# Supplementary material for: Population‐Based Multi‐Omics and Cohort Study Identifying Predictive Biomarkers and Therapeutic Targets for Psoriatic Disease
Source: Adv Sci (Weinh). 2025 Dec 2;13(8):e14130. doi: 10.1002/advs.202514130 (PMC12884755; doi:10.1002/advs.202514130)
Supplement: Supplementary file 2 — Supporting Table 1‐13 [file ADVS-13-e14130-s003.xlsx]

## Sheet: Overview of Supplementary Table
Table	Name
Supplementary Table 1	Source information of the instrumental variables and the outcome data
Supplementary Table 2	Bonferroni P-value threshold
Supplementary Table 3	Information of the instrumental variables
Supplementary Table 4	Associations of MR-prioritized proteins with the outcome
Supplementary Table 5	Results of the main analyses of MR
Supplementary Table 6	Results of the Additional Analyses of MR
Supplementary Table 7	Heterogeneity analyses results of MR
Supplementary Table 8	Horizontal pleiotropy analyses results of MR
Supplementary Table 9	Steiger filtering analyses for associations identified by MR
Supplementary Table 10	Results of the Reverse MR
Supplementary Table 11	Colocalization analyses of the pQTLs that prioritized by MR analyses with PsD risk loci
Supplementary Table 12	GO pathway enrichment analysis for proteins prioritized by MR
Supplementary Table 13	KEGG pathway enrichment analysis for proteins prioritized by MR

## Sheet: Supplementary Table 1
Instrumental Variables
Article	Author	Cohort	Population	Sample size	Method of serum protein measurement	Numbers of protein measured	Method of genotyping	P-value threshold of pQTLs selection	Abbreviation
Connecting genetic risk to disease end points through the human blood plasma proteome	Karsten Suhre et al.	KORA F4 study	Subjects living in southern Germany with age of 32–81	997	SOMAscan assay	1124	Affymetrix Axiom Array	8.72e-11	ConGe
Genome and epigenome wide studies of neurological protein biomarkers in the Lothian Birth Cohort 1936	Robert F. Hillary et al.	Lothian Birth Cohort 1936	Scottish individuals born in 1936, with approximately 70 years of age upon recruitment	750	Olink® neurology biomarker panel	92	Illumina 610-Quadv1 genotype array	5.4e-10	GenEpi
Genetic architecture of host proteins involved in SARS-CoV-2 infection	Maik Pietzner et al.	Fenland study	Caucasian-ancestry born between 1950 and 1975, recruited from general practice surgeries in the Cambridgeshire region in the UK from 2005 to 2015	10708	SOMAscan assay	179	Affymetrix UK Biobank Axiom array (OMICs, N = 8350), Illumina Infinium Core Exome 24v1 (Core-Exome, N = 1026), Affymetrix SNP5.0 (GWAS, N = 1332)	5e-08	GenArc
Genomic atlas of the human plasma proteome	Benjamin B. Sun et al.	INTERVAL study	Blood donors aged 18 years and older were recruited at 25 centres of England’s National Health Service Blood and Transplant	3301	SOMAscan assay	2994	Affymetrix UK Biobank Axiom array	1.5e-11	GenAtl
Large-scale integration of the plasma proteome with genetics and disease	Egil Ferkingstad et al.	Icelandic Cancer Project (52% of participants) and deCODE genetics (48% of participants)	Icelandic Cancer Project: Icelanders with prevalent and newly diagnosed cancer and their relatives, along with a control population; deCODE genetics: participants from deCODE Health study and various programs at deCODE	35559	SOMAscan assay	4719	Illumina SNP chips	1.8e-09	LarInt
Mapping of 79 loci for 83 plasma protein biomarkers in cardiovascular disease	Lasse Folkersen et al.	IMPROVE study	Participants aged between 55 to 79 years with at least three cardiovascular risk factors but without symptoms of cardiovascular disease in Finland, France, Italy, the Netherlands, and Sweden	3394	ProSeek CVD array I	83	Illumina CardioMetabochip and Immunochip arrays	5e-08	MapOf
Whole-genome sequencing analysis of the cardiometabolic proteome	Arthur Gilly et al.	MANOLIS study	Not available	1407	Olink® CVDⅡ, CVDⅢ, Metabolism panel	257	HiSeqX platform (Illumina)	7.45e-11	WhoSe
A genome-wide association study of serum proteins reveals shared loci with common diseases	Alexander Gudjonsson et al.	AGES–Reykjavik study	Icelanders aged 66 through 96	5368	SOMAscan assay	4135	Illumina hu370CNV array (N = 3219), Illumina Infinium Global Screening Array (N = 2705)	1.05e-11	GenAss
Plasma proteomic associations with genetics and health in the UK Biobank	Benjamin B. Sun et al.	UK Biobank Pharma Proteomics Project	UK Biobank participants aged 40–69 years recruited between 2006 and 2010	54219	Olink® Explore 3072	2923	Affymetrix UK Biobank Axiom array , Illumina hu370CNV array, Infinium Core Exome 24v1 array,Illumina 610-Quadv1 array	1.7e-11	UKBB
Outcome Data
Outcome	Phenocode	Number of cases	Number of controls	Sample size	Reference	Author
PsD	GCST90019016	15967	28194	44161	Stuart PE, Tsoi LC, Nair RP, et al. Transethnic analysis of PsD susceptibility in South Asians and Europeans enhances fine-mapping in the MHC and genomewide. HGG Adv. 2022;3(1):100069. doi:10.1016/j.xhgg.2021.100069	Budu-Aggrey, Ashley et al.

## Sheet: Supplementary Table 2
Bonferroni P-value Threshold
Outcomes	P-values	Note
PsD	0.05/3059	9170 pQTLs for 5700 proteins (3059 unique proteins)

## Sheet: Supplementary Table 3
Source	Instrumental Variables
	Uniprot	SNP	Effect Allele	Other Allele	Effect Allele Frequency	β	SE	P-value
Ferkingstad et al.	O60701	rs10008031	A	G	0.4274	-0.3	0.00830504	1e-200
Gudjonsson et al.	Q93070	rs1001096	A	G	0.3871	0.684955	0.0163951	1e-200
Sun et al.	Q93070	rs1001096	A	G	0.397	0.74	0.02	1e-200
Ferkingstad et al.	Q6UW15	rs10013413	C	T	0.2645	-0.06	0.00911261	4.57e-11
Gilly et al.	P09417	rs10020773	C	A	0.241	-0.349	0.031	2.29e-29
Gudjonsson et al.	P09417	rs10020773	A	C	0.734	0.243998	0.0212063	1.23e-30
Gudjonsson et al.	Q6NUJ1	rs10021546	T	C	0.1884	0.540505	0.0204602	8.65e-154
Sun et al.	Q6NUJ1	rs10023470	G	A	0.184	0.55	0.03	2.6e-71
Ferkingstad et al.	P35070	rs10025144	A	G	0.258	-0.1	0.00951861	8.13e-26
Sun et al.	O14625	rs10031452	C	T	0.529	-0.23	0.02	2.4e-21
Sun et al.	P05156	rs10033900	T	C	0.5143	0.199	0.006	1.29e-24
Gudjonsson et al.	P05156	rs10033900	T	C	0.5201	-0.283381	0.018345	7.87e-54
Sun et al.	Q13576	rs10037254	G	A	0.6018	0.136	0.006	6.07e-21
Gudjonsson et al.	P01036	rs10038879	T	C	0.6139	-0.165283	0.019173	6.66e-18
Ferkingstad et al.	P10915	rs10039191	G	C	0.3347	0.11	0.00854321	6.17e-38
Ferkingstad et al.	P29460	rs10043720	A	G	0.3151	-0.41	0.0106584	1e-200
Ferkingstad et al.	P01270	rs10051765	C	T	0.3922	-0.08	0.00782305	1.51e-24
Suhre et al.	P12268	rs1005776	A	G	0.3	0.399	0.046	3.2e-17
Ferkingstad et al.	Q01344	rs1005980	G	C	0.4688	-0.08	0.00862545	1.78e-20
Ferkingstad et al.	P32971	rs1006026	G	A	0.4569	-0.14	0.00835391	4.9e-63
Sun et al.	P08134	rs1006298	G	C	0.4813	0.076	0.006	4.97e-16
Ferkingstad et al.	Q96J42	rs10065637	T	C	0.2255	-0.07	0.00910353	1.48e-14
Sun et al.	P30046	rs1006771	G	T	0.648	-0.198	0.006	3.54e-24
Ferkingstad et al.	Q969E1	rs10068638	G	A	0.4836	-0.05	0.00742219	1.62e-11
Ferkingstad et al.	Q9NRN5	rs10068965	G	A	0.4782	-0.05	0.0080309	4.79e-10
Ferkingstad et al.	P10915	rs10071051	A	G	0.3144	-0.07	0.00892077	4.27e-15
Ferkingstad et al.	O43825	rs10071135	C	G	0.4785	-0.06	0.00856426	2.45e-12
Sun et al.	P00533	rs10081281	C	T	0.4637	0.162	0.006	8.27e-23
Sun et al.	P32971	rs10081728	T	C	0.4156	-0.226	0.006	2e-25
Sun et al.	P32926	rs10084010	C	T	0.1756	-0.31	0.007	1.86e-26
Sun et al.	P16455	rs1008982	T	C	0.3731	-0.399	0.006	5.66e-30
Ferkingstad et al.	P11362	rs10101096	C	A	0.2589	0.09	0.00962248	8.51e-21
Ferkingstad et al.	Q9NZL9	rs10103048	A	C	0.3899	0.06	0.00852124	1.91e-12
Ferkingstad et al.	Q9HD89	rs10103048	A	C	0.3899	0.07	0.00857403	3.24e-16
Ferkingstad et al.	O95750	rs10107182	C	T	0.3075	-0.09	0.00856852	8.32e-26
Ferkingstad et al.	Q9UHY1	rs10107388	C	T	0.3258	-0.13	0.0087631	8.71e-50
Ferkingstad et al.	Q9Y646	rs10107707	T	C	0.0356	0.46	0.021811	9.77e-99
Ferkingstad et al.	Q9NS98	rs1010881	G	A	0.1621	0.07	0.0115838	1.51e-09
Gudjonsson et al.	Q9NS98	rs1011063	T	C	0.83	-0.238419	0.0250571	1.82e-21
Gudjonsson et al.	Q9UHL4	rs10117795	A	G	0.2302	-0.638078	0.0205746	1e-200
Ferkingstad et al.	Q9H3S1	rs10120023	T	C	0.3427	0.19	0.00915572	1.17e-95
Ferkingstad et al.	Q12864	rs1012143	G	A	0.3001	0.12	0.00840197	2.82e-46
Ferkingstad et al.	P07911	rs10121987	G	A	0.2872	0.07	0.00847644	1.48e-16
Ferkingstad et al.	P06127	rs10121987	G	A	0.2872	0.08	0.00879705	9.55e-20
Sun et al.	P35611	rs1012365	G	A	0.186	-0.18	0.008	1.17e-21
Ferkingstad et al.	Q9BS26	rs10127790	C	T	0.2997	0.06	0.00923824	8.32e-11
Ferkingstad et al.	Q15389	rs10127790	C	T	0.2997	0.06	0.0091221	4.79e-11
Gudjonsson et al.	Q9HC57	rs10127790	T	C	0.7004	-0.174828	0.0195826	4.35e-19
Ferkingstad et al.	Q92523	rs10127894	G	A	0.313	0.07	0.00860337	4.07e-16
Sun et al.	O95479	rs10128781	C	T	0.289	0.28	0.03	8.5e-25
Ferkingstad et al.	Q86XI6	rs10131226	T	A	0.1543	0.1	0.0117878	2.19e-17
Ferkingstad et al.	Q15109	rs10132980	T	C	0.045	-0.19	0.0195454	2.45e-22
Suhre et al.	P29622	rs10135681	C	T	0.4	0.277	0.042	8.4e-11
Gudjonsson et al.	Q14112	rs10137847	T	C	0.4437	-0.682501	0.0167133	1e-200
Sun et al.	P11117	rs10139058	T	C	0.383	-0.26	0.03	1.2e-25
Sun et al.	P29622	rs10139745	A	G	0.221	0.62	0.03	4.9e-110
Sun et al.	P49757	rs10142359	A	G	0.5022	0.085	0.006	5.34e-17
Ferkingstad et al.	P23435	rs10143150	G	A	0.1254	0.08	0.011121	6.31e-13
Ferkingstad et al.	P21589	rs10144543	T	C	0.4263	0.06	0.00860793	3.16e-12
Ferkingstad et al.	P60903	rs10147337	T	A	0.2444	0.16	0.00955591	6.31e-63
Ferkingstad et al.	P22223	rs10149025	G	A	0.1033	0.11	0.0134781	3.31e-16
Sun et al.	Q86T13	rs10151239	C	A	0.4006	0.078	0.006	1.26e-16
Sun et al.	O00533	rs1015456	C	T	0.392	-0.21	0.03	3.2e-16
Ferkingstad et al.	Q92563	rs10157710	C	T	0.1951	-0.12	0.0109004	3.47e-28
Ferkingstad et al.	Q9UBP4	rs10160790	T	G	0.1858	-0.14	0.0108107	2.34e-38
Ferkingstad et al.	Q9NRJ3	rs10166836	T	C	0.4244	-0.21	0.00816928	1e-145
Sun et al.	Q86VW0	rs10170520	A	T	0.3485	-0.103	0.007	3.96e-18
Sun et al.	P20742	rs1017301	C	A	0.6747	0.328	0.005	1.06e-30
Ferkingstad et al.	Q15828	rs10177996	C	T	0.2164	-0.06	0.00994734	1.62e-09
Ferkingstad et al.	Q9BV57	rs10179340	A	G	0.1322	0.11	0.0114547	7.76e-22
Sun et al.	Q01638	rs10179654	G	T	0.521	-0.85	0.02	1e-200
Ferkingstad et al.	P05026	rs10179758	G	A	0.0516	-0.11	0.0179083	8.13e-10
Sun et al.	Q12866	rs10180345	A	G	0.6259	-0.261	0.006	6.42e-27
Ferkingstad et al.	P12821	rs1018117	G	C	0.1748	-0.06	0.00974499	7.41e-10
Ferkingstad et al.	Q9H2A7	rs10183338	T	G	0.2926	0.16	0.00929266	1.95e-66
Ferkingstad et al.	P41159	rs10184004	T	C	0.4709	0.06	0.0089022	1.58e-11
Ferkingstad et al.	O95479	rs10184054	G	C	0.2444	0.07	0.00924996	3.8e-14
Sun et al.	Q07507	rs1018454	A	C	0.5731	0.323	0.006	3.03e-29
Gudjonsson et al.	Q07507	rs1018454	A	C	0.452	-0.291331	0.0173554	3.08e-63
Sun et al.	Q07507	rs1018454	C	A	0.586	0.42	0.02	7.8e-67
Ferkingstad et al.	Q07507	rs1018454	A	C	0.4485	-0.34	0.00883865	1e-200
Sun et al.	Q99985	rs1019016	T	G	0.581	0.18	0.02	1.6e-12
Ferkingstad et al.	Q8NG68	rs10194022	T	C	0.1591	0.08	0.0110775	5.13e-13
Ferkingstad et al.	Q15661	rs10196335	G	T	0.4845	0.05	0.00773162	1e-10
Sun et al.	Q9BY49	rs10197542	A	C	0.1118	-0.447	0.01	3.48e-27
Gilly et al.	Q9BZR6	rs10212004	T	C	0.155	0.395	0.036	2.03e-28
Ferkingstad et al.	Q96LA6	rs10212190	T	A	0.3996	-0.06	0.00913161	5.01e-11
Ferkingstad et al.	P20023	rs10212190	T	A	0.3996	-0.08	0.00879947	9.77e-20
Ferkingstad et al.	Q9NRW1	rs10212397	A	G	0.1757	-0.26	0.0105244	9.55e-135
Gudjonsson et al.	Q9NRB3	rs10215904	T	C	0.1279	0.193592	0.0272406	1.19e-12
Ferkingstad et al.	Q9NZ08	rs1021717	T	G	0.0202	0.2	0.0222638	2.63e-19
Ferkingstad et al.	P04745	rs10218826	T	C	0.4245	0.09	0.00737676	3.09e-34
Gudjonsson et al.	P40225	rs10224886	A	T	0.254	-0.137504	0.0198981	4.83e-12
Sun et al.	Q15465	rs10225292	T	C	0.379	-0.055	0.007	6.4e-13
Ferkingstad et al.	Q15465	rs10225292	C	T	0.348	-0.09	0.00846751	2.19e-26
Ferkingstad et al.	Q96KQ7	rs102275	C	T	0.3941	-0.06	0.00824756	3.47e-13
Ferkingstad et al.	Q99584	rs102275	C	T	0.3941	-0.08	0.00874665	5.89e-20
Ferkingstad et al.	P48061	rs1023264	C	T	0.2583	0.14	0.00905908	7.08e-54
Gudjonsson et al.	Q01344	rs10233479	T	C	0.1545	0.229958	0.0256491	3.09e-19
Ferkingstad et al.	Q01523	rs10248095	T	C	0.4953	-0.08	0.00826359	3.63e-22
Suhre et al.	Q9NPH3	rs1024948	C	T	0.13	1.352	0.04	2.5e-165
Sun et al.	P54108	rs1025347	G	A	0.4939	-0.556	0.006	1.54e-33
Ferkingstad et al.	P04424	rs10255397	C	T	0.3888	-0.12	0.00849114	2.4e-45
Ferkingstad et al.	Q86UL8	rs10260483	A	G	0.4991	0.23	0.00850085	3.24e-161
Sun et al.	Q9H3S4	rs10261806	G	A	0.4186	-0.331	0.006	1.23e-28
Ferkingstad et al.	Q1L6U9	rs10270210	C	T	0.4128	0.06	0.00904702	3.31e-11
Ferkingstad et al.	P20366	rs10272589	A	G	0.1238	0.1	0.0121579	1.95e-16
Sun et al.	Q9UHC6	rs10274393	C	G	0.711	-0.43	0.03	1.1e-60
Sun et al.	P21754	rs10281089	C	T	0.4303	1.11	0.006	5.29e-39
Ferkingstad et al.	P23921	rs10281146	G	A	0.3468	0.07	0.00799547	2.04e-18
Ferkingstad et al.	P12872	rs1028373	T	C	0.053	-0.23	0.0178606	6.03e-38
Ferkingstad et al.	P13591	rs1028883	T	G	0.4701	0.06	0.00868084	4.79e-12
Sun et al.	O75828	rs1028997	A	G	0.376	-0.76	0.02	1e-200
Ferkingstad et al.	Q9BWP8	rs1031101	G	A	0.1374	0.2	0.0121856	1.55e-60
Ferkingstad et al.	P11226	rs1031101	G	A	0.1374	-0.49	0.0127381	1e-200
Suhre et al.	Q8N423	rs103294	T	C	0.19	-0.943	0.048	1.7e-73
Ferkingstad et al.	Q96FE5	rs1033415	A	G	0.4155	-0.06	0.00864011	3.8e-12
Sun et al.	O95965	rs1034270	C	T	0.8446	-0.367	0.008	3.11e-27
Ferkingstad et al.	Q92823	rs1034826	C	T	0.2281	-0.07	0.0100519	3.31e-12
Gudjonsson et al.	P01031	rs1035029	A	G	0.6155	0.144002	0.0181386	2.04e-15
Sun et al.	O95379	rs1035376	G	A	0.8834	0.115	0.01	1.14e-15
Ferkingstad et al.	O95379	rs1035376	G	A	0.1592	-0.22	0.010802	3.31e-92
Sun et al.	Q86VR7	rs1035454	T	C	0.5874	0.211	0.006	1.83e-24
Ferkingstad et al.	Q9GZM7	rs1037117	A	G	0.211	-0.11	0.0107078	9.33e-25
Ferkingstad et al.	Q9UBP8	rs1038193	G	C	0.261	-0.2	0.00923544	5.37e-104
Ferkingstad et al.	O14734	rs10399785	T	C	0.4974	0.07	0.00805785	3.72e-18
Ferkingstad et al.	Q9NUI1	rs10399785	T	C	0.4974	0.1	0.00805766	2.29e-35
Ferkingstad et al.	Q8IUL8	rs10402308	A	G	0.2012	-0.07	0.011065	2.51e-10
Sun et al.	O14737	rs10402931	G	A	0.694	0.376	0.007	3.98e-29
Ferkingstad et al.	Q86UW8	rs10403273	G	C	0.1527	0.11	0.0106778	6.92e-25
Ferkingstad et al.	P13686	rs10403399	G	C	0.281	0.24	0.00952855	5.5e-140
Ferkingstad et al.	Q5VXI9	rs10403676	T	G	0.2964	-0.05	0.00794385	3.09e-10
Ferkingstad et al.	Q15238	rs10403905	C	T	0.2996	0.43	0.0111783	1e-200
Ferkingstad et al.	P23142	rs1040402	A	G	0.1909	-0.16	0.0103582	7.94e-54
Ferkingstad et al.	Q9H3T3	rs10404223	A	G	0.4816	-0.09	0.00809784	1.07e-28
Ferkingstad et al.	Q9Y240	rs10404678	C	A	0.1639	-0.08	0.0114772	3.16e-12
Sun et al.	P49862	rs10405357	C	T	0.442	-0.18	0.02	7.1e-13
Gudjonsson et al.	P49862	rs10405357	T	C	0.5518	0.141189	0.0185224	2.49e-14
Gudjonsson et al.	P40925	rs10405357	T	C	0.5518	0.144217	0.0184251	4.99e-15
Gudjonsson et al.	Q9Y3B8	rs10405357	T	C	0.5518	0.152109	0.0187138	4.36e-16
Ferkingstad et al.	Q9UIV8	rs10405357	C	T	0.4428	-0.08	0.00810168	5.37e-23
Ferkingstad et al.	Q9BUB7	rs10406069	A	G	0.226	-0.07	0.00925729	3.98e-14
Ferkingstad et al.	P17535	rs10406080	C	G	0.3487	0.06	0.00835168	6.76e-13
Gudjonsson et al.	Q15238	rs10407242	T	C	0.303	0.327816	0.0199164	7.16e-61
Ferkingstad et al.	Q16674	rs10407351	C	T	0.4846	0.06	0.00812015	1.48e-13
Gudjonsson et al.	P56470	rs10407371	T	C	0.494	0.151161	0.0173953	3.63e-18
Ferkingstad et al.	Q9Y286	rs10407675	G	T	0.4216	-0.07	0.00852482	2.19e-16
Ferkingstad et al.	O15389	rs10408866	T	C	0.1696	0.2	0.0108978	3.16e-75
Ferkingstad et al.	P08246	rs10409474	G	C	0.1391	0.45	0.0123346	1e-200
Gudjonsson et al.	O60259	rs10410942	T	C	0.96411	0.475787	0.0484104	8.51e-23
Sun et al.	P20273	rs10411704	G	T	0.7968	-0.291	0.007	3.14e-26
Sun et al.	P13688	rs10412463	G	C	0.0985	-0.517	0.01	4.61e-28
Ferkingstad et al.	P08581	rs1041316	G	A	0.2496	-0.07	0.00924631	3.72e-14
Ferkingstad et al.	Q9H4D0	rs10413980	T	C	0.3672	-0.09	0.00850367	3.55e-26
Gudjonsson et al.	P49760	rs10414043	A	G	0.1261	0.194726	0.0277818	2.4e-12
Ferkingstad et al.	P35475	rs10414043	A	G	0.1447	-0.09	0.0118229	2.69e-14
Gudjonsson et al.	O15160	rs10414043	A	G	0.1261	0.215763	0.0272928	2.67e-15
Sun et al.	Q6UY09	rs10414398	G	A	0.0883	-0.27	0.011	5.56e-22
Ferkingstad et al.	Q14653	rs10415576	C	T	0.3847	-0.07	0.00814666	8.51e-18
Gudjonsson et al.	Q8IYS5	rs10415777	T	G	0.5559	-0.14765	0.018672	2.62e-15
Ferkingstad et al.	Q9NS85	rs10420053	T	C	0.1016	0.08	0.0130165	7.94e-10
Ferkingstad et al.	P02656	rs1042034	C	T	0.2347	-0.07	0.00954898	2.29e-13
Ferkingstad et al.	Q9UBV8	rs1042034	C	T	0.2347	0.42	0.0109183	1e-200
Sun et al.	Q8WXI7	rs10421318	G	A	0.356	-0.068	0.007	2.08e-14
Gudjonsson et al.	P15291	rs10422101	C	G	0.2741	-0.162322	0.0192059	2.87e-17
Gudjonsson et al.	Q9NNX6	rs10422720	T	C	0.7649	0.338802	0.0221784	1.1e-52
Ferkingstad et al.	P06213	rs10423726	C	A	0.4502	0.06	0.00947897	2.45e-10
Sun et al.	P36959	rs1042391	T	A	0.405	0.252	0.006	2.55e-26
Gudjonsson et al.	P13686	rs10424332	A	C	0.7132	-0.19045	0.0203723	8.89e-21
Sun et al.	Q9UKK6	rs1042464	T	A	0.474	0.24	0.02	7.1e-22
Sun et al.	P15144	rs1042499	T	C	0.0583	0.817	0.013	4.65e-30
Sun et al.	P07204	rs1042579	G	A	0.1849	0.199	0.007	1.3e-22
Ferkingstad et al.	Q9UIW2	rs1042704	A	G	0.1851	-0.13	0.0105314	5.25e-35
Ferkingstad et al.	O95897	rs10427136	C	A	0.3675	0.06	0.00845219	1.26e-12
Sun et al.	P19827	rs1042779	G	A	0.369	-0.65	0.02	1.5e-171
Ferkingstad et al.	Q6IA17	rs1042779	G	A	0.3891	0.76	0.019757	1e-200
Gudjonsson et al.	Q6IA17	rs1042779	A	G	0.607	-0.910867	0.0154287	1e-200
Sun et al.	Q6IA17	rs1042779	G	A	0.369	0.81	0.02	1e-200
Sun et al.	Q5VZ66	rs1042779	G	A	0.369	0.79	0.02	1e-200
Ferkingstad et al.	Q5VZ66	rs1042779	G	A	0.3891	0.4	0.0103984	1e-200
Ferkingstad et al.	P19827	rs1042779	G	A	0.3891	-0.51	0.013258	1e-200
Gudjonsson et al.	P02751	rs10429910	A	C	0.87	0.189361	0.0274842	5.59e-12
Ferkingstad et al.	P35542	rs10430893	T	C	0.0694	-0.49	0.0164144	8.32e-196
Ferkingstad et al.	P0DJI9	rs10430893	T	C	0.0694	-0.6	0.0157957	1e-200
Ferkingstad et al.	P0DJI8	rs10430893	T	C	0.0694	-0.75	0.019497	1e-200
Gudjonsson et al.	O75629	rs10431453	A	G	0.1401	-0.327995	0.0265622	4.98e-35
Ferkingstad et al.	O75629	rs10431453	A	G	0.143	-0.31	0.0114605	3.89e-161
Ferkingstad et al.	O75594	rs1043160	A	G	0.3482	-0.08	0.00884587	1.51e-19
Ferkingstad et al.	O43854	rs10434639	G	A	0.353	-0.06	0.00804056	8.51e-14
Ferkingstad et al.	P08581	rs10435378	G	A	0.4402	-0.13	0.00830738	3.39e-55
Ferkingstad et al.	Q9BUP3	rs10437608	G	A	0.4908	-0.55	0.0142978	1e-200
Ferkingstad et al.	Q86VW2	rs10437954	G	A	0.1156	0.18	0.0122881	1.38e-48
Ferkingstad et al.	Q9BSH5	rs1043836	C	T	0.3704	-0.18	0.008491	9.77e-100
Sun et al.	Q8WUF8	rs10440717	C	A	0.1298	0.183	0.009	3.33e-20
Sun et al.	Q5VVQ6	rs1044145	T	C	0.5455	0.108	0.006	3.46e-19
Sun et al.	Q9BXS1	rs1044261	C	T	0.0745	-0.605	0.012	2.05e-28
Sun et al.	Q9UBX1	rs1044522	G	A	0.2376	0.215	0.007	4.73e-24
Ferkingstad et al.	Q9NT99	rs10445580	T	C	0.3312	0.06	0.00842204	1.05e-12
Ferkingstad et al.	Q8IZS8	rs10446427	T	C	0.0771	0.11	0.0155096	1.32e-12
Ferkingstad et al.	O15264	rs10447396	A	G	0.2445	0.12	0.00959676	7.08e-36
Ferkingstad et al.	P19801	rs10452848	G	A	0.4952	0.76	0.019757	1e-200
Gudjonsson et al.	P19801	rs10452848	A	G	0.5039	-0.753455	0.0163716	1e-200
Sun et al.	Q14790	rs1045485	G	C	0.1307	0.314	0.009	4.65e-25
Suhre et al.	Q6YHK3	rs10455097	C	A	0.49	0.603	0.04	3.2e-46
Ferkingstad et al.	Q96H15	rs10456852	T	C	0.1447	0.09	0.0120805	9.33e-14
Gudjonsson et al.	Q9Y251	rs1045693	A	G	0.4564	-0.241422	0.0188869	2.05e-37
Ferkingstad et al.	Q06141	rs10457139	G	A	0.0893	-0.14	0.0150153	1.12e-20
Ferkingstad et al.	P20783	rs10459131	T	C	0.2723	-0.07	0.00917766	2.4e-14
Ferkingstad et al.	P51884	rs10459147	T	C	0.0302	-0.18	0.0237387	3.39e-14
Sun et al.	Q93091	rs1045922	G	A	0.2372	-0.427	0.007	4.86e-30
Gudjonsson et al.	Q93091	rs1045922	A	G	0.2585	0.688663	0.0184045	1e-200
Gudjonsson et al.	Q96D42	rs10462975	T	C	0.3914	0.430811	0.0185709	4.75e-119
Sun et al.	Q96PL1	rs10463391	G	T	0.202	-0.245	0.008	2.38e-24
Ferkingstad et al.	P30084	rs10466126	A	G	0.2527	0.06	0.00925803	9.12e-11
Ferkingstad et al.	P07355	rs1046657	T	G	0.48	-0.08	0.00981897	3.72e-16
Ferkingstad et al.	Q9UEF7	rs10467359	G	A	0.0403	-0.32	0.0209061	6.92e-53
Gudjonsson et al.	Q92859	rs10467948	T	C	0.4359	-0.167149	0.0184594	1.37e-19
Ferkingstad et al.	Q15004	rs10468017	T	C	0.3066	0.07	0.00915275	2.04e-14
Gudjonsson et al.	O95631	rs10468483	T	C	0.8464	0.457035	0.0235682	9.01e-84
Ferkingstad et al.	Q9UGM5	rs1047115	C	A	0.139	0.09	0.0142025	2.34e-10
Sun et al.	Q9UJA9	rs1047153	T	C	0.646	-0.79	0.02	1e-200
Ferkingstad et al.	Q9UJA9	rs1047153	C	T	0.34	0.72	0.0187171	1e-200
Ferkingstad et al.	P49863	rs10471928	T	C	0.4367	-0.14	0.00794328	1.58e-69
Ferkingstad et al.	P12872	rs10476552	C	T	0.3168	0.08	0.00898954	5.62e-19
Ferkingstad et al.	P12273	rs10479093	G	A	0.3897	0.06	0.0092088	7.24e-11
Ferkingstad et al.	Q6P5S2	rs10479093	G	A	0.3897	0.06	0.0088237	1.05e-11
Sun et al.	Q13287	rs1048135	G	A	0.4539	-0.446	0.006	3.15e-31
Sun et al.	Q9UBX7	rs1048328	A	G	0.083	-1.2	0.04	5.8e-186
Gudjonsson et al.	Q9UBX7	rs1048328	A	G	0.06745	-1.34701	0.0319503	1e-200
Ferkingstad et al.	Q9UBX7	rs1048328	A	G	0.0643	-1.48	0.0384741	1e-200
Ferkingstad et al.	O15079	rs1048621	A	G	0.2525	-0.07	0.00888161	3.24e-15
Ferkingstad et al.	Q06190	rs1048663	A	G	0.1817	-0.14	0.0115104	4.9e-34
Gudjonsson et al.	Q9UNA3	rs1048996	A	G	0.436	0.143613	0.0193438	1.13e-13
Ferkingstad et al.	Q9UQ80	rs10490468	G	A	0.3088	-0.07	0.00844837	1.17e-16
Gudjonsson et al.	Q6UXI7	rs10490666	A	T	0.6627	-0.235528	0.0180178	4.76e-39
Sun et al.	Q6UXI7	rs10490666	T	A	0.304	0.35	0.03	1.9e-39
Gudjonsson et al.	O75629	rs10492086	A	G	0.8037	0.417268	0.0228155	1.02e-74
Gudjonsson et al.	P07602	rs10492086	A	G	0.8037	0.196473	0.0233455	3.9e-17
Gudjonsson et al.	Q9Y3Q0	rs1049296	T	C	0.1643	-0.46896	0.0246599	1.23e-80
Ferkingstad et al.	Q9Y3Q0	rs1049296	T	C	0.1676	-0.5	0.012998	1e-200
Sun et al.	Q8NBK3	rs10494172	G	C	0.4852	-0.105	0.006	1.46e-18
Sun et al.	Q9UBG3	rs10494275	G	A	0.0713	-1.19	0.012	3.09e-34
Ferkingstad et al.	Q9UBG3	rs10494275	A	G	0.0813	-0.23	0.0141984	5.13e-59
Suhre et al.	P02790	rs10494745	A	G	0.11	-1.025	0.063	1.8e-52
Ferkingstad et al.	Q92496	rs10494745	A	G	0.1648	-0.97	0.0252162	1e-200
Gudjonsson et al.	P02790	rs10494745	A	G	0.1646	-0.910417	0.0229285	1e-200
Ferkingstad et al.	Q01523	rs10495440	T	C	0.1998	0.08	0.0104401	1.82e-14
Gudjonsson et al.	P00491	rs1049564	A	G	0.1674	-0.232748	0.02482	6.76e-21
Ferkingstad et al.	P00491	rs1049564	A	G	0.1652	-0.17	0.010815	1.12e-55
Sun et al.	P19801	rs1049742	C	T	0.0784	0.508	0.012	6.58e-27
Sun et al.	P30084	rs1049951	G	A	0.9306	-0.447	0.013	4.94e-25
Sun et al.	Q8NAU1	rs10500671	A	C	0.242	0.24	0.03	1.7e-16
Ferkingstad et al.	P23560	rs10501089	T	C	0.0706	0.16	0.0158585	6.17e-24
Ferkingstad et al.	P02768	rs10502	C	G	0.4498	0.06	0.00871799	5.89e-12
Sun et al.	P17405	rs1050239	G	A	0.2366	-0.433	0.007	4.07e-30
Gudjonsson et al.	P17405	rs1050239	A	G	0.2961	-0.346541	0.019477	8.11e-71
Ferkingstad et al.	P17405	rs1050239	A	G	0.2899	-0.22	0.0115546	7.94e-81
Ferkingstad et al.	P12872	rs10503013	T	A	0.018	0.19	0.0307139	6.17e-10
Gudjonsson et al.	Q13253	rs1050316	T	G	0.6379	-0.156777	0.0197229	1.88e-15
Suhre et al.	O00451	rs10503709	C	T	0.44	-0.287	0.043	5.4e-11
Ferkingstad et al.	P14415	rs1050541	T	G	0.4114	0.08	0.00947217	3.02e-17
Sun et al.	Q13867	rs1050565	T	C	0.3247	0.583	0.006	2.52e-33
Ferkingstad et al.	P53355	rs10506328	A	C	0.3561	-0.07	0.00856237	2.95e-16
Sun et al.	P12111	rs1050785	C	A	0.6101	0.09	0.006	1.63e-17
Ferkingstad et al.	Q13126	rs10509186	C	T	0.4811	-0.06	0.00858006	2.69e-12
Ferkingstad et al.	P05121	rs1050955	A	G	0.1872	-0.07	0.0105549	3.31e-11
Ferkingstad et al.	Q5VXI9	rs10509554	T	C	0.3239	0.78	0.0202769	1e-200
Gudjonsson et al.	Q5VXI9	rs10509554	T	C	0.3245	0.506822	0.0178125	4.45e-178
Sun et al.	Q5VXI9	rs10509554	T	C	0.307	1.02	0.02	1e-200
Ferkingstad et al.	O14879	rs10509571	A	T	0.2638	-0.09	0.00893645	7.41e-24
Ferkingstad et al.	P12259	rs1051317	T	G	0.2989	0.06	0.00875141	7.08e-12
Ferkingstad et al.	P07766	rs1051317	T	G	0.2989	0.08	0.00911069	1.62e-18
Gudjonsson et al.	P17655	rs1051338	T	G	0.6735	-0.157933	0.020099	3.91e-15
Ferkingstad et al.	Q9NS98	rs10513546	A	G	0.3012	0.06	0.00901934	2.88e-11
Ferkingstad et al.	P17948	rs10513546	A	G	0.3012	0.06	0.00893776	1.91e-11
Sun et al.	Q7Z3D4	rs10514327	G	A	0.3806	-0.052	0.006	1.49e-12
Gudjonsson et al.	P48147	rs1051484	T	C	0.1592	0.373325	0.021817	1.21e-65
Ferkingstad et al.	Q12864	rs1051623	C	G	0.1462	-0.13	0.0135676	9.55e-22
Sun et al.	Q29980,Q29983	rs1051792	G	A	0.2677	-1.096	0.007	4.94e-38
Gudjonsson et al.	Q02083	rs10518142	T	G	0.2646	-0.664616	0.0191606	1e-200
Ferkingstad et al.	P14415	rs105290	C	T	0.4427	0.06	0.00779407	1.38e-14
Ferkingstad et al.	P12109	rs1053312	A	G	0.3526	-1.23	0.0319751	1e-200
Ferkingstad et al.	P55083	rs1054206	C	G	0.2036	-0.16	0.0100655	6.76e-57
Sun et al.	Q99988	rs1054221	T	C	0.1424	0.377	0.007	2.16e-28
Ferkingstad et al.	Q92626	rs1054241	T	C	0.3854	0.05	0.00804958	5.25e-10
Sun et al.	P62166	rs1054879	G	A	0.5059	0.11	0.005	3.61e-20
Gudjonsson et al.	O75973	rs1055646	C	G	0.4768	-0.263252	0.0171449	3.3e-53
Ferkingstad et al.	P19827	rs1056522	A	G	0.3107	0.13	0.00807548	2.63e-58
Ferkingstad et al.	P19823	rs1056522	A	G	0.3107	0.07	0.00874229	1.17e-15
Ferkingstad et al.	P10451	rs1056523	T	C	0.2656	0.21	0.00891798	1.32e-122
Ferkingstad et al.	Q8IXJ6	rs1056523	T	C	0.2656	0.3	0.00902556	1e-200
Sun et al.	P19827	rs1056524	A	G	0.297	0.28	0.03	8.3e-26
Ferkingstad et al.	Q99542	rs1056784	A	G	0.017	-0.21	0.0327561	1.45e-10
Sun et al.	P0DN86	rs1056914	T	G	0.5025	-0.055	0.006	4.82e-14
Ferkingstad et al.	O43405	rs1057881	G	A	0.3823	-0.06	0.00900102	2.63e-11
Gudjonsson et al.	Q99988	rs1058587	C	G	0.7618	-0.409708	0.0190398	1.04e-102
Ferkingstad et al.	Q99988	rs1058587	G	C	0.2426	0.45	0.0116982	1e-200
Ferkingstad et al.	Q9H8J5	rs1059091	G	A	0.3202	-0.06	0.00937429	1.55e-10
Ferkingstad et al.	Q99729	rs1059367	T	C	0.0796	-0.13	0.0150372	5.37e-18
Ferkingstad et al.	P03950	rs1059541	G	C	0.1233	0.08	0.0128494	4.79e-10
Gudjonsson et al.	O76076	rs1061098	T	C	0.3392	-0.199465	0.0168688	2.92e-32
Ferkingstad et al.	O76076	rs1061098	T	C	0.3364	-0.15	0.00928587	1.07e-58
Sun et al.	O15173	rs1061170	T	C	0.613	0.38	0.02	1.7e-52
Sun et al.	P55000	rs10624245	C	CTG	0.5397	0.394	0.006	2.19e-30
Sun et al.	Q16378	rs1063193	C	T	0.5586	-0.771	0.006	5.53e-36
Ferkingstad et al.	P02654	rs1064725	G	T	0.07	-0.1	0.0160804	5.01e-10
Pietzner et al.	Q5GFL6	rs10698992	A	G	0.6369	-0.1001	0.014	9.87e-13
Gudjonsson et al.	P42785	rs1073083	A	T	0.7873	0.274977	0.0223042	6.36e-35
Gudjonsson et al.	Q92729	rs10737387	T	C	0.2782	-0.180987	0.0209759	6.23e-18
Suhre et al.	P08603	rs10737680	C	A	0.42	0.497	0.038	1.3e-36
Sun et al.	Q96B86	rs10738948	C	T	0.608	-0.23	0.03	2.2e-19
Sun et al.	Q9NR71	rs10740617	C	A	0.794	0.67	0.03	2e-124
Ferkingstad et al.	P15529	rs10746399	T	C	0.4526	0.24	0.00817983	3.16e-189
Sun et al.	Q9UHL4	rs10747049	C	G	0.75	0.36	0.03	2.3e-39
Ferkingstad et al.	Q9UHL4	rs10747049	G	C	0.2361	-0.48	0.0124781	1e-200
Sun et al.	Q8NG06	rs10749636	G	A	0.7486	0.229	0.007	3.24e-24
Ferkingstad et al.	O95156	rs10750096	C	A	0.0685	-0.3	0.0158723	1.12e-79
Ferkingstad et al.	Q9UEF7	rs10752124	T	C	0.4621	0.07	0.00856528	3.02e-16
Ferkingstad et al.	Q9HDC5	rs10753787	T	C	0.4669	0.07	0.00787037	5.89e-19
Gudjonsson et al.	Q6NUJ2	rs10753787	T	C	0.4692	0.192713	0.0185794	3.31e-25
Ferkingstad et al.	P43080	rs10753787	T	C	0.4669	0.09	0.00820163	5.13e-28
Ferkingstad et al.	Q9ULB5	rs10753787	T	C	0.4669	0.2	0.00833353	2.82e-127
Sun et al.	P08962	rs10754199	G	A	0.611	-0.17	0.03	1.1e-11
Ferkingstad et al.	Q14574	rs10754199	A	G	0.3996	0.06	0.00794111	4.17e-14
Ferkingstad et al.	P07320	rs10754199	A	G	0.3996	0.08	0.00780774	1.23e-24
Ferkingstad et al.	Q9BSE4	rs10754199	A	G	0.3996	0.08	0.00762751	9.77e-26
Ferkingstad et al.	P19256	rs10754443	T	A	0.113	-0.09	0.0131587	7.94e-12
Ferkingstad et al.	Q1L6U9	rs10758322	T	C	0.4183	0.06	0.00820559	2.63e-13
Ferkingstad et al.	Q6ZVN8	rs10758326	A	G	0.3598	0.12	0.00871388	3.8e-43
Gudjonsson et al.	Q6ZVN8	rs10758327	T	G	0.4432	-0.166898	0.0187427	5.35e-19
Gudjonsson et al.	P42830	rs10761731	A	T	0.5582	-0.227329	0.0185598	1.71e-34
Ferkingstad et al.	P00742	rs10761737	C	T	0.4354	-0.05	0.0077778	1.29e-10
Ferkingstad et al.	P48061	rs10761739	C	G	0.4357	0.05	0.00824381	1.32e-09
Ferkingstad et al.	O43405	rs10761739	C	G	0.4357	0.06	0.00779705	1.41e-14
Ferkingstad et al.	O14625	rs10761739	C	G	0.4357	0.1	0.00771454	2e-38
Gudjonsson et al.	P17405	rs10761784	A	T	0.4764	-0.141475	0.0184729	1.88e-14
Ferkingstad et al.	P01009	rs10761787	A	T	0.4662	-0.05	0.00751611	2.88e-11
Ferkingstad et al.	P48061	rs10762477	G	A	0.1548	0.08	0.0116019	5.37e-12
Sun et al.	Q9H7M9	rs10762477	G	A	0.148	0.27	0.04	1.7e-14
Ferkingstad et al.	Q9H7M9	rs10762477	G	A	0.1548	0.45	0.0116982	1e-200
Sun et al.	Q9BXJ1	rs10762481	C	T	0.383	-0.18	0.03	3.7e-13
Ferkingstad et al.	Q96FE5	rs10762694	A	C	0.2095	0.08	0.0102064	4.57e-15
Ferkingstad et al.	P56704	rs10764161	C	T	0.4988	0.06	0.00784218	2e-14
Ferkingstad et al.	P31350	rs10764161	C	T	0.4988	0.06	0.00745655	8.51e-16
Ferkingstad et al.	P10092	rs10766205	G	A	0.2753	-0.25	0.00876576	6.61e-179
Ferkingstad et al.	P0DJI9	rs10766463	G	A	0.4535	0.06	0.00789119	2.88e-14
Ferkingstad et al.	P0DJI8	rs10766463	G	A	0.4535	0.07	0.00812916	7.24e-18
Gudjonsson et al.	Q86VR8	rs10768174	A	G	0.589	-0.216394	0.0182912	2.72e-32
Ferkingstad et al.	Q86VR8	rs10768174	G	A	0.405	0.18	0.00834302	3.09e-103
Ferkingstad et al.	P08571	rs10769263	C	A	0.3668	-0.06	0.00917963	6.31e-11
Ferkingstad et al.	Q9Y5Y7	rs10769263	C	A	0.3668	-0.06	0.008359	7.08e-13
Gudjonsson et al.	Q12983	rs10770	T	C	0.8608	-0.193396	0.0268462	5.85e-13
Ferkingstad et al.	Q969X2	rs10770	C	T	0.1396	-0.08	0.0109687	3.02e-13
Gudjonsson et al.	O43353	rs10770	T	C	0.8608	-0.206435	0.0261318	2.79e-15
Ferkingstad et al.	P51397	rs10770	C	T	0.1396	-0.64	0.0166375	1e-200
Ferkingstad et al.	O00233	rs10770186	A	G	0.4507	-0.12	0.00819468	1.48e-48
Ferkingstad et al.	O14734	rs10771511	C	T	0.4424	-0.05	0.00793036	2.88e-10
Ferkingstad et al.	Q11128	rs10771887	T	C	0.4215	-0.06	0.00831895	5.5e-13
Gudjonsson et al.	Q12918	rs10771925	T	C	0.6304	0.204329	0.019059	8.12e-27
Gudjonsson et al.	Q96DR5	rs10772383	A	G	0.2905	-0.169618	0.0207112	2.62e-16
Gudjonsson et al.	Q6P4E1	rs10777164	A	G	0.2947	-0.144086	0.0207179	3.53e-12
Ferkingstad et al.	P42785	rs10778149	A	G	0.2726	0.06	0.00983275	1.05e-09
Ferkingstad et al.	P12544	rs10778149	A	G	0.2726	0.07	0.00863301	5.13e-16
Gudjonsson et al.	P07339	rs10778152	A	G	0.7187	0.157813	0.0201594	4.95e-15
Gudjonsson et al.	P35475	rs10778152	A	G	0.7187	0.236459	0.0211336	4.63e-29
Gudjonsson et al.	Q9Y646	rs10778152	A	G	0.7187	0.261881	0.0207336	1.43e-36
Ferkingstad et al.	Q92484	rs10778152	G	A	0.2787	-0.12	0.00923107	1.23e-38
Gudjonsson et al.	P10997	rs10779884	A	G	0.548	-0.144546	0.0190425	3.18e-14
Ferkingstad et al.	Q6GPH6	rs10786052	T	C	0.481	0.06	0.00886706	1.32e-11
Ferkingstad et al.	Q9HB21	rs10788274	G	A	0.4337	0.28	0.00794215	1e-200
Ferkingstad et al.	Q86UX2	rs10789510	A	G	0.1928	0.09	0.0113205	1.86e-15
Ferkingstad et al.	Q6P4E1	rs10790020	G	A	0.38	0.06	0.00819866	2.51e-13
Ferkingstad et al.	P31997	rs10790800	G	A	0.3376	0.16	0.00922436	2.14e-67
Ferkingstad et al.	Q13219	rs10792093	T	G	0.1008	0.15	0.0135542	1.82e-28
Ferkingstad et al.	Q9NPC4	rs10792266	A	G	0.287	0.15	0.00942867	5.5e-57
Gudjonsson et al.	O94766	rs10792355	C	G	0.3315	-0.474618	0.0178582	1.25e-155
Ferkingstad et al.	P48061	rs10793518	A	G	0.2233	-0.08	0.0104643	2.09e-14
Gilly et al.	P33151	rs10793962	T	A	0.085	1.06	0.0428	1.92e-135
Sun et al.	P10746	rs10794029	G	A	0.794	-0.23	0.03	7.6e-14
Ferkingstad et al.	Q86UX2	rs10795553	A	G	0.2648	0.2	0.00959166	1.48e-96
Ferkingstad et al.	Q8NCW5	rs10796961	G	A	0.0194	-0.54	0.0286088	1.82e-79
Gudjonsson et al.	Q99727	rs1079734	A	G	0.6318	-0.206553	0.0183596	2.31e-29
Ferkingstad et al.	Q9ULW5	rs10799536	G	A	0.1903	0.1	0.00996756	1.1e-23
Ferkingstad et al.	P55735	rs10799692	C	T	0.4831	0.05	0.00806368	5.62e-10
Gudjonsson et al.	Q15526	rs10800457	A	C	0.5146	-0.128875	0.0178089	4.6e-13
Gudjonsson et al.	Q9ULB5	rs10800457	A	C	0.5146	-0.161254	0.018381	1.74e-18
Sun et al.	O43181	rs10801553	C	A	0.613	0.87	0.02	1e-200
Ferkingstad et al.	O43181	rs10801556	A	G	0.3973	-1.01	0.026256	1e-200
Gudjonsson et al.	P05160	rs10801583	T	C	0.8628	0.452707	0.020665	2.23e-106
Ferkingstad et al.	Q9HAT2	rs10812628	A	G	0.2427	-0.08	0.00922287	4.17e-18
Ferkingstad et al.	Q9P126	rs1081386	A	G	0.4651	-0.08	0.00805101	2.88e-23
Ferkingstad et al.	P12544	rs10813948	A	G	0.2872	-0.06	0.00884964	1.2e-11
Ferkingstad et al.	Q9NR34	rs10813948	A	G	0.2872	-0.07	0.00923901	3.55e-14
Ferkingstad et al.	P42785	rs10813949	A	G	0.2917	-0.07	0.00886222	2.82e-15
Ferkingstad et al.	P55263	rs10814104	T	C	0.2089	-0.1	0.0101532	6.92e-23
Ferkingstad et al.	P50583	rs10814104	T	C	0.2089	-0.3	0.00974881	1e-200
Sun et al.	Q6YN16	rs10817342	C	T	0.3865	0.588	0.006	1.83e-33
Gudjonsson et al.	P39059	rs10819413	T	C	0.394	-0.151918	0.0182312	7.89e-17
Sun et al.	P39059	rs10819566	T	C	0.3766	0.178	0.006	2.49e-23
Ferkingstad et al.	Q01974	rs10820918	G	A	0.3138	0.15	0.00869104	9.55e-67
Gudjonsson et al.	Q9BXN1	rs10820965	A	T	0.6379	0.314074	0.0183112	6.07e-66
Gudjonsson et al.	P28906	rs10820966	A	T	0.6376	0.168091	0.0191287	1.53e-18
Ferkingstad et al.	Q12841	rs10820967	C	G	0.3513	-0.05	0.00827416	1.51e-09
Ferkingstad et al.	P00390	rs10821074	T	C	0.4684	0.05	0.00817427	9.55e-10
Ferkingstad et al.	Q8N423	rs10823375	G	A	0.4447	0.06	0.00830812	5.13e-13
Ferkingstad et al.	P20138	rs10823375	G	A	0.4447	0.07	0.00812419	6.92e-18
Ferkingstad et al.	Q8NHL6	rs10823375	G	A	0.4447	0.09	0.0077778	5.75e-31
Ferkingstad et al.	P22897	rs10823397	C	G	0.4969	-0.05	0.00715666	2.82e-12
Suhre et al.	Q15181	rs10823500	G	A	0.37	0.401	0.045	1.5e-18
Ferkingstad et al.	Q15181	rs10823500	G	A	0.412	0.18	0.00834673	3.8e-103
Ferkingstad et al.	Q15109	rs10824665	A	G	0.1896	-0.07	0.00994144	1.91e-12
Suhre et al.	P11226	rs10824796	A	G	0.22	-0.949	0.043	1e-89
Ferkingstad et al.	P07766	rs10827858	C	T	0.4966	0.09	0.00796346	1.29e-29
Sun et al.	Q9HCB6	rs10832164	C	T	0.5116	-0.288	0.006	4.64e-28
Ferkingstad et al.	Q15526	rs10832908	G	A	0.4394	0.05	0.00785516	1.95e-10
Gudjonsson et al.	Q96QR1	rs10836292	T	C	0.1393	-0.317198	0.0266056	9.07e-33
Ferkingstad et al.	P01036	rs10836317	A	G	0.3431	0.07	0.00814666	8.51e-18
Ferkingstad et al.	Q63HQ2	rs10838529	G	A	0.3086	-0.06	0.00970482	6.31e-10
Sun et al.	Q6BCY4	rs10839828	C	A	0.201	-0.293	0.008	9.77e-26
Ferkingstad et al.	Q9UHN6	rs10840445	G	A	0.4179	-0.05	0.00782481	1.66e-10
Sun et al.	P12272	rs10843115	T	C	0.271	0.19	0.03	1.4e-11
Ferkingstad et al.	Q96H15	rs10843390	T	C	0.2995	0.08	0.00894851	3.89e-19
Gudjonsson et al.	P49767	rs10843390	T	C	0.3016	0.150832	0.0201135	6.43e-14
Gudjonsson et al.	O95479	rs10843390	T	C	0.3016	0.214275	0.020428	9.68e-26
Ferkingstad et al.	O95479	rs10843403	T	C	0.3644	-0.2	0.00846285	1.78e-123
Ferkingstad et al.	O75356	rs10843403	T	C	0.3644	-0.07	0.00811178	6.17e-18
Ferkingstad et al.	Q9NRV9	rs10845710	A	G	0.3947	-0.07	0.00873303	1.1e-15
Ferkingstad et al.	O43927	rs10849448	A	G	0.2842	0.05	0.00820882	1.12e-09
Ferkingstad et al.	Q969J5	rs10849448	A	G	0.2842	-0.11	0.0091304	2e-33
Sun et al.	Q9UQQ2	rs10849949	A	G	0.2317	-0.082	0.007	4.03e-15
Sun et al.	Q2VWP7	rs10851591	A	G	0.677	0.433	0.006	1.3e-30
Sun et al.	P23435	rs10852587	A	T	0.144	-1.08	0.03	1e-200
Sun et al.	Q15067	rs10852766	T	C	0.644	0.077	0.007	1.29e-15
Sun et al.	Q6ZRP7	rs10858248	G	A	0.502	-0.36	0.02	1.5e-50
Ferkingstad et al.	Q6ZRP7	rs10858248	A	G	0.4643	0.34	0.00883865	1e-200
Ferkingstad et al.	Q9BWP8	rs10858300	T	C	0.2645	-0.1	0.0102086	1.17e-22
Suhre et al.	O00602	rs10858300	T	C	0.25	0.409	0.048	6.2e-17
Ferkingstad et al.	Q99784	rs10858334	G	C	0.1244	0.14	0.012013	2.19e-31
Ferkingstad et al.	P00747	rs10858851	T	C	0.2524	0.1	0.00965327	3.8e-25
Suhre et al.	Q08708	rs10858881	G	T	0.22	-0.501	0.052	5.1e-21
Suhre et al.	P10619	rs10860794	A	C	0.31	-0.32	0.047	2.2e-11
Suhre et al.	Q9UBR2	rs10860794	A	C	0.31	-0.35	0.047	1.4e-13
Sun et al.	P42785	rs10860794	A	C	0.294	-0.22	0.03	1.5e-16
Ferkingstad et al.	Q92820	rs10860794	A	C	0.2783	-0.23	0.00908881	2.75e-141
Ferkingstad et al.	Q9UBP4	rs10861059	A	G	0.1775	0.12	0.0109086	3.8e-28
Gudjonsson et al.	Q9NPF2	rs10861224	C	G	0.1187	-0.233866	0.0266411	1.66e-18
Ferkingstad et al.	Q9NRJ3	rs10861891	C	A	0.3058	0.06	0.00868084	4.79e-12
Ferkingstad et al.	P17927	rs10863341	A	T	0.26	-0.2	0.00968682	1.05e-94
Ferkingstad et al.	P15516	rs10863962	T	C	0.2599	0.07	0.00884296	2.45e-15
Ferkingstad et al.	O14786	rs10864726	C	T	0.3902	-0.17	0.0082516	2.63e-94
Sun et al.	O14786	rs10864728	G	A	0.601	0.19	0.03	5.4e-14
Ferkingstad et al.	P25189	rs10864759	G	A	0.0598	-0.18	0.0170317	4.17e-26
Gudjonsson et al.	P05452	rs10865936	A	G	0.2189	-0.214839	0.0189645	9.48e-30
Sun et al.	Q6ZMJ2	rs10866867	G	T	0.722	0.25	0.03	7.9e-21
Ferkingstad et al.	P20783	rs10868235	C	T	0.4631	0.07	0.00801451	2.45e-18
Gudjonsson et al.	P09668	rs10873267	A	G	0.3818	0.137748	0.0187256	1.89e-13
Sun et al.	Q8IVF2	rs10873552	A	G	0.6388	0.211	0.006	1.81e-24
Gudjonsson et al.	Q14242	rs10873865	T	C	0.1823	-0.176756	0.0233708	3.94e-14
Gudjonsson et al.	P21128	rs10875687	C	G	0.2875	0.14977	0.0197959	3.86e-14
Sun et al.	P02458	rs10875723	A	G	0.3994	-0.734	0.006	2.01e-35
Ferkingstad et al.	P02458	rs10875723	G	A	0.3488	-0.7	0.0181972	1e-200
Ferkingstad et al.	Q6ZRP7	rs10876168	T	C	0.3662	0.1	0.00811085	6.31e-35
Sun et al.	P24592	rs10876406	T	C	0.107	-0.131	0.009	1.02e-17
Sun et al.	Q15633	rs10876550	G	A	0.5723	0.045	0.006	1.3e-11
Sun et al.	Q15366	rs10876550	G	A	0.572	0.048	0.006	3.1e-12
Ferkingstad et al.	Q13522	rs10876568	C	G	0.1877	0.06	0.00959268	3.98e-10
Ferkingstad et al.	P07359	rs10876913	A	G	0.3133	-0.06	0.00949497	2.63e-10
Ferkingstad et al.	P14384	rs10878881	T	C	0.2945	0.07	0.0100848	3.89e-12
Ferkingstad et al.	P02753	rs10882283	C	A	0.3575	-0.08	0.0082237	2.29e-22
Sun et al.	P56159	rs10885877	G	C	0.295	0.26	0.03	2e-22
Ferkingstad et al.	Q9NRJ3	rs10886430	G	A	0.1242	-0.09	0.0120559	8.32e-14
Gudjonsson et al.	O00626	rs10886430	A	G	0.8703	0.206496	0.0271744	2.99e-14
Sun et al.	P34947	rs10886430	A	G	0.1222	-0.389	0.01	4.19e-26
Gudjonsson et al.	Q92583	rs10886430	A	G	0.8703	0.488833	0.0278226	4.21e-69
Ferkingstad et al.	Q92583	rs10886430	G	A	0.1242	-0.4	0.0124227	1e-200
Ferkingstad et al.	O00626	rs10886437	T	C	0.1814	-0.09	0.0108229	9.12e-17
Sun et al.	Q9BRX8	rs10887868	A	G	0.412	-0.19	0.03	5.5e-14
Ferkingstad et al.	Q9BRX8	rs10887871	G	A	0.4421	-0.09	0.00763572	4.57e-32
Ferkingstad et al.	Q9Y5C1	rs10889352	C	T	0.3377	-0.24	0.00851096	6.03e-175
Sun et al.	Q15485	rs10891700	T	C	0.132	-0.4	0.04	7.4e-29
Ferkingstad et al.	P41222	rs10892301	A	G	0.4342	-0.05	0.0081989	1.07e-09
Ferkingstad et al.	O94779	rs10892747	A	G	0.308	0.13	0.00850812	1.05e-52
Ferkingstad et al.	O60486	rs10893501	G	A	0.1028	-0.14	0.0138022	3.55e-24
Ferkingstad et al.	P40197	rs10893507	A	C	0.4807	-0.07	0.00858866	3.63e-16
Ferkingstad et al.	Q14982	rs10894353	C	T	0.4665	-0.1	0.00877791	4.57e-30
Gudjonsson et al.	Q9GZP0	rs10895596	A	G	0.2963	-0.617756	0.0184768	1e-200
Sun et al.	A0PJX4	rs10896045	G	A	0.697	-0.18	0.03	1.3e-11
Gudjonsson et al.	Q16769	rs10896045	A	G	0.3119	0.171366	0.0202242	2.39e-17
Ferkingstad et al.	Q16769	rs10896045	A	G	0.3169	0.16	0.00924271	3.89e-67
Sun et al.	O43505	rs10896113	C	T	0.2168	-0.3	0.007	1.42e-26
Sun et al.	P38935	rs10896373	A	T	0.5251	-0.073	0.006	1.84e-15
Ferkingstad et al.	Q9HC23	rs10896415	A	G	0.372	-0.06	0.00846359	1.35e-12
Ferkingstad et al.	P25774	rs10896415	A	G	0.372	-0.08	0.0082376	2.69e-22
Ferkingstad et al.	O14641	rs10896631	C	T	0.2421	-0.12	0.0094459	5.62e-37
Ferkingstad et al.	Q9BXJ0	rs10901262	A	G	0.2471	0.06	0.00897828	2.34e-11
Ferkingstad et al.	Q7LFX5	rs10901820	G	C	0.3904	-0.07	0.00811922	6.61e-18
Ferkingstad et al.	P04155	rs10902097	C	G	0.0898	0.11	0.0145184	3.55e-14
Ferkingstad et al.	P19320	rs10902228	A	T	0.2448	-0.07	0.0102693	9.33e-12
Ferkingstad et al.	P12872	rs10906953	T	C	0.4379	-0.07	0.00846799	1.38e-16
Ferkingstad et al.	Q8NFU3	rs10908821	G	C	0.1026	0.49	0.0132714	1e-200
Gudjonsson et al.	O95841	rs10913570	A	C	0.4976	0.249348	0.0180129	1.41e-43
Gudjonsson et al.	Q9UQ80	rs10913644	A	G	0.2557	-0.292272	0.0206924	2.68e-45
Sun et al.	O75015	rs10919543	G	A	0.324	0.44	0.03	3.2e-67
Suhre et al.	O75015	rs10919544	C	T	0.38	0.477	0.042	3.5e-28
Sun et al.	P36222	rs10920578	T	C	0.523	-1.03	0.02	1e-200
Gudjonsson et al.	O60938	rs10920636	A	G	0.5024	0.201509	0.0177424	6.81e-30
Ferkingstad et al.	O60938	rs10920636	G	A	0.4918	-0.25	0.00824382	1e-200
Gudjonsson et al.	P08603	rs10922107	A	T	0.8236	0.462904	0.0228273	1.99e-91
Ferkingstad et al.	P50406	rs10922108	T	A	0.3866	0.06	0.00841455	1e-12
Sun et al.	Q92496	rs10922147	C	G	0.2367	-0.785	0.007	9.98e-35
Sun et al.	O60476	rs10923344	G	A	0.5995	0.195	0.006	2.11e-24
Gudjonsson et al.	Q15813	rs10925635	A	C	0.3444	0.184701	0.0194613	2.3e-21
Ferkingstad et al.	O95841	rs10929302	A	G	0.2954	0.07	0.00880797	1.91e-15
Sun et al.	Q6P995	rs10931256	C	T	0.216	-0.33	0.03	1.1e-29
Sun et al.	B2RUY7	rs10932542	G	A	0.2421	0.102	0.007	2.07e-17
Sun et al.	P54764	rs10932916	G	A	0.5179	0.135	0.006	1.88e-21
Gudjonsson et al.	P10696	rs10933394	T	C	0.6428	-0.306016	0.0188385	2.46e-59
Ferkingstad et al.	P78504	rs10935478	T	C	0.4385	-0.06	0.00777921	1.23e-14
Ferkingstad et al.	Q9Y4D7	rs10935480	T	C	0.4373	-0.08	0.00819807	1.7e-22
Ferkingstad et al.	Q29980	rs10935480	T	C	0.4373	-0.09	0.00751666	4.9e-33
Suhre et al.	P35916	rs10935480	T	C	0.46	-0.727	0.038	9.9e-70
Ferkingstad et al.	Q14213	rs10937241	A	G	0.1792	0.08	0.00983579	4.17e-16
Sun et al.	Q5F1R6	rs10941225	T	A	0.427	-0.104	0.006	1.29e-18
Ferkingstad et al.	Q99650	rs10941412	A	G	0.1948	-0.16	0.0107674	6.03e-50
Ferkingstad et al.	P10915	rs10942481	T	C	0.4709	-0.06	0.00748545	1.1e-15
Gilly et al.	Q15166	rs10953142	T	C	0.495	-0.373	0.027	1.52e-44
Sun et al.	Q92820	rs10957266	C	T	0.071	0.8	0.05	1.2e-68
Sun et al.	P17643	rs10960751	T	C	0.6001	-0.077	0.006	9.86e-16
Ferkingstad et al.	P40967	rs10962596	C	G	0.1787	0.09	0.0106426	2.75e-17
Gudjonsson et al.	Q96A25	rs10968017	T	G	0.7384	0.162821	0.0215711	4.42e-14
Gudjonsson et al.	Q9HAT2	rs10968020	T	C	0.7656	0.217128	0.0221949	1.33e-22
Gudjonsson et al.	P08697	rs1097070	A	T	0.6536	-0.138932	0.0161339	7.23e-18
Ferkingstad et al.	Q8WTT0	rs10971418	A	C	0.1714	-0.07	0.01035	1.35e-11
Ferkingstad et al.	P58062	rs10971512	A	C	0.1728	0.13	0.0111568	2.24e-31
Sun et al.	Q6NSJ0	rs10972076	T	C	0.625	0.31	0.03	2.2e-34
Sun et al.	P26992	rs10972159	A	G	0.018	-0.7	0.09	1e-13
Gudjonsson et al.	P26992	rs10972159	A	G	0.02917	-0.625175	0.0529676	3.77e-32
Ferkingstad et al.	P26992	rs10972159	A	G	0.0311	-0.56	0.0235673	8.32e-125
Sun et al.	Q96SL4	rs1097234	A	C	0.175	0.56	0.03	1.6e-73
Ferkingstad et al.	Q9BQR3	rs10972823	G	A	0.4281	-0.13	0.00842902	1.15e-53
Gudjonsson et al.	P10646	rs10982156	A	T	0.08999	-0.220754	0.0317556	3.61e-12
Gudjonsson et al.	P20155	rs10982156	A	T	0.08999	0.253639	0.031731	1.31e-15
Ferkingstad et al.	P20155	rs10982156	A	T	0.0979	0.15	0.0141354	2.63e-26
Sun et al.	P02763	rs10982156	T	A	0.069	0.721	0.013	3.23e-29
Gudjonsson et al.	P00742	rs10982156	A	T	0.08999	-0.463661	0.0309391	9.03e-51
Ferkingstad et al.	P12544	rs10982456	C	T	0.4628	-0.06	0.00851348	1.82e-12
Ferkingstad et al.	P24821	rs10982683	T	C	0.2782	0.09	0.00771096	1.78e-31
Gudjonsson et al.	P07093	rs10984499	A	G	0.3599	0.13839	0.0196038	1.67e-12
Gudjonsson et al.	P19835	rs10984499	A	G	0.3599	0.142015	0.0196073	4.39e-13
Gudjonsson et al.	P06396	rs10985149	T	C	0.009547	-0.935925	0.0877841	1.54e-26
Ferkingstad et al.	P06396	rs10985196	A	C	0.2054	-0.07	0.00984766	1.17e-12
Ferkingstad et al.	P16444	rs10989527	G	A	0.4169	0.05	0.00773995	1.05e-10
Ferkingstad et al.	O43353	rs10992376	G	T	0.1371	0.08	0.011456	2.88e-12
Ferkingstad et al.	Q5T1S8	rs10992376	G	T	0.1371	0.31	0.011466	5.5e-161
Ferkingstad et al.	O75436	rs10998638	C	G	0.2382	-0.18	0.00925031	2.45e-84
Gudjonsson et al.	Q9H7M9	rs10999992	T	C	0.8464	-0.210888	0.0263416	1.19e-15
Sun et al.	Q9H7M9	rs10999992	T	C	0.1456	0.443	0.009	3.13e-28
Sun et al.	Q68J44	rs11001272	A	G	0.3544	-0.133	0.007	2.9e-20
Ferkingstad et al.	Q9UBT3	rs11003015	G	T	0.1205	0.11	0.0124467	9.77e-19
Gudjonsson et al.	P14543	rs11011683	A	G	0.7778	0.177361	0.0224114	2.5e-15
Sun et al.	P53634	rs11019400	A	G	0.0932	0.971	0.01	1.71e-33
Ferkingstad et al.	Q9UBP4	rs11022114	A	G	0.3333	0.33	0.00865418	1e-200
Gudjonsson et al.	Q9UBP4	rs11022114	A	G	0.3319	0.198575	0.0189571	1.13e-25
Sun et al.	Q9UBP4	rs11022114	G	A	0.3067	0.363	0.006	2.96e-29
Sun et al.	Q9UBP4	rs11022114	A	G	0.328	0.34	0.03	6.5e-36
Suhre et al.	Q9UBP4	rs11022119	A	G	0.28	0.33	0.045	2.8e-13
Sun et al.	P01225	rs11031006	G	A	0.1384	-0.147	0.006	5.74e-22
Ferkingstad et al.	Q15777	rs11031140	A	G	0.1785	-0.16	0.0104094	2.57e-53
Ferkingstad et al.	P23921	rs11031142	C	T	0.4383	0.06	0.00884964	1.2e-11
Ferkingstad et al.	P48307	rs11039122	A	G	0.4576	-0.05	0.00782481	1.66e-10
Ferkingstad et al.	Q9BXJ0	rs11039297	A	G	0.2611	0.07	0.00899727	7.24e-15
Ferkingstad et al.	O14594	rs11039297	A	G	0.2611	0.06	0.00997197	1.78e-09
Gudjonsson et al.	O75077	rs11045856	T	G	0.7778	0.173262	0.0222751	7.35e-15
Sun et al.	P54687	rs11047635	T	C	0.2886	0.285	0.007	1.1e-26
Sun et al.	P50749	rs1104902	C	A	0.5646	0.097	0.006	4.54e-18
Gudjonsson et al.	A6NHS7	rs11049127	T	C	0.7689	-0.824401	0.0196729	1e-200
Ferkingstad et al.	P12272	rs11049365	A	C	0.2706	0.12	0.0087435	7.24e-43
Ferkingstad et al.	P67809	rs11053902	G	T	0.1035	0.11	0.0130534	3.55e-17
Sun et al.	Q86VB7	rs11054859	G	A	0.1142	-0.175	0.009	8.72e-20
Sun et al.	Q8WTT0	rs11055602	T	G	0.4031	0.846	0.006	7.75e-37
Ferkingstad et al.	Q9H5V8	rs11057841	T	C	0.1193	0.08	0.0127829	3.89e-10
Sun et al.	Q8NDA2	rs1105797	A	G	0.5233	0.608	0.006	5.39e-34
Sun et al.	Q8N3T6	rs11059617	T	A	0.335	-0.23	0.03	2.2e-18
Gudjonsson et al.	Q8N3T6	rs11059680	A	G	0.4615	-0.14133	0.0179339	3.26e-15
Sun et al.	O75146	rs11060065	A	G	0.0342	-0.249	0.017	9.4e-18
Ferkingstad et al.	Q96PQ1	rs1106357	T	C	0.4025	-0.05	0.0079985	4.07e-10
Ferkingstad et al.	P20783	rs11063675	T	C	0.0112	-0.3	0.0388075	1.07e-14
Ferkingstad et al.	P16671	rs11064077	G	T	0.4808	0.06	0.00762953	3.72e-15
Sun et al.	Q86WD7	rs11064498	G	A	0.145	-0.26	0.04	1.2e-13
Ferkingstad et al.	Q9HBE4	rs11064498	G	A	0.1306	-0.1	0.0122195	2.75e-16
Sun et al.	O15389	rs1106476	T	A	0.1123	-1.169	0.01	1.06e-35
Gudjonsson et al.	Q08ET2	rs1106476	A	T	0.1198	-0.374359	0.0290598	5.66e-38
Sun et al.	Q08ET2	rs1106476	A	T	0.117	-1.19	0.03	1e-200
Gudjonsson et al.	P07711	rs1106476	A	T	0.1198	-1.17839	0.023479	1e-200
Sun et al.	P04843	rs1106476	A	T	0.117	-1.17	0.03	1e-200
Gudjonsson et al.	P04843	rs1106476	A	T	0.1198	-1.17558	0.023444	1e-200
Sun et al.	P04054	rs11065078	C	T	0.2155	-0.061	0.007	9.69e-13
Sun et al.	P07359	rs11065979	T	C	0.438	0.17	0.02	1.6e-12
Ferkingstad et al.	P48023	rs11065979	T	C	0.3497	0.06	0.00790048	3.09e-14
Suhre et al.	Q14005	rs11072996	C	T	0.07	-0.537	0.079	2.1e-11
Sun et al.	P16112	rs11073804	T	A	0.1948	0.131	0.007	2.42e-19
Ferkingstad et al.	P13591	rs11074065	A	G	0.4409	0.06	0.008223	2.95e-13
Ferkingstad et al.	Q6ZVN8	rs11074135	T	A	0.3231	-0.11	0.00892731	6.92e-35
Ferkingstad et al.	Q96B86	rs11074135	T	A	0.3231	-0.17	0.00864513	4.37e-86
Sun et al.	Q99807	rs11074359	C	T	0.6292	-0.13	0.006	2.06e-20
Ferkingstad et al.	Q13740	rs11075299	G	T	0.2517	0.07	0.00895047	5.25e-15
Ferkingstad et al.	O60507	rs11075921	T	C	0.1788	0.08	0.0113153	1.55e-12
Gudjonsson et al.	P02647	rs11075921	T	C	0.1848	0.227174	0.0235327	4.75e-22
Gudjonsson et al.	O14791	rs11075921	T	C	0.1848	0.46101	0.0222985	5.88e-95
Ferkingstad et al.	Q9Y653	rs11076197	T	C	0.2502	-0.07	0.00917053	2.29e-14
Ferkingstad et al.	Q13291	rs11076612	T	C	0.3417	-0.05	0.00829457	1.66e-09
Ferkingstad et al.	Q9BYR9	rs11076612	T	C	0.3417	-0.07	0.00900739	7.76e-15
Ferkingstad et al.	Q8N729	rs11078596	T	C	0.2182	0.08	0.010747	9.77e-14
Ferkingstad et al.	P08697	rs11078596	T	C	0.2182	-0.17	0.00971602	1.51e-68
Ferkingstad et al.	Q96PD5	rs11078597	C	T	0.2184	0.06	0.00986852	1.2e-09
Sun et al.	P08697	rs11078597	T	C	0.1923	-0.213	0.008	4.12e-23
Gudjonsson et al.	Q9UNK0	rs11078801	C	G	0.2069	0.154499	0.022364	4.9e-12
Ferkingstad et al.	Q9UNK0	rs11078801	C	G	0.2115	0.07	0.00997787	2.29e-12
Ferkingstad et al.	Q13253	rs11079240	A	C	0.4339	0.05	0.00787706	2.19e-10
Gudjonsson et al.	Q8TEU8	rs11079936	T	C	0.2952	0.476423	0.0188838	1.92e-140
Ferkingstad et al.	Q8TEU8	rs11079936	T	C	0.2897	0.53	0.0137779	1e-200
Sun et al.	P23515	rs11080149	C	T	0.1305	-0.128	0.009	1.82e-17
Ferkingstad et al.	P08134	rs11082304	G	T	0.4804	0.05	0.00823377	1.26e-09
Ferkingstad et al.	Q9NYA1	rs11082304	G	T	0.4804	0.05	0.00810643	6.92e-10
Ferkingstad et al.	O43427	rs11082304	G	T	0.4804	0.09	0.00772003	2.09e-31
Ferkingstad et al.	P67809	rs11082513	C	T	0.4853	0.05	0.00828434	1.58e-09
Ferkingstad et al.	O75771	rs1108301	A	G	0.3926	0.05	0.00804958	5.25e-10
Ferkingstad et al.	Q9H2K0	rs11085147	T	C	0.0877	0.09	0.0146873	8.91e-10
Ferkingstad et al.	Q9BSH4	rs11085147	T	C	0.0877	0.1	0.014874	1.78e-11
Ferkingstad et al.	Q8IUB3	rs11085197	C	G	0.2405	0.06	0.00888019	1.41e-11
Gudjonsson et al.	Q92956	rs11085197	C	G	0.2308	0.183239	0.0202733	1.59e-19
Ferkingstad et al.	P50895	rs11085824	G	A	0.4039	0.06	0.00794741	4.37e-14
Ferkingstad et al.	P07451	rs11085825	T	C	0.4072	-0.06	0.00836267	7.24e-13
Ferkingstad et al.	P25685	rs11085896	A	C	0.4155	0.05	0.00784646	1.86e-10
Sun et al.	Q969V5	rs11086556	G	A	0.083	-0.48	0.04	3.5e-26
Ferkingstad et al.	O76076	rs11086936	G	C	0.3357	0.23	0.00888782	1.17e-147
Ferkingstad et al.	Q99784	rs11103524	T	C	0.165	-0.08	0.0109733	3.09e-13
Ferkingstad et al.	O00602	rs11103571	A	G	0.2458	0.3	0.00949614	1e-200
Sun et al.	O00602	rs11103602	A	G	0.258	0.58	0.03	1.5e-106
Sun et al.	O00602	rs11103604	G	T	0.2612	0.438	0.007	2.73e-30
Gudjonsson et al.	P09564	rs11105318	A	G	0.2534	-0.164742	0.0214742	1.7e-14
Gudjonsson et al.	Q9UGN4	rs11105318	A	G	0.2534	-0.231052	0.0205875	3.15e-29
Gudjonsson et al.	Q08708	rs11105318	A	G	0.2534	-0.32144	0.0206928	2.05e-54
Ferkingstad et al.	Q9UN74	rs1110701	G	A	0.2602	-0.06	0.00968208	5.75e-10
Ferkingstad et al.	O75629	rs11111026	T	G	0.198	-0.38	0.0103471	1e-200
Sun et al.	Q8NHJ6	rs11111026	T	G	0.182	-0.24	0.03	1.5e-13
Ferkingstad et al.	P43234	rs11111026	T	G	0.198	-0.16	0.0105192	3.02e-52
Ferkingstad et al.	Q8NHJ6	rs11111026	T	G	0.198	-0.16	0.0104114	2.69e-53
Ferkingstad et al.	P07602	rs11111026	T	G	0.198	-0.17	0.0104553	1.91e-59
Ferkingstad et al.	Q9UBP4	rs11111748	G	A	0.0761	-0.18	0.015644	1.23e-30
Ferkingstad et al.	Q8N2S1	rs11111748	G	A	0.0761	-0.11	0.0156223	1.91e-12
Sun et al.	Q8WWV6	rs11119933	C	T	0.1835	0.431	0.008	3.94e-29
Gudjonsson et al.	A4D1S0	rs11120218	A	G	0.1119	0.258203	0.028924	4.38e-19
Gudjonsson et al.	P04003	rs11120218	A	G	0.1119	0.414621	0.0278113	2.91e-50
Ferkingstad et al.	Q92686	rs11121012	A	G	0.3911	-0.06	0.00842204	1.05e-12
Ferkingstad et al.	P17677	rs11121012	A	G	0.3911	-0.09	0.00849157	3.02e-26
Ferkingstad et al.	Q9Y6N7	rs11121245	C	T	0.445	0.07	0.0080385	3.09e-18
Ferkingstad et al.	O95479	rs11121349	C	G	0.4211	-0.46	0.0119582	1e-200
Ferkingstad et al.	Q8N0X7	rs11121845	T	C	0.4494	0.05	0.00811122	7.08e-10
Sun et al.	P10082	rs111218914	T	C	0.665	0.242	0.007	1.75e-25
Ferkingstad et al.	Q96JA1	rs11122456	A	G	0.3669	-0.07	0.00815671	9.33e-18
Ferkingstad et al.	Q4LDE5	rs111245230	C	T	0.0327	0.59	0.0230604	2.24e-144
Sun et al.	Q6UXI7	rs11124542	A	C	0.4105	0.413	0.006	1.33e-31
Ferkingstad et al.	P14151	rs11125915	A	C	0.3286	-0.07	0.00815923	9.55e-18
Ferkingstad et al.	P14778	rs11125916	A	C	0.1914	-0.08	0.00971652	1.82e-16
Sun et al.	Q9UBC7	rs111265125	C	G	0.022	0.65	0.09	1e-12
Sun et al.	P05451	rs11126696	A	G	0.6133	0.244	0.006	3.43e-26
Sun et al.	P48304	rs11126696	A	G	0.6138	0.338	0.006	5.53e-29
Ferkingstad et al.	Q9NS98	rs111275946	G	A	0.0281	-0.2	0.0244722	3.02e-16
Ferkingstad et al.	P00338	rs111294128	G	A	0.0275	-0.25	0.0250612	1.95e-23
Ferkingstad et al.	P56279	rs111298234	T	G	0.0583	-0.11	0.0169458	8.51e-11
Gudjonsson et al.	Q96K49	rs11132382	T	G	0.5013	0.139529	0.0185528	5.45e-14
Gudjonsson et al.	O95571	rs11132382	T	G	0.5013	0.150064	0.0180596	9.62e-17
Gudjonsson et al.	P80108	rs11132382	T	G	0.5013	-0.155527	0.0180772	7.73e-18
Gudjonsson et al.	Q8IUK5	rs11132382	T	G	0.5013	0.159293	0.0181068	1.4e-18
Gudjonsson et al.	P30101	rs111331381	C	G	0.01574	-0.58532	0.0773954	3.95e-14
Ferkingstad et al.	Q9NPH9	rs11134475	A	G	0.3572	-0.05	0.00751611	2.88e-11
Ferkingstad et al.	P09601	rs11134525	A	T	0.3524	0.06	0.00863607	3.72e-12
Ferkingstad et al.	P01011	rs111397271	A	G	0.0137	-0.32	0.0312717	1.41e-24
Ferkingstad et al.	P42785	rs11142435	G	A	0.1802	0.06	0.00994121	1.58e-09
Ferkingstad et al.	Q9NWW6	rs11144225	T	A	0.3712	-0.16	0.00848762	2.88e-79
Sun et al.	O00244	rs111445645	C	CT	0.4247	-0.073	0.006	1.19e-15
Sun et al.	Q96C92	rs11145904	A	C	0.1715	-0.293	0.008	2.81e-25
Ferkingstad et al.	O43683	rs11147139	A	G	0.2449	0.08	0.00965847	1.2e-16
Sun et al.	Q08378	rs11147139	G	A	0.2137	0.122	0.007	1.54e-18
Ferkingstad et al.	Q16828	rs111490052	G	A	0.0998	-0.09	0.013242	1.07e-11
Ferkingstad et al.	P05164	rs11155297	T	G	0.2561	0.06	0.00938977	1.66e-10
Ferkingstad et al.	Q9Y4C8	rs11155297	T	G	0.2561	-0.07	0.0099324	1.82e-12
Ferkingstad et al.	Q9BR01	rs11155297	T	G	0.2561	-0.07	0.00943449	1.17e-13
Gudjonsson et al.	Q9Y4C8	rs11155297	T	G	0.2586	-0.204106	0.0219089	1.21e-20
Gudjonsson et al.	Q9BR01	rs11155297	T	G	0.2586	-0.215544	0.0217707	4.14e-23
Ferkingstad et al.	Q9Y2E5	rs11155297	T	G	0.2561	-0.13	0.0097802	2.57e-40
Gudjonsson et al.	Q9Y2C2	rs11155591	T	C	0.3158	-0.142823	0.0201178	1.25e-12
Sun et al.	O95502	rs111577133	A	G	0.0209	1.99	0.021	1.7e-33
Sun et al.	P58753	rs111577916	T	G	0.025	-0.57	0.08	1.6e-13
Gudjonsson et al.	P10619	rs11158588	A	G	0.822	0.187849	0.0245378	1.93e-14
Ferkingstad et al.	Q8IZS8	rs11158602	T	G	0.489	0.07	0.00857111	3.16e-16
Ferkingstad et al.	Q8N428	rs11158801	A	C	0.2103	-0.12	0.0098161	2.29e-34
Sun et al.	Q7L8A9	rs11159226	T	G	0.0673	0.215	0.012	5.43e-19
Sun et al.	Q9UKJ5	rs11160165	T	G	0.164	-0.29	0.03	9.3e-18
Ferkingstad et al.	P29622	rs11160191	G	A	0.4397	-0.1	0.00861265	3.63e-31
Ferkingstad et al.	Q9UKA2	rs111602331	C	T	0.2189	-0.16	0.00990667	1.12e-58
Ferkingstad et al.	P55058	rs111602331	C	T	0.2189	-0.54	0.0140379	1e-200
Ferkingstad et al.	Q9NQ25	rs11160704	A	G	0.1528	0.07	0.011134	3.24e-10
Ferkingstad et al.	P27448	rs11160753	C	T	0.2807	-0.06	0.00940533	1.78e-10
Gudjonsson et al.	Q9UQ80	rs111607747	T	G	0.2427	-0.239063	0.0215284	1.19e-28
Ferkingstad et al.	P43378	rs111647176	A	G	0.2739	-0.07	0.00878591	1.62e-15
Ferkingstad et al.	P18850	rs11164870	C	G	0.3995	0.1	0.00878564	5.13e-30
Ferkingstad et al.	P42574	rs111667591	G	A	0.1182	-0.23	0.0127131	3.72e-73
Ferkingstad et al.	P15814	rs111672628	G	A	0.0558	-0.26	0.0187447	9.55e-44
Folkersen et al.	P07339	rs111693235	C	G	0.71	0.35	0.0329033	2e-26
Gudjonsson et al.	O95156	rs111696008	A	G	0.02033	-0.478919	0.0664676	5.79e-13
Gudjonsson et al.	P06276	rs111696008	A	G	0.02033	0.59792	0.0596646	1.23e-23
Gudjonsson et al.	Q14914	rs111703901	T	C	0.95138	-0.779804	0.0426012	7.58e-75
Gudjonsson et al.	O60476	rs111711406	C	G	0.1124	-0.29378	0.0289801	3.77e-24
Ferkingstad et al.	P20023	rs111727450	T	C	0.0245	-0.16	0.02591	6.61e-10
Gudjonsson et al.	Q6UXM1	rs11172775	T	C	0.0541	-0.446836	0.0399778	5.28e-29
Sun et al.	Q6UXM1	rs11172791	C	T	0.045	-0.46	0.06	4.8e-14
Sun et al.	Q6UXM1	rs11172841	A	C	0.2313	0.092	0.007	3.2e-16
Ferkingstad et al.	Q6UXM1	rs11172841	C	A	0.2331	0.28	0.0113301	7.76e-135
Gudjonsson et al.	Q86SR1	rs111730017	A	T	0.01379	0.128344	0.0167856	2.07e-14
Sun et al.	Q12860	rs11177604	C	A	0.3778	0.202	0.006	5.34e-25
Gudjonsson et al.	Q12860	rs11177623	T	C	0.681	-0.141643	0.0200089	1.45e-12
Ferkingstad et al.	Q9UKG9	rs111778381	A	G	0.068	0.09	0.0149118	1.58e-09
Sun et al.	Q01151	rs111804875	G	A	0.2119	0.197	0.007	8.84e-23
Sun et al.	Q9Y5E7	rs111844913	C	A	0.057	-0.45	0.05	1.2e-16
Gudjonsson et al.	Q8TAT2	rs11186737	T	C	0.2588	-0.311423	0.0206012	1.26e-51
Ferkingstad et al.	Q8TAT2	rs11186737	T	C	0.2633	-0.29	0.00901368	1e-200
Ferkingstad et al.	Q92911	rs111874634	T	C	0.2261	-0.06	0.00965388	5.13e-10
Sun et al.	P49961	rs11188501	A	G	0.34	0.21	0.03	2.2e-16
Sun et al.	Q96I82	rs11190812	G	A	0.0382	-1.704	0.016	1.33e-34
Ferkingstad et al.	Q9BXJ4	rs11190970	A	G	0.2111	0.06	0.00913161	5.01e-11
Ferkingstad et al.	P46527	rs111909987	G	C	0.0993	0.12	0.0132577	1.41e-19
Gudjonsson et al.	P36405	rs11191368	T	C	0.108	-0.365237	0.0290983	3.88e-36
Ferkingstad et al.	Q9NQ30	rs111916003	C	T	0.0943	-0.09	0.0143808	3.89e-10
Sun et al.	P35542	rs111925329	C	A	0.9633	-1.007	0.017	1.69e-29
Gudjonsson et al.	Q5T1S8	rs111927950	C	G	0.02139	-0.494297	0.0617187	1.16e-15
Sun et al.	Q6GTX8	rs111949142	T	A	0.1798	0.672	0.008	9.49e-33
Ferkingstad et al.	O95479	rs111959800	A	G	0.0351	0.14	0.022552	5.37e-10
Ferkingstad et al.	Q02818	rs111959800	A	G	0.0351	-0.32	0.0221383	2.34e-47
Pietzner et al.	Q5GFL6	rs11196683	A	C	0.78	-0.1012	0.0165	7.68e-10
Ferkingstad et al.	Q5GFL6	rs11196685	A	G	0.2037	0.11	0.0107101	9.55e-25
Sun et al.	P56159	rs11197603	T	C	0.1465	-0.293	0.008	2.83e-25
Sun et al.	Q02083	rs111981122	A	C	0.2236	-0.664	0.007	2.34e-33
Ferkingstad et al.	Q8N2S1	rs112009052	A	T	0.016	-0.25	0.0329445	3.24e-14
Gilly et al.	P17931	rs112034739	C	A	0.085	-0.863	0.054	6.8e-58
Ferkingstad et al.	Q15046	rs11204523	G	C	0.2715	0.07	0.00894384	5.01e-15
Sun et al.	Q9H3T2	rs11204771	G	A	0.7705	0.102	0.008	6.87e-17
Gudjonsson et al.	P02749	rs112055822	T	C	0.01671	-0.459436	0.0662301	4.01e-12
Ferkingstad et al.	Q96SL4	rs11205979	T	C	0.1349	0.71	0.0184572	1e-200
Sun et al.	Q8WW52	rs11206397	T	A	0.327	0.27	0.03	2.6e-24
Gudjonsson et al.	Q8WW52	rs11206397	A	T	0.6757	-0.263696	0.0199422	6.46e-40
Gudjonsson et al.	Q9Y5C1	rs11207997	T	C	0.3396	-0.205464	0.0190727	4.63e-27
Ferkingstad et al.	P0DJI9	rs11208691	G	A	0.3931	-0.14	0.00825601	1.7e-64
Ferkingstad et al.	P0DJI8	rs11208691	G	A	0.3931	-0.13	0.00811218	8.51e-58
Ferkingstad et al.	P02741	rs11208691	G	A	0.3931	-0.11	0.00847445	1.58e-38
Ferkingstad et al.	P48061	rs11208704	C	T	0.2537	-0.06	0.00951105	2.82e-10
Ferkingstad et al.	Q9NQ30	rs11208704	C	T	0.2537	-0.06	0.00951105	2.82e-10
Suhre et al.	Q5VWK5	rs11209026	A	G	0.06	-0.742	0.089	3.4e-16
Sun et al.	Q96PL5	rs11210731	A	G	0.1836	0.116	0.007	3.72e-18
Sun et al.	P13591	rs11214489	C	T	0.1873	-0.332	0.007	4.34e-27
Gudjonsson et al.	Q15485	rs11215010	T	C	0.8941	0.317524	0.0304027	1.56e-25
Ferkingstad et al.	Q9H3S1	rs11215043	T	A	0.1034	0.19	0.013854	8.32e-43
Ferkingstad et al.	Q9BY67	rs11215406	C	T	0.3163	0.15	0.00856526	1.15e-68
Ferkingstad et al.	Q6PCB0	rs112164771	T	C	0.0991	-0.09	0.0142827	2.95e-10
Ferkingstad et al.	P10646	rs112164771	T	C	0.0991	-0.2	0.0140206	3.63e-46
Ferkingstad et al.	Q9BWV1	rs112168484	T	C	0.3016	0.06	0.0081814	2.24e-13
Ferkingstad et al.	Q8TF42	rs11218735	A	G	0.2852	-0.13	0.00881838	3.47e-49
Gudjonsson et al.	Q8TF42	rs11218736	T	C	0.2726	-0.157488	0.021693	3.88e-13
Suhre et al.	Q96AP7	rs11219769	T	G	0.25	-0.335	0.048	7.8e-12
Sun et al.	Q96AP7	rs11219769	T	G	0.264	-0.24	0.03	3.6e-17
Ferkingstad et al.	P14415	rs11220463	T	A	0.1028	-0.11	0.0139926	3.8e-15
Ferkingstad et al.	P22105	rs11220463	T	A	0.1028	-0.08	0.0130867	9.77e-10
Ferkingstad et al.	Q9BQR3	rs11220477	T	C	0.0242	-0.46	0.0264757	1.29e-67
Ferkingstad et al.	Q96H15	rs11220505	T	C	0.2285	0.12	0.0104856	2.51e-30
Ferkingstad et al.	Q99542	rs11220505	T	C	0.2285	0.09	0.0101045	5.25e-19
Gudjonsson et al.	Q6P4F1	rs112235625	C	G	0.009724	0.187961	0.0224178	5.1e-17
Ferkingstad et al.	O60259	rs1122466	G	A	0.0359	-0.5	0.0225894	1.48e-108
Hillary et al.	P48052	rs112255027	T	C	0.23	0.52	0.07	9.03e-15
Ferkingstad et al.	Q9GZP0	rs11226091	A	C	0.4699	-0.09	0.00808588	8.91e-29
Ferkingstad et al.	P01584	rs112263656	T	C	0.0869	-0.11	0.0141439	7.41e-15
Sun et al.	Q6GTS8	rs112268616	T	C	0.3491	-0.82	0.007	4.5e-36
Ferkingstad et al.	Q9BWT3	rs11227136	A	G	0.2501	-0.1	0.00856773	1.78e-31
Sun et al.	P16284	rs1122800	C	G	0.5357	0.046	0.006	3.03e-12
Gudjonsson et al.	O14641	rs11229063	A	G	0.2456	-0.177457	0.0217106	2.99e-16
Ferkingstad et al.	Q9UBI4	rs11229075	C	A	0.2483	-0.06	0.00981501	9.77e-10
Gudjonsson et al.	P48740	rs11229075	A	C	0.7471	0.165079	0.0219999	6.21e-14
Gudjonsson et al.	P55289	rs11229075	A	C	0.7471	-0.272194	0.0218635	1.4e-35
Sun et al.	P05155	rs11229075	C	A	0.261	-0.6	0.03	1.1e-119
Sun et al.	Q24JP5	rs11230521	A	G	0.231	0.62	0.03	2e-112
Sun et al.	P30203	rs11230563	C	T	0.3484	-0.808	0.006	2.53e-36
Ferkingstad et al.	P14314	rs11231166	A	G	0.0477	0.13	0.0189796	7.41e-12
Ferkingstad et al.	Q6PI73	rs112312277	T	G	0.0663	0.56	0.0163616	1e-200
Ferkingstad et al.	Q6P995	rs1123176	C	T	0.1566	-0.19	0.0110053	8.71e-67
Sun et al.	Q15818	rs112329494	C	T	0.0856	0.827	0.01	3.79e-32
Ferkingstad et al.	O14594	rs112369494	T	C	0.3291	0.07	0.00892734	4.47e-15
Sun et al.	P48061	rs11239028	C	T	0.3337	0.191	0.007	2.17e-23
Ferkingstad et al.	Q9NSB8	rs1124025	C	G	0.2417	-0.06	0.00986253	1.17e-09
Gudjonsson et al.	O94856	rs11240290	C	G	0.8993	-0.306067	0.0305218	1.15e-23
Ferkingstad et al.	O76038	rs11240503	A	G	0.3266	-0.06	0.00796325	4.9e-14
Sun et al.	Q08174	rs1124066	A	G	0.5894	0.078	0.006	2.1e-16
Ferkingstad et al.	P20023	rs11241688	G	T	0.2309	-0.07	0.0094932	1.66e-13
Ferkingstad et al.	O43921	rs11242627	T	A	0.4614	-0.05	0.00746308	2.09e-11
Ferkingstad et al.	P52803	rs11242627	T	A	0.4614	-0.07	0.00819983	1.38e-17
Sun et al.	Q9NX62	rs112433249	C	T	0.017	-1.56	0.09	4.1e-65
Gudjonsson et al.	Q9NX62	rs112433249	T	C	0.98365	1.62068	0.072925	2.02e-109
Ferkingstad et al.	Q15109	rs11243421	T	C	0.4217	0.19	0.00843648	2.57e-112
Gudjonsson et al.	Q15109	rs11243421	T	C	0.4244	0.157685	0.0190113	1.09e-16
Sun et al.	P04180	rs112434994	G	C	0.1183	0.175	0.009	1.06e-19
Gudjonsson et al.	O43184	rs11244755	T	C	0.3068	0.185712	0.0189247	9.88e-23
Sun et al.	Q9H6S3	rs11246276	G	T	0.1626	-0.394	0.008	7.6e-28
Ferkingstad et al.	Q9NR34	rs11247595	T	C	0.4547	0.19	0.00825268	2.75e-117
Ferkingstad et al.	Q12860	rs112502880	C	T	0.0408	0.14	0.0218254	1.41e-10
Gudjonsson et al.	Q03154	rs112510197	A	G	0.98082	0.660343	0.0670914	7.39e-23
Ferkingstad et al.	P14780	rs11253518	C	A	0.2164	0.08	0.0100844	2.14e-15
Sun et al.	O14717	rs11254406	A	G	0.4637	-0.14	0.006	3.69e-21
Ferkingstad et al.	Q9UGN4	rs112557259	T	C	0.0206	-0.34	0.0287751	3.24e-32
Ferkingstad et al.	Q08708	rs112557259	T	C	0.0206	-0.4	0.0287526	5.37e-44
Sun et al.	Q96I25	rs11256771	C	T	0.0369	-0.366	0.016	3.48e-21
Ferkingstad et al.	Q8WVF2	rs11258267	C	T	0.1412	0.13	0.0137356	2.95e-21
Sun et al.	P06734	rs11260012	T	C	0.4941	-0.289	0.006	1.08e-27
Suhre et al.	P06734	rs11260013	T	C	0.49	-0.328	0.043	3.9e-14
Ferkingstad et al.	Q9NNX6	rs11260027	G	A	0.4415	-0.19	0.00847225	2.19e-111
Ferkingstad et al.	P54802	rs112629880	T	C	0.0365	1.32	0.0343148	1e-200
Sun et al.	Q9BXJ1	rs112635299	T	G	0.023	-0.58	0.08	3.2e-12
Ferkingstad et al.	Q9BXJ4	rs112635299	T	G	0.0082	0.29	0.0437497	3.39e-11
Ferkingstad et al.	P11021	rs112635299	T	G	0.0082	0.4	0.0434504	3.39e-20
Ferkingstad et al.	Q5VT25	rs112635299	T	G	0.0082	0.41	0.041895	1.29e-22
Ferkingstad et al.	O75882	rs11264230	T	G	0.4595	0.06	0.00898281	2.4e-11
Ferkingstad et al.	O75475	rs11264535	C	G	0.2921	-0.07	0.00883338	2.29e-15
Ferkingstad et al.	P51858	rs11264535	C	G	0.2921	-0.08	0.00929903	7.76e-18
Ferkingstad et al.	Q4LDE5	rs11264581	A	G	0.1886	0.08	0.012404	1.12e-10
Gudjonsson et al.	Q8TEY5	rs11264736	T	C	0.4494	0.275841	0.0182518	1.33e-51
Suhre et al.	P05186	rs1126478	C	T	0.3	0.498	0.046	5.1e-26
Ferkingstad et al.	Q13126	rs1126617	T	C	0.34	0.1	0.0086896	1.2e-30
Ferkingstad et al.	O14594	rs1126642	T	C	0.0416	0.16	0.0206895	1.05e-14
Sun et al.	P36871	rs1126728	T	C	0.228	0.29	0.03	2.8e-23
Ferkingstad et al.	P40967	rs1126809	A	G	0.3016	0.06	0.00869317	5.13e-12
Sun et al.	O15467	rs112689088	T	C	0.1014	-1.203	0.01	7.62e-36
Sun et al.	Q07444	rs112689088	C	T	0.098	-0.67	0.04	1.2e-59
Sun et al.	O60676	rs112689088	C	T	0.098	-1.11	0.04	6.2e-186
Gudjonsson et al.	O60676	rs112689088	T	C	0.92106	0.930972	0.0318204	3.65e-188
Gudjonsson et al.	Q07444	rs112689088	T	C	0.92106	1.08408	0.0305513	1e-200
Sun et al.	O15467	rs112689088	C	T	0.098	-1.52	0.03	1e-200
Gudjonsson et al.	O15467	rs112689088	T	C	0.92106	1.44696	0.0283016	1e-200
Gilly et al.	O15467	rs112689088	C	T	0.064	-1.502	0.042	1e-200
Ferkingstad et al.	P35052	rs1126920	T	C	0.0983	0.63	0.0163775	1e-200
Ferkingstad et al.	Q9HD89	rs112694524	A	G	0.0504	0.12	0.0192185	4.27e-10
Sun et al.	Q53GL0	rs112720009	T	C	0.157	0.066	0.009	3.13e-12
Sun et al.	Q9H3R2	rs1127233	T	G	0.2614	0.24	0.007	7.57e-25
Gudjonsson et al.	Q8N729	rs112724384	A	G	0.171	-0.51881	0.0227705	6.56e-115
Sun et al.	Q9BY32	rs1127354	C	A	0.0749	-1.201	0.012	2.66e-34
Ferkingstad et al.	Q9BY32	rs1127354	A	C	0.0831	-1.33	0.0345747	1e-200
Ferkingstad et al.	Q93070	rs11276	T	C	0.3974	0.88	0.0228765	1e-200
Sun et al.	Q12797	rs112760834	T	G	0.033	-0.58	0.07	4.1e-17
Ferkingstad et al.	Q9H4G4	rs112776904	G	A	0.047	0.24	0.0199713	2.88e-33
Gudjonsson et al.	P17931	rs112796738	A	G	0.08893	-0.606932	0.0312855	7.75e-84
Ferkingstad et al.	Q12797	rs112800350	T	C	0.0357	-0.24	0.0208767	1.38e-30
Ferkingstad et al.	P00374	rs112814955	A	G	0.0992	-0.09	0.0133732	1.7e-11
Ferkingstad et al.	Q76LX8	rs112814955	A	G	0.0992	0.1	0.0133522	6.92e-14
Ferkingstad et al.	P21741	rs112845927	A	G	0.0916	-0.11	0.0148195	1.15e-13
Ferkingstad et al.	Q96EE4	rs112853430	T	C	0.0357	0.16	0.0229119	2.88e-12
Ferkingstad et al.	Q06033	rs112875651	A	G	0.4025	0.06	0.00778515	1.29e-14
Ferkingstad et al.	Q13790	rs112875651	A	G	0.4025	0.07	0.00861815	4.57e-16
Sun et al.	Q9NQ48	rs1129183	C	T	0.0768	-0.265	0.012	2.29e-21
Ferkingstad et al.	Q9UQ53	rs112938505	A	G	0.0171	-1.23	0.0319751	1e-200
Gudjonsson et al.	Q9Y3C8	rs112940396	T	G	0.03014	-0.395236	0.0522187	3.77e-14
Pietzner et al.	Q9HD23	rs112953704	A	G	0.052	0.5309	0.03	5.11e-70
Gudjonsson et al.	P11309	rs112963922	T	C	0.01087	0.598997	0.0761423	3.64e-15
Gudjonsson et al.	P11117	rs112963922	T	C	0.01087	0.825292	0.0884892	1.09e-20
Gudjonsson et al.	O75394	rs112963922	T	C	0.01087	1.08615	0.0894417	6.2e-34
Gudjonsson et al.	P19878	rs112963922	T	C	0.01087	1.09405	0.0877409	1.1e-35
Ferkingstad et al.	Q8NHL6	rs112988186	C	T	0.0578	0.53	0.0157914	1e-200
Sun et al.	P05154	rs1130267	G	A	0.5835	0.199	0.006	2.69e-24
Sun et al.	P27695	rs1130409	T	G	0.4695	-0.392	0.006	1.53e-30
Sun et al.	P51161	rs1130435	C	T	0.4071	-0.136	0.006	1.11e-20
Ferkingstad et al.	Q03167	rs113047164	C	T	0.0829	0.2	0.0148664	2.95e-41
Sun et al.	Q9BQI7	rs1130742	T	C	0.261	-0.49	0.03	5.4e-72
Ferkingstad et al.	P07988	rs1130866	A	G	0.4792	-0.4	0.0103984	1e-200
Gudjonsson et al.	P07988	rs1130866	A	G	0.4767	-0.715383	0.0166253	1e-200
Gudjonsson et al.	Q8N6Q3	rs113094109	A	G	0.04049	0.596744	0.0483524	5.41e-35
Ferkingstad et al.	P26927	rs1131095	C	T	0.3076	-1.23	0.0319751	1e-200
Gudjonsson et al.	O76096	rs113136783	T	C	0.98754	-2.23495	0.0801181	3.01e-171
Gudjonsson et al.	Q5VWK5	rs113155999	T	C	0.94059	0.356563	0.0395664	2.03e-19
Ferkingstad et al.	P20061	rs1131603	C	T	0.0527	-0.19	0.0186654	2.45e-24
Ferkingstad et al.	Q02083	rs113170157	G	C	0.446	-0.05	0.00814014	8.13e-10
Gudjonsson et al.	Q9UBX8	rs113222817	T	G	0.96358	1.14796	0.0468295	1.06e-132
Sun et al.	Q7Z6M1	rs113258444	A	G	0.1457	0.208	0.009	1.63e-21
Ferkingstad et al.	Q96PJ5	rs113311460	T	C	0.01	-0.27	0.0374678	5.75e-13
Sun et al.	P30613	rs113312468	T	C	0.0642	-0.366	0.012	1.53e-23
Sun et al.	Q9Y6Q6	rs113339733	G	A	0.1836	-0.585	0.008	1.08e-31
Gudjonsson et al.	P30530	rs113341849	A	G	0.118	0.558972	0.0280634	2.83e-88
Gudjonsson et al.	Q8NHW4	rs113341849	A	G	0.118	0.591205	0.0276046	9.3e-102
Ferkingstad et al.	Q8IW41	rs113354603	A	G	0.0962	-0.15	0.0120454	1.35e-35
Sun et al.	P80075	rs1133763	C	A	0.158	-0.23	0.03	1.3e-11
Sun et al.	P80075	rs1133763	A	C	0.1584	-1.066	0.008	2.95e-36
Gudjonsson et al.	P80098	rs1133763	A	C	0.8228	1.05285	0.0205941	1e-200
Gudjonsson et al.	P80075	rs1133763	A	C	0.8228	1.37144	0.0151749	1e-200
Ferkingstad et al.	Q9BQI0	rs113409341	C	T	0.3038	0.54	0.0140379	1e-200
Ferkingstad et al.	O76096	rs113422568	A	G	0.2636	0.08	0.00962034	9.12e-17
Sun et al.	Q6UXD5	rs11344	C	G	0.3506	0.15	0.006	2.47e-22
Sun et al.	Q53FA7	rs1134516	G	A	0.1577	-0.593	0.008	4.92e-31
Ferkingstad et al.	Q53FA7	rs1134516	A	G	0.1212	-0.53	0.0137779	1e-200
Ferkingstad et al.	Q9Y275	rs113469631	G	T	0.0266	-0.19	0.024979	2.82e-14
Ferkingstad et al.	P10451	rs113497810	G	T	0.0343	0.32	0.0223876	2.4e-46
Ferkingstad et al.	P50895	rs1135062	G	A	0.2827	0.09	0.00920742	1.45e-22
Ferkingstad et al.	O14818	rs113525195	A	C	0.2264	-0.1	0.0100614	2.82e-23
Ferkingstad et al.	P04264	rs113543611	T	C	0.0468	0.18	0.0182887	7.41e-23
Ferkingstad et al.	P13647	rs113543611	T	C	0.0468	0.2	0.0192371	2.57e-25
Gudjonsson et al.	P04275	rs113566801	T	C	0.09459	-0.284452	0.0309228	3.62e-20
Ferkingstad et al.	Q12794	rs113603579	T	G	0.0096	-0.32	0.0403666	2.24e-15
Ferkingstad et al.	P27144	rs113654728	A	G	0.2	-0.15	0.0103063	5.5e-48
Ferkingstad et al.	P55774	rs11368	G	A	0.4443	0.06	0.00872631	6.17e-12
Ferkingstad et al.	Q7Z4W1	rs113680823	G	A	0.1779	0.12	0.0109272	4.68e-28
Ferkingstad et al.	Q13231	rs113689597	C	T	0.0625	0.85	0.0220966	1e-200
Ferkingstad et al.	Q8N668	rs113745074	C	T	0.1506	0.08	0.0111016	5.75e-13
Ferkingstad et al.	O75356	rs113768127	C	T	0.0547	-0.91	0.0236564	1e-200
Sun et al.	P11137	rs113770841	G	C	0.0139	0.43	0.026	1.39e-18
Sun et al.	Q92982	rs11379524	A	AC	0.6143	0.25	0.007	8.67e-26
Sun et al.	Q9P126	rs11379994	T	TC	0.7353	-0.164	0.007	1.43e-21
Gudjonsson et al.	Q50LG9	rs113808467	T	C	0.96932	0.418115	0.0532211	3.96e-15
Ferkingstad et al.	Q9UJQ7	rs113810201	G	A	0.1496	0.07	0.011444	9.55e-10
Ferkingstad et al.	Q6BAA4	rs113810201	G	A	0.1496	0.08	0.0110393	4.27e-13
Pietzner et al.	Q4LDE5	rs113817740	A	G	0.0349	0.714	0.0347	6.32e-94
Gudjonsson et al.	Q9BXJ0	rs113823725	C	G	0.5818	0.15425	0.0186517	1.34e-16
Ferkingstad et al.	Q8NHW4	rs113877493	T	C	0.0853	-0.13	0.0153048	2e-17
Sun et al.	Q00888	rs1138888	A	T	0.624	-0.67	0.02	5.4e-163
Sun et al.	Q9Y5A7	rs113920358	C	T	0.1249	-0.266	0.01	5.36e-23
Sun et al.	Q9HD43	rs11394932	C	CG	0.1417	0.901	0.009	2.11e-34
Ferkingstad et al.	P23515	rs113992041	A	G	0.0455	-0.13	0.0202776	1.45e-10
Sun et al.	Q9UPW0	rs1139978	T	G	0.1335	-0.096	0.009	1.01e-14
Ferkingstad et al.	Q8WU39	rs114014780	C	G	0.0064	-0.76	0.0531468	2.19e-46
Sun et al.	P35625	rs11404116	A	AT	0.7287	-0.652	0.007	9.89e-34
Ferkingstad et al.	O75077	rs114051435	G	T	0.0258	-0.23	0.0245525	7.41e-21
Ferkingstad et al.	O94933	rs114097740	G	C	0.0163	0.34	0.0310665	7.08e-28
Gudjonsson et al.	P09693	rs114104995	A	T	0.02758	0.114388	0.0155257	1.74e-13
Ferkingstad et al.	P00995	rs114139234	A	G	0.0066	0.43	0.0489844	1.66e-18
Ferkingstad et al.	P23280	rs114157194	T	C	0.0066	-1.08	0.0509356	8.91e-100
Ferkingstad et al.	Q2MKA7	rs114191397	T	C	0.037	-0.26	0.0207294	4.37e-36
Ferkingstad et al.	P78333	rs114196736	T	C	0.0265	0.36	0.0246632	2.95e-48
Ferkingstad et al.	O43181	rs114206881	T	C	0.0058	0.28	0.0418775	2.29e-11
Ferkingstad et al.	Q14195	rs114213881	T	C	0.0403	0.22	0.0210149	1.2e-25
Sun et al.	Q15262	rs11422080	G	GA	0.8409	-0.12	0.008	3.14e-17
Sun et al.	O14828	rs1142287	C	T	0.2675	-0.08	0.007	1.89e-15
Sun et al.	P51580	rs1142345	T	C	0.0486	-1.105	0.014	9.45e-32
Ferkingstad et al.	Q04756	rs114303452	G	A	0.0055	0.64	0.0491592	9.55e-39
Ferkingstad et al.	P10915	rs114312496	A	C	0.0317	-0.21	0.0232398	1.62e-19
Ferkingstad et al.	Q16775	rs114352351	T	C	0.0179	-0.24	0.0306533	4.9e-15
Ferkingstad et al.	P23435	rs114398277	A	G	0.0331	-0.43	0.0238704	1.51e-72
Sun et al.	P09104	rs11446182	A	AG	0.2865	0.15	0.007	4.25e-21
Ferkingstad et al.	O94929	rs114464628	A	G	0.0443	-0.27	0.0190029	8.13e-46
Gudjonsson et al.	Q9UBU2	rs114497723	C	G	0.95226	0.975733	0.0356834	1.27e-164
Ferkingstad et al.	O94985	rs114513597	A	G	0.0215	-0.48	0.0275702	6.92e-68
Ferkingstad et al.	O15041	rs114522670	A	G	0.3014	0.05	0.00710427	1.95e-12
Gudjonsson et al.	Q8NFZ4	rs114576150	T	G	0.8937	0.229291	0.0300945	2.56e-14
Gudjonsson et al.	Q9BS26	rs114587946	A	G	0.03165	0.416367	0.0521384	1.4e-15
Ferkingstad et al.	P31997	rs114641762	A	C	0.1239	-0.12	0.01282	7.94e-21
Sun et al.	Q99584	rs114678888	C	A	0.0383	-0.474	0.016	1.05e-23
Sun et al.	Q9Y5Y7	rs114708736	T	A	0.0417	0.336	0.015	3.99e-21
Ferkingstad et al.	Q96FJ0	rs1147604	A	G	0.4917	0.1	0.0076687	7.24e-39
Ferkingstad et al.	Q12841	rs1147707	T	C	0.3745	-0.15	0.00844846	1.58e-70
Sun et al.	Q12841	rs1147707	T	C	0.389	-0.21	0.03	1.1e-16
Sun et al.	Q12841	rs1147707	C	T	0.3806	-0.147	0.006	2.6e-21
Gudjonsson et al.	Q12841	rs1147707	T	C	0.3665	-0.302498	0.0182535	1.11e-61
Sun et al.	P28838	rs114838597	C	T	0.0262	0.164	0.02	7.57e-13
Gudjonsson et al.	P09681	rs114841233	A	G	0.01176	0.155308	0.0222549	2.98e-12
Ferkingstad et al.	P16860	rs114941496	A	G	0.0557	0.25	0.0185269	1.7e-41
Gudjonsson et al.	O95881	rs114953223	A	G	0.96084	-0.360028	0.0472313	2.49e-14
Ferkingstad et al.	Q8NBZ7	rs1149607	A	C	0.167	-0.12	0.0109667	7.24e-28
Sun et al.	Q9UBV2	rs11499034	T	C	0.014	-1.216	0.026	1.79e-27
Ferkingstad et al.	Q9HB21	rs11499293	C	T	0.3147	-0.08	0.00813791	8.32e-23
Gudjonsson et al.	P0DJ93	rs115095912	A	G	0.009989	0.216965	0.0299989	4.74e-13
Sun et al.	Q14112	rs1151582	T	C	0.457	-0.39	0.02	2.6e-64
Ferkingstad et al.	Q10472	rs11519061	T	C	0.1663	0.07	0.0103044	1.1e-11
Sun et al.	O75792	rs115191768	T	A	0.0359	-0.294	0.017	3.65e-19
Ferkingstad et al.	P11226	rs11519274	T	C	0.1789	-0.06	0.00855639	2.34e-12
Ferkingstad et al.	P12318	rs115264949	A	G	0.0259	0.16	0.0224189	9.55e-13
Ferkingstad et al.	Q96K49	rs115329695	G	A	0.0232	-0.17	0.0260916	7.24e-11
Gudjonsson et al.	P16333	rs115329695	A	G	0.9787	0.541229	0.0636324	1.81e-17
Ferkingstad et al.	Q15661	rs115340020	A	G	0.035	-0.29	0.0217948	2.14e-40
Gudjonsson et al.	Q16555	rs11536949	T	G	0.1035	-0.261519	0.0309498	2.92e-17
Gudjonsson et al.	O75626	rs11536949	T	G	0.1035	-0.292031	0.0294509	3.55e-23
Ferkingstad et al.	P31751	rs11536949	T	G	0.1003	0.14	0.0133288	8.32e-26
Ferkingstad et al.	P50440	rs1153858	T	C	0.2528	-0.18	0.00916674	7.59e-86
Ferkingstad et al.	P42126	rs11541763	C	G	0.1648	-0.19	0.0107358	4.37e-70
Ferkingstad et al.	P20231	rs115427247	T	C	0.0351	-0.23	0.0184887	1.58e-35
Ferkingstad et al.	P35475	rs115435541	A	G	0.0622	-0.15	0.0193088	7.94e-15
Ferkingstad et al.	P40394	rs1154455	A	T	0.4782	-0.12	0.00823527	4.27e-48
Ferkingstad et al.	Q9NZC7	rs11545029	G	A	0.3826	0.07	0.00811425	6.31e-18
Gudjonsson et al.	Q8NBS9	rs11546697	A	G	0.6511	-0.232383	0.0179409	2.27e-38
Sun et al.	O15031	rs11547731	T	C	0.6548	-0.704	0.006	3.47e-35
Sun et al.	O60704	rs115478735	T	A	0.178	0.32	0.03	7.9e-24
Sun et al.	Q6UXK2	rs115478735	T	A	0.178	-0.45	0.03	1.1e-46
Sun et al.	Q96FQ6	rs11548102	A	T	0.4793	-0.102	0.006	2.4e-18
Sun et al.	Q9HCY8	rs11548102	A	T	0.4794	-0.176	0.006	2.87e-23
Ferkingstad et al.	Q969G6	rs11548955	A	G	0.2622	-0.06	0.00895121	2.04e-11
Gudjonsson et al.	Q8NBL1	rs115511641	C	G	0.07116	0.823357	0.0353624	6.53e-120
Ferkingstad et al.	Q9Y275	rs11552708	A	G	0.1239	-0.12	0.0121073	3.72e-23
Gudjonsson et al.	P16562	rs115534907	A	T	0.98789	0.738235	0.0725784	2.66e-24
Sun et al.	Q99075	rs11553699	G	A	0.145	0.26	0.04	3.5e-12
Gudjonsson et al.	Q99075	rs11553699	A	G	0.8818	-0.220829	0.0288794	2.06e-14
Ferkingstad et al.	Q07869	rs11553699	G	A	0.1428	-0.12	0.0114058	6.92e-26
Ferkingstad et al.	P51911	rs11553699	G	A	0.1428	-0.13	0.0116775	8.71e-29
Ferkingstad et al.	Q99075	rs11553699	G	A	0.1428	0.17	0.0119784	1.02e-45
Suhre et al.	P24666	rs11553746	T	C	0.32	1.237	0.026	1e-200
Ferkingstad et al.	P43652	rs11554159	A	G	0.2398	0.07	0.0103449	1.32e-11
Sun et al.	P16930	rs11555096	T	C	0.021	-1.88	0.08	1.9e-121
Ferkingstad et al.	P16930	rs11555096	T	C	0.0231	-1.48	0.0384741	1e-200
Gudjonsson et al.	P16930	rs11555096	T	C	0.01909	-2.09516	0.0625372	1e-200
Ferkingstad et al.	Q9BWV1	rs115551340	T	G	0.0157	-0.21	0.0331392	2.34e-10
Sun et al.	P00813	rs11555566	T	C	0.0628	1.29	0.013	2.3e-34
Ferkingstad et al.	Q15782	rs11556868	T	C	0.1316	0.09	0.0122618	2.14e-13
Gudjonsson et al.	Q15782	rs11556868	T	C	0.1331	0.298511	0.0239895	1.52e-35
Ferkingstad et al.	O00560	rs11557154	T	C	0.1341	0.12	0.0118779	5.37e-24
Ferkingstad et al.	P42330	rs11557154	T	C	0.1341	0.23	0.0120417	2.51e-81
Sun et al.	Q9HBL8	rs11557236	A	G	0.082	-0.49	0.04	1.5e-28
Ferkingstad et al.	Q9HBL8	rs11557236	A	G	0.1018	-0.87	0.0226165	1e-200
Ferkingstad et al.	P14314	rs11557488	A	G	0.2142	0.11	0.00942134	1.7e-31
Ferkingstad et al.	P48643	rs11557652	T	A	0.0339	-0.15	0.0221241	1.2e-11
Gudjonsson et al.	Q12797	rs115581627	A	T	0.96243	0.493375	0.0487876	4.85e-24
Sun et al.	P50135	rs11558538	C	T	0.1045	-1.115	0.01	3.11e-35
Sun et al.	O75144	rs11558819	T	C	0.269	-0.58	0.03	3.5e-108
Gudjonsson et al.	O75144	rs11558819	T	C	0.2585	-0.76242	0.0184999	1e-200
Ferkingstad et al.	P0CG47	rs11558955	G	A	0.0344	0.16	0.0216807	1.58e-13
Sun et al.	P06732	rs11559024	C	T	0.022	-0.68	0.08	9.1e-16
Gudjonsson et al.	Q13591	rs11559051	C	G	0.91248	-1.79976	0.0233193	1e-200
Gudjonsson et al.	Q07325	rs11563644	A	C	0.93944	-0.078972	0.0111393	1.35e-12
Ferkingstad et al.	O60486	rs115651556	A	G	0.0148	-2.04	0.0530319	1e-200
Sun et al.	O60486	rs115651556	A	G	0.014	-2.14	0.1	2.1e-100
Gudjonsson et al.	O60486	rs115651556	A	G	0.01353	-1.98517	0.0757572	2.37e-151
Sun et al.	Q9Y2I2	rs115668827	C	G	0.049	1	0.06	1.1e-70
Gudjonsson et al.	Q9Y2I2	rs115668827	C	G	0.06064	1.22775	0.0345966	1e-200
Ferkingstad et al.	Q9Y2I2	rs115668827	C	G	0.0672	1.32	0.0343148	1e-200
Ferkingstad et al.	P01019	rs11568055	T	C	0.068	0.23	0.0159451	3.63e-47
Suhre et al.	P09237	rs11568819	A	G	0.07	0.668	0.088	5.8e-14
Sun et al.	P09237	rs11568819	G	A	0.0586	0.541	0.013	9.84e-27
Gudjonsson et al.	P09237	rs11568819	A	G	0.06498	0.497754	0.036669	5.69e-42
Ferkingstad et al.	P09237	rs11568819	A	G	0.0663	0.57	0.016841	1e-200
Sun et al.	P01133	rs11568972	C	A	0.337	0.27	0.03	3.1e-25
Sun et al.	Q02223	rs11570136	T	A	0.325	-0.138	0.006	8.35e-21
Ferkingstad et al.	Q02223	rs11570136	A	T	0.3544	-0.13	0.0084445	1.78e-53
Sun et al.	P14555	rs11573156	G	C	0.2216	0.721	0.007	4.67e-34
Gudjonsson et al.	P14555	rs11573156	C	G	0.2544	0.702533	0.0192149	1e-200
Sun et al.	P14555	rs11573156	C	G	0.232	1.02	0.02	1e-200
Ferkingstad et al.	P14555	rs11573156	C	G	0.2561	0.77	0.0200169	1e-200
Ferkingstad et al.	Q02223	rs115736104	A	G	0.0712	-0.12	0.0173617	4.79e-12
Ferkingstad et al.	P30613	rs115736167	G	C	0.0159	-0.21	0.0344771	1.12e-09
Sun et al.	P02776	rs11574452	C	A	0.0461	-0.187	0.015	3.23e-16
Sun et al.	P40189	rs11574765	G	A	0.116	0.38	0.04	1e-22
Sun et al.	Q9GZZ8	rs1157486	G	C	0.6922	0.073	0.007	3.66e-15
Sun et al.	Q99731	rs11574915	A	C	0.1235	0.106	0.009	1.25e-15
Ferkingstad et al.	P06213	rs11574938	C	G	0.4951	0.16	0.00849861	4.57e-79
Ferkingstad et al.	P08069	rs11574938	C	G	0.4951	0.05	0.00765372	6.46e-11
Sun et al.	P20701	rs11574938	G	C	0.5146	-0.149	0.006	1.19e-21
Ferkingstad et al.	P14784	rs11574938	C	G	0.4951	0.08	0.00827769	4.27e-22
Ferkingstad et al.	Q13790	rs11575222	A	G	0.0468	-0.14	0.0209071	2.14e-11
Sun et al.	Q14626	rs11575578	A	G	0.068	0.51	0.05	4.4e-26
Ferkingstad et al.	Q14773	rs11576522	A	G	0.3792	-0.14	0.00810539	7.59e-67
Ferkingstad et al.	P04118	rs115770370	T	C	0.05	-0.22	0.0199166	2.29e-28
Sun et al.	P35218	rs1157745	T	G	0.283	0.22	0.03	1.9e-15
Ferkingstad et al.	Q8WWA0	rs11578752	C	T	0.345	0.08	0.00933926	1.07e-17
Sun et al.	P08174	rs11580387	G	A	0.234	-0.52	0.03	4.7e-78
Ferkingstad et al.	Q9NQ25	rs11581248	T	C	0.1271	-1.27	0.033015	1e-200
Sun et al.	Q9NQ25	rs11581248	C	T	0.1283	-0.932	0.009	3.5e-34
Gilly et al.	Q9NQ25	rs11581248	T	C	0.094	-0.802	0.042	6.59e-82
Gudjonsson et al.	Q9NQ25	rs11581248	T	C	0.1233	-1.20598	0.0234037	1e-200
Sun et al.	Q9NQ25	rs11581248	T	C	0.142	-1.26	0.03	1e-200
Sun et al.	Q5VWK5	rs11581607	A	G	0.067	-0.42	0.05	1.2e-17
Ferkingstad et al.	Q96PJ5	rs11582663	T	C	0.1715	-1.13	0.0293755	1e-200
Sun et al.	Q96PJ5	rs11582663	T	C	0.144	-1.13	0.03	1e-200
Sun et al.	Q8WWQ8	rs115840458	A	G	0.0646	0.786	0.012	1.63e-30
Gudjonsson et al.	Q16762	rs11584649	T	C	0.03545	0.466305	0.0512312	8.87e-20
Ferkingstad et al.	P54868	rs11588341	A	G	0.429	-0.05	0.00829969	1.7e-09
Gudjonsson et al.	Q8IYS2	rs11588551	T	C	0.4075	0.142795	0.0192342	1.14e-13
Sun et al.	Q13444	rs11589479	G	A	0.1594	1.012	0.008	9.56e-36
Ferkingstad et al.	Q15418	rs11589734	G	A	0.4519	-0.1	0.00645715	4.27e-54
Ferkingstad et al.	A6NI73	rs11590967	A	G	0.0743	-0.14	0.0158228	8.91e-19
Gudjonsson et al.	Q96PJ5	rs11591129	A	T	0.1722	-0.989048	0.021232	1e-200
Sun et al.	Q8NBP7	rs11591147	G	T	0.0165	-1.121	0.023	9.79e-28
Gudjonsson et al.	Q9UNE0	rs11591571	A	G	0.2764	-0.198529	0.0213652	1.51e-20
Gudjonsson et al.	Q8N474	rs1159162	A	G	0.5763	0.131661	0.0187155	1.99e-12
Sun et al.	Q8NHJ6	rs11592462	G	C	0.487	-0.32	0.02	2.9e-41
Ferkingstad et al.	P45954	rs11593582	G	A	0.1109	-0.11	0.0119746	4.07e-20
Ferkingstad et al.	P54762	rs1159402	T	G	0.1898	0.08	0.010501	2.57e-14
Gudjonsson et al.	P49788	rs115946033	A	G	0.95553	-0.441538	0.0470582	6.42e-21
Gudjonsson et al.	Q92583	rs115952894	A	G	0.92618	0.652145	0.0352815	2.78e-76
Ferkingstad et al.	Q92583	rs115952894	G	A	0.0677	-0.49	0.0165726	3.98e-192
Ferkingstad et al.	P14649	rs115975731	A	G	0.0249	0.24	0.0261265	4.07e-20
Ferkingstad et al.	O94907	rs1159798	A	C	0.211	-0.06	0.00936914	1.51e-10
Ferkingstad et al.	Q9UBU2	rs1159798	A	C	0.211	-0.07	0.00986532	1.29e-12
Ferkingstad et al.	P07996	rs11598092	C	G	0.2589	0.06	0.00971625	6.61e-10
Ferkingstad et al.	P16562	rs11599284	A	G	0.1416	-0.08	0.0108134	1.38e-13
Folkersen et al.	Q8NEV9	rs11599750	C	T	0.62	0.16	0.0249381	1.4e-10
Gudjonsson et al.	P46952	rs11599750	T	C	0.3613	-0.259588	0.0182197	4.64e-46
Ferkingstad et al.	P53365	rs116009877	A	G	0.0647	-0.11	0.0159754	5.75e-12
Ferkingstad et al.	P19838	rs11601507	A	C	0.0604	-0.1	0.0164675	1.26e-09
Suhre et al.	P05155	rs11603020	C	T	0.28	-0.936	0.04	5e-96
Gudjonsson et al.	P05155	rs11603020	T	C	0.7533	0.785498	0.0192558	1e-200
Ferkingstad et al.	Q01523	rs11603094	T	C	0.3377	-0.07	0.00876402	1.38e-15
Gudjonsson et al.	Q96AP7	rs11604175	T	C	0.2461	-0.187678	0.02017	1.34e-20
Sun et al.	Q96IQ7	rs11604175	C	T	0.2681	0.207	0.007	8.81e-24
Ferkingstad et al.	Q9NSB8	rs116052829	T	C	0.091	0.1	0.0149714	2.4e-11
Ferkingstad et al.	Q86YM7	rs116052829	T	C	0.091	0.1	0.0143465	3.16e-12
Ferkingstad et al.	P06213	rs11605349	C	T	0.0857	0.11	0.0142402	1.12e-14
Ferkingstad et al.	Q9UEF7	rs11605349	C	T	0.0857	0.14	0.0150587	1.45e-20
Ferkingstad et al.	P08069	rs11605349	C	T	0.0857	0.1	0.0139685	8.13e-13
Ferkingstad et al.	Q02763	rs11605349	C	T	0.0857	0.11	0.0142186	1.02e-14
Ferkingstad et al.	Q9Y5Y7	rs116055980	G	A	0.0491	0.42	0.0192053	5.13e-106
Ferkingstad et al.	P46782	rs11606393	A	G	0.2405	0.07	0.00897044	6.03e-15
Ferkingstad et al.	P05155	rs11606706	T	G	0.2421	-0.68	0.0176773	1e-200
Ferkingstad et al.	P13591	rs11606942	G	C	0.0581	-0.11	0.0177091	5.25e-10
Sun et al.	P22004	rs11607100	T	C	0.042	-0.43	0.06	1.8e-12
Sun et al.	Q6WN34	rs11607100	T	C	0.042	-0.64	0.06	5.8e-26
Ferkingstad et al.	P18075	rs11607100	T	C	0.05	-0.24	0.0188199	3.02e-37
Ferkingstad et al.	Q9UDY4	rs116101331	C	A	0.0203	-0.45	0.0293333	4.07e-53
Sun et al.	P21583	rs11610944	A	G	0.6416	-0.058	0.006	1.18e-13
Gudjonsson et al.	P12821	rs116112765	T	C	0.01865	-1.08703	0.0678901	1.06e-57
Ferkingstad et al.	Q9HB63	rs11612228	T	C	0.3782	-0.06	0.00913161	5.01e-11
Ferkingstad et al.	Q9H772	rs116135446	T	C	0.0367	0.14	0.0213517	5.5e-11
Ferkingstad et al.	P04275	rs11614724	A	G	0.2709	0.11	0.00910461	1.32e-33
Sun et al.	Q6PL24	rs11620921	A	G	0.5927	-0.069	0.006	3.67e-15
Ferkingstad et al.	Q9UI08	rs11621340	C	T	0.2991	-0.06	0.00821254	2.75e-13
Sun et al.	Q93091	rs11622942	T	G	0.233	1	0.02	1e-200
Gudjonsson et al.	P02100	rs11624007	A	C	0.7666	0.225944	0.0226571	2.01e-23
Gudjonsson et al.	P03950	rs11629118	T	C	0.7797	-0.593466	0.0209091	3.27e-177
Sun et al.	A6BM72	rs11630800	C	T	0.2072	0.16	0.008	1.78e-20
Ferkingstad et al.	Q16288	rs11631508	G	A	0.3107	-0.13	0.0090434	7.41e-47
Ferkingstad et al.	P08949	rs11633788	A	T	0.3321	-0.14	0.00848882	4.17e-61
Sun et al.	Q6ZRY4	rs11634545	G	C	0.9374	-0.168	0.013	1.94e-16
Ferkingstad et al.	Q6P9G4	rs116347702	C	A	0.0334	-0.15	0.0228888	5.62e-11
Ferkingstad et al.	Q9NSY2	rs11634869	T	A	0.2487	-0.21	0.00915559	2e-116
Ferkingstad et al.	P10646	rs116350534	G	T	0.0098	-0.27	0.0417059	9.55e-11
Ferkingstad et al.	Q7Z7M8	rs11635469	G	A	0.4715	0.08	0.00803434	2.34e-23
Ferkingstad et al.	Q9HC57	rs11637184	C	G	0.2549	-0.09	0.00953354	3.72e-21
Gudjonsson et al.	P02775	rs11637184	C	G	0.2495	-0.341467	0.0214558	4.99e-57
Gudjonsson et al.	Q8IXB1	rs116376069	T	G	0.01043	-0.629572	0.0901955	2.95e-12
Ferkingstad et al.	P15814	rs11639661	A	G	0.1395	0.08	0.0128718	5.13e-10
Ferkingstad et al.	Q86TD4	rs11640587	C	G	0.381	0.12	0.00843519	6.31e-46
Ferkingstad et al.	P55774	rs11640599	T	A	0.0283	-0.17	0.0255418	2.82e-11
Ferkingstad et al.	P08236	rs11640695	C	G	0.3033	-0.05	0.00823377	1.26e-09
Ferkingstad et al.	Q9H773	rs11640950	A	T	0.2357	-0.06	0.00972771	6.92e-10
Ferkingstad et al.	Q99969	rs11642015	T	C	0.4132	0.05	0.00778629	1.35e-10
Ferkingstad et al.	P02647	rs11642506	T	C	0.0601	-0.16	0.0166738	8.32e-22
Ferkingstad et al.	O43424	rs116446171	G	C	0.0236	0.24	0.0281137	1.38e-17
Ferkingstad et al.	P52803	rs11646097	T	C	0.3984	0.05	0.00797103	3.55e-10
Sun et al.	P55291	rs11646135	G	A	0.1454	0.432	0.007	2.37e-29
Gudjonsson et al.	P15559	rs11648249	A	T	0.7443	0.231745	0.0213131	1.54e-27
Ferkingstad et al.	Q12794	rs116482870	T	C	0.0477	-0.24	0.0190026	1.45e-36
Sun et al.	Q12794	rs116482870	C	T	0.0618	-0.542	0.013	1e-26
Ferkingstad et al.	O60911	rs11649114	G	A	0.1397	-0.08	0.0113981	2.24e-12
Ferkingstad et al.	P33151	rs11649312	G	A	0.3145	-0.15	0.00852579	2.75e-69
Ferkingstad et al.	Q8N350	rs11651658	C	T	0.0677	-0.1	0.0152994	6.31e-11
Sun et al.	P68106	rs116520786	C	T	0.1967	-0.248	0.008	3.06e-24
Sun et al.	Q9BXJ1	rs116539064	C	T	0.0958	0.387	0.01	1.82e-25
Sun et al.	Q58EX2	rs11655934	G	A	0.1462	-0.662	0.009	1.31e-31
Ferkingstad et al.	Q15722	rs11656427	A	G	0.0585	0.1	0.01629	8.32e-10
Gudjonsson et al.	P52272	rs1165693	A	G	0.3049	0.711397	0.0177261	1e-200
Gudjonsson et al.	P14625	rs1165693	A	G	0.3049	1.01127	0.0148667	1e-200
Sun et al.	P14625	rs1165693	A	G	0.321	1.1	0.02	1e-200
Gudjonsson et al.	Q9Y5Y7	rs116573529	A	G	0.0495	0.318506	0.0351848	1.4e-19
Gudjonsson et al.	P08697	rs11657394	A	C	0.08876	-0.188952	0.0271684	3.53e-12
Sun et al.	P08697	rs11657394	A	C	0.077	-0.35	0.05	5.4e-13
Ferkingstad et al.	P08236	rs116587722	C	T	0.0542	0.18	0.0179538	1.17e-23
Ferkingstad et al.	Q15109	rs116592029	C	T	0.0649	-0.11	0.0163695	1.82e-11
Gudjonsson et al.	Q9UGM5	rs116605311	A	G	0.04287	0.559806	0.0431825	1.96e-38
Sun et al.	O95274	rs11666797	C	A	0.1604	-0.428	0.008	1.39e-28
Ferkingstad et al.	Q9UBX1	rs116675228	A	G	0.1118	-0.08	0.013001	7.59e-10
Ferkingstad et al.	Q96H15	rs116678101	T	C	0.1066	0.12	0.013291	1.74e-19
Sun et al.	Q6PI73	rs11668526	C	T	0.589	0.79	0.006	3.95e-36
Ferkingstad et al.	O75022	rs11668526	C	T	0.4026	0.7	0.0181972	1e-200
Gudjonsson et al.	Q6PI73	rs11668692	T	C	0.08292	1.20007	0.0306933	1e-200
Ferkingstad et al.	Q9BQ16	rs11668974	A	G	0.0457	0.12	0.0185459	9.77e-11
Gudjonsson et al.	P43405	rs116692022	A	G	0.98426	-0.511013	0.0678514	5.02e-14
Ferkingstad et al.	O43240	rs11669237	G	C	0.3621	-0.07	0.00896044	5.62e-15
Ferkingstad et al.	O95897	rs11669788	T	C	0.3355	0.63	0.0163775	1e-200
Gudjonsson et al.	O95897	rs11669788	T	C	0.3511	0.652169	0.0178093	1e-200
Ferkingstad et al.	Q8N423	rs11669879	A	G	0.1015	0.08	0.0132795	1.7e-09
Ferkingstad et al.	P80188	rs11670056	T	C	0.0576	-0.12	0.0183981	6.92e-11
Ferkingstad et al.	Q8NHL6	rs11671250	T	C	0.098	0.1	0.0124802	1.12e-15
Ferkingstad et al.	Q7L266	rs11671654	G	C	0.4861	0.16	0.0079052	4.37e-91
Ferkingstad et al.	Q9P0G3	rs11674978	A	G	0.455	-0.06	0.00937429	1.55e-10
Gudjonsson et al.	Q01638	rs11676124	T	C	0.3477	0.605814	0.0164585	1e-200
Ferkingstad et al.	P12111	rs11677932	A	G	0.2936	-0.07	0.00910702	1.51e-14
Pietzner et al.	Q06033	rs116780938	T	G	0.9341	0.3782	0.0269	7.31e-45
Ferkingstad et al.	Q9UHF4	rs1167852	A	T	0.2638	0.06	0.00872214	6.03e-12
Sun et al.	Q7Z4W2	rs116792212	C	T	0.0414	0.502	0.014	5.85e-25
Sun et al.	P07108	rs11680074	G	A	0.1995	-0.319	0.008	1.78e-26
Ferkingstad et al.	P01042	rs11680187	T	C	0.259	-0.06	0.00974499	7.41e-10
Sun et al.	Q9UJ70	rs11680831	T	C	0.3593	-0.219	0.006	9.53e-25
Ferkingstad et al.	Q9UJ70	rs11680831	C	T	0.3755	-0.17	0.00816371	2.63e-96
Ferkingstad et al.	P09529	rs11682902	A	G	0.0952	0.08	0.0132062	1.38e-09
Ferkingstad et al.	P19835	rs116842520	A	G	0.0588	0.21	0.0177496	2.69e-32
Sun et al.	O75351	rs116847314	A	C	0.0222	0.151	0.021	1.36e-11
Ferkingstad et al.	Q9Y240	rs116853700	A	G	0.0409	-0.14	0.0203614	6.17e-12
Ferkingstad et al.	P08246	rs116855556	T	C	0.0704	-0.13	0.0169001	1.45e-14
Gudjonsson et al.	Q9HCR9	rs1168570	T	C	0.6236	-0.121633	0.017723	6.74e-12
Ferkingstad et al.	Q16775	rs116869551	T	C	0.139	0.21	0.0116264	6.31e-73
Ferkingstad et al.	Q96EY8	rs116869611	T	C	0.1052	0.09	0.0123032	2.57e-13
Pietzner et al.	P02647	rs116891509	T	C	0.0751	-0.3873	0.0246	9.4e-56
Ferkingstad et al.	Q9NX01	rs116891509	T	C	0.0759	0.25	0.0152619	2.63e-60
Ferkingstad et al.	O14791	rs116891509	T	C	0.0759	-0.3	0.0147137	2.09e-92
Ferkingstad et al.	Q9Y240	rs116924815	T	C	0.0264	0.94	0.0249415	1e-200
Ferkingstad et al.	P20742	rs1169288	C	A	0.3101	0.05	0.00825894	1.41e-09
Ferkingstad et al.	P27930	rs1169288	C	A	0.3101	0.06	0.00894224	1.95e-11
Folkersen et al.	P17931	rs1169306	T	C	0.38	0.14	0.024124	6.5e-09
Ferkingstad et al.	Q9UEF7	rs1169311	T	C	0.3202	-0.07	0.00941516	1.05e-13
Sun et al.	O15232	rs11694716	G	A	0.6443	-0.548	0.006	8.59e-33
Ferkingstad et al.	P15814	rs116968179	A	G	0.0279	-0.16	0.0264448	1.45e-09
Ferkingstad et al.	P02741	rs116971887	T	G	0.0538	-0.12	0.0183786	6.61e-11
Ferkingstad et al.	O00626	rs11697497	A	G	0.1319	-0.08	0.0131024	1.02e-09
Sun et al.	O95460	rs11697677	G	A	0.254	-0.23	0.03	2.5e-16
Sun et al.	P00568	rs116977475	C	T	0.0403	0.114	0.015	7.27e-12
Ferkingstad et al.	O95388	rs116979383	A	G	0.0262	0.16	0.0255658	3.89e-10
Ferkingstad et al.	Q9NT22	rs11698449	G	A	0.2432	-0.08	0.00882136	1.2e-19
Ferkingstad et al.	Q13636	rs11699178	C	A	0.0809	0.12	0.0146238	2.29e-16
Ferkingstad et al.	P60484	rs117002784	T	C	0.0383	0.13	0.0206189	2.88e-10
Ferkingstad et al.	Q9NRJ3	rs11701223	T	C	0.0833	-0.12	0.0150723	1.7e-15
Ferkingstad et al.	Q8NFI3	rs117014247	T	C	0.0225	-0.71	0.0263813	1.55e-159
Ferkingstad et al.	O95185	rs11702475	T	C	0.4725	0.07	0.00784111	4.37e-19
Ferkingstad et al.	O75828	rs11702672	A	G	0.1442	0.31	0.01167	1.78e-155
Ferkingstad et al.	Q9HD89	rs117029024	A	G	0.0332	-0.59	0.0235752	3.16e-138
Gudjonsson et al.	P23142	rs11703125	A	G	0.1917	-0.144752	0.0210666	6.37e-12
Ferkingstad et al.	Q96AW1	rs117042408	A	G	0.02	-0.29	0.0293002	4.27e-23
Ferkingstad et al.	P41271	rs117042741	T	C	0.0522	-0.14	0.0183055	2.04e-14
Ferkingstad et al.	Q15109	rs117048263	A	C	0.0241	-0.21	0.0273841	1.74e-14
Ferkingstad et al.	Q9UNA4	rs117050326	C	G	0.0172	-0.27	0.03152	1.07e-17
Ferkingstad et al.	O00585	rs11706566	C	G	0.0374	-0.28	0.0208367	3.63e-41
Ferkingstad et al.	Q9HC56	rs117087958	A	C	0.0817	-0.27	0.015235	2.82e-70
Sun et al.	Q9NZS2	rs11708955	C	T	0.314	-0.18	0.03	7.8e-12
Ferkingstad et al.	O60235	rs11709525	T	C	0.3071	-0.24	0.00851121	6.17e-175
Ferkingstad et al.	P13385	rs11710264	C	T	0.4776	-0.14	0.0063032	2.69e-109
Ferkingstad et al.	Q9NQ25	rs11710456	A	G	0.287	-0.09	0.00826934	1.38e-27
Ferkingstad et al.	Q14213	rs11711157	T	C	0.2298	-0.11	0.00854793	6.76e-38
Ferkingstad et al.	Q5GFL6	rs11711157	T	C	0.2298	-0.25	0.00968431	6.03e-147
Gudjonsson et al.	Q5GFL6	rs11711157	T	C	0.2295	-0.313768	0.0221985	2.32e-45
Gudjonsson et al.	P22792	rs11711157	T	C	0.2295	-0.404523	0.021724	2.17e-77
Sun et al.	Q6UXB4	rs117133715	C	T	0.0687	0.373	0.012	4.03e-24
Ferkingstad et al.	P60022	rs11713634	A	G	0.2299	-0.18	0.00973268	2.29e-76
Sun et al.	P22748	rs117154637	A	T	0.0361	-0.816	0.016	4.19e-28
Suhre et al.	O95881	rs11715835	T	C	0.1	0.943	0.068	2.2e-40
Gudjonsson et al.	Q9UKZ9	rs11716897	A	G	0.3717	0.387569	0.0188328	4.19e-94
Ferkingstad et al.	A2RU67	rs117172138	T	C	0.0201	0.52	0.0276905	1.12e-78
Pietzner et al.	Q14624	rs11718060	A	G	0.149	0.2088	0.0181	6.22e-31
Ferkingstad et al.	Q6UWY2	rs11718130	C	G	0.2916	-0.06	0.0099658	1.74e-09
Sun et al.	P0C7L1	rs11718350	T	G	0.3044	-0.463	0.007	1.23e-30
Ferkingstad et al.	P49788	rs11718493	C	T	0.3818	0.08	0.00644517	2.24e-35
Ferkingstad et al.	P40967	rs117204628	T	C	0.0303	-0.3	0.0247149	6.61e-34
Ferkingstad et al.	Q7Z4F1	rs117221168	A	G	0.0475	0.19	0.0187523	3.98e-24
Ferkingstad et al.	O15389	rs117223215	T	C	0.0357	0.26	0.0220515	4.37e-32
Ferkingstad et al.	Q92563	rs11722445	T	C	0.2937	0.06	0.00871799	5.89e-12
Sun et al.	Q9NRR1	rs11722554	G	A	0.0374	-1.317	0.015	1.08e-32
Gudjonsson et al.	Q9NRR1	rs11722554	A	G	0.02263	-0.732127	0.0580892	2.02e-36
Ferkingstad et al.	Q9NRR1	rs11722554	A	G	0.0231	-0.66	0.0269326	1.29e-132
Ferkingstad et al.	Q9P0G3	rs117229324	T	C	0.0258	-0.59	0.0273183	1.91e-103
Sun et al.	Q9NX58	rs11723339	C	T	0.6135	-0.05	0.006	3.63e-12
Ferkingstad et al.	Q8N6Q3	rs117243018	A	G	0.026	-0.17	0.0224376	3.55e-14
Gudjonsson et al.	P31751	rs117247004	A	G	0.01733	-0.527139	0.0733727	6.75e-13
Ferkingstad et al.	Q6PI73	rs117257285	T	A	0.0169	0.9	0.0297164	1e-200
Ferkingstad et al.	O15335	rs11726170	T	C	0.1306	0.08	0.0120136	2.75e-11
Gudjonsson et al.	Q9P126	rs117261728	A	G	0.9581	0.434716	0.0461137	4.22e-21
Ferkingstad et al.	P07320	rs117265578	A	G	0.0861	-0.09	0.0136477	4.27e-11
Ferkingstad et al.	Q9UBX7	rs117268623	T	C	0.0173	-0.27	0.0313746	7.59e-18
Sun et al.	Q9UBX7	rs117268623	C	T	0.0305	-1.153	0.017	1.61e-30
Gudjonsson et al.	Q96QV1	rs11727676	T	C	0.90559	-0.229299	0.0321553	9.97e-13
Ferkingstad et al.	Q96QV1	rs11727676	C	T	0.1037	0.24	0.013567	5.01e-70
Sun et al.	Q9H6H4	rs117291678	G	C	0.0175	-0.597	0.023	2.27e-22
Gudjonsson et al.	P25686	rs11729279	T	C	0.205	0.197045	0.0201715	1.54e-22
Gudjonsson et al.	O43405	rs117309559	A	G	0.97781	-0.486264	0.0647267	5.8e-14
Ferkingstad et al.	Q96JJ7	rs117316091	C	T	0.039	0.14	0.0206087	1.1e-11
Ferkingstad et al.	Q9BUD6	rs11731643	C	T	0.1636	0.13	0.0128192	3.63e-24
Gudjonsson et al.	P42785	rs117317284	T	C	0.0175	0.56257	0.0706379	1.66e-15
Ferkingstad et al.	P10124	rs11734099	A	G	0.1886	0.07	0.0109608	1.7e-10
Ferkingstad et al.	P31997	rs11735280	C	G	0.3134	0.06	0.00891993	1.74e-11
Ferkingstad et al.	Q07075	rs11735606	G	C	0.2888	0.4	0.0103984	1e-200
Ferkingstad et al.	P43234	rs11735917	G	A	0.271	-0.08	0.00911607	1.7e-18
Sun et al.	P45984	rs11738309	T	C	0.2059	0.138	0.008	2.24e-19
Ferkingstad et al.	P04155	rs117389225	T	C	0.0126	0.45	0.0370034	5.01e-34
Ferkingstad et al.	Q8IV08	rs11738994	T	C	0.362	-0.06	0.00828303	4.37e-13
Ferkingstad et al.	Q9NS85	rs117399000	A	G	0.0268	-0.56	0.0256206	6.61e-106
Sun et al.	Q9NS85	rs117399000	A	G	0.037	-0.59	0.07	3e-19
Gudjonsson et al.	Q9NS85	rs117399000	A	G	0.02405	-0.59981	0.0612777	1.26e-22
Gudjonsson et al.	Q8NHL6	rs117402046	T	C	0.93281	1.72942	0.0288685	1e-200
Gudjonsson et al.	Q6UWN8	rs11741093	T	C	0.93741	1.43013	0.0328872	1e-200
Ferkingstad et al.	P16562	rs117420777	A	G	0.0366	0.28	0.0202737	2.19e-43
Sun et al.	P40189	rs11742271	A	G	0.1191	0.265	0.009	2.43e-23
Ferkingstad et al.	P15848	rs11743362	A	G	0.4951	-0.13	0.00782396	5.37e-62
Sun et al.	Q13219	rs117448041	T	C	0.0194	0.209	0.022	4.84e-14
Ferkingstad et al.	Q08380	rs11745587	A	G	0.3955	-0.07	0.00864495	5.62e-16
Ferkingstad et al.	P20061	rs117456053	A	G	0.0225	-0.62	0.0276324	1.7e-111
Sun et al.	O00203	rs11746090	G	A	0.2953	-0.056	0.007	7.89e-13
Ferkingstad et al.	P35222	rs11746857	C	T	0.2073	-0.09	0.00910163	4.68e-23
Gudjonsson et al.	Q96KN2	rs117485671	C	G	0.97118	0.407206	0.0552846	1.76e-13
Ferkingstad et al.	P49746	rs11748596	C	T	0.2405	0.12	0.0101759	4.27e-32
Ferkingstad et al.	Q5T1S8	rs117490527	A	C	0.0493	-0.44	0.0617891	1.07e-12
Ferkingstad et al.	O14960	rs11750675	T	C	0.0675	0.1	0.0164475	1.2e-09
Ferkingstad et al.	Q8NBJ4	rs117508530	T	C	0.0106	0.86	0.0401575	9.55e-102
Folkersen et al.	P49763	rs117538444	C	T	0.98	0.78	0.134464	6.6e-09
Ferkingstad et al.	Q86UD1	rs117554512	T	C	0.091	0.2	0.0187411	1.38e-26
Sun et al.	Q86UD1	rs117554512	T	C	0.086	0.68	0.04	2.1e-56
Ferkingstad et al.	P22894	rs117557731	G	A	0.0452	0.26	0.0196343	5.01e-40
Ferkingstad et al.	P17931	rs117573574	T	G	0.0257	0.18	0.0266143	1.35e-11
Sun et al.	Q9UGT4	rs117587385	G	A	0.036	1.194	0.016	1.53e-31
Ferkingstad et al.	Q8NHL6	rs117587884	A	G	0.0183	0.22	0.0284696	1.1e-14
Ferkingstad et al.	Q8IZF2	rs11759347	A	C	0.2087	0.07	0.00923173	3.39e-14
Sun et al.	Q5T2D2	rs11759347	C	A	0.2367	0.301	0.007	1.15e-26
Gilly et al.	Q5T2D2	rs11759347	A	C	0.37	0.376	0.03	2.05e-36
Sun et al.	Q9H3U7	rs11759500	T	C	0.2716	-0.384	0.006	1.14e-29
Ferkingstad et al.	P07359	rs11759553	T	A	0.283	0.08	0.00864377	2.14e-20
Ferkingstad et al.	Q8IX30	rs11759553	T	A	0.283	0.07	0.00892405	4.37e-15
Ferkingstad et al.	P35030	rs11759956	C	T	0.3868	0.07	0.00869626	8.32e-16
Ferkingstad et al.	P16581	rs117603193	G	A	0.0169	-0.34	0.0318855	1.51e-26
Sun et al.	P47972	rs11760352	T	G	0.7054	0.337	0.006	1.9e-29
Sun et al.	Q92932	rs11761540	C	T	0.3495	-0.154	0.006	8.57e-22
Ferkingstad et al.	P00915	rs117634905	G	A	0.0079	-1.09	0.0455196	1.02e-126
Ferkingstad et al.	P30533	rs117654599	A	T	0.0134	0.22	0.0352746	4.47e-10
Ferkingstad et al.	Q92556	rs11767227	G	C	0.2701	-0.07	0.00863301	5.13e-16
Ferkingstad et al.	P20061	rs11769630	A	T	0.1098	0.09	0.0138426	7.94e-11
Ferkingstad et al.	P80188	rs11769630	A	T	0.1098	0.13	0.0137252	2.75e-21
Ferkingstad et al.	P49913	rs11769630	A	T	0.1098	0.16	0.0130801	2.09e-34
Sun et al.	P43487	rs117718692	G	T	0.0531	0.122	0.014	2.27e-13
Ferkingstad et al.	O60911	rs117724680	C	T	0.0484	0.27	0.0187575	5.62e-47
Gudjonsson et al.	O60911	rs117724680	T	C	0.95076	-0.296401	0.0433912	8.44e-12
Sun et al.	O60911	rs117724680	T	C	0.0658	0.389	0.011	1.03e-24
Ferkingstad et al.	P01189	rs11774829	A	T	0.1268	0.08	0.0126958	2.95e-10
Ferkingstad et al.	Q9UBX8	rs117750096	G	T	0.0376	-1.1	0.0285956	1e-200
Ferkingstad et al.	P05019	rs117757089	C	T	0.0768	-0.1	0.0161842	6.46e-10
Ferkingstad et al.	Q99674	rs117761748	G	A	0.036	-0.19	0.0222845	1.51e-17
Gilly et al.	O95502	rs117773903	T	C	0.041	1.816	0.058	1e-200
Gudjonsson et al.	Q13790	rs117779516	C	G	0.09627	-0.291793	0.0302744	5.51e-22
Gudjonsson et al.	Q9H0R4	rs117792675	A	G	0.03386	-0.586426	0.0505953	4.6e-31
Sun et al.	Q9H1C3	rs117801489	T	C	0.0161	0.654	0.025	1.66e-22
Sun et al.	Q96DB5	rs11781016	C	A	0.489	0.32	0.02	8.3e-39
Ferkingstad et al.	Q99435	rs11781043	C	T	0.4039	0.05	0.00798473	3.8e-10
Ferkingstad et al.	P23435	rs117813853	T	C	0.0434	0.24	0.0240533	1.91e-23
Sun et al.	P09467	rs117815264	C	T	0.0708	-0.572	0.012	8.97e-28
Gudjonsson et al.	O75356	rs117818304	T	C	0.94563	1.02264	0.0385489	4.56e-155
Ferkingstad et al.	Q08050	rs117828578	A	G	0.0246	0.2	0.0256969	7.08e-15
Ferkingstad et al.	Q6UXI7	rs11783413	C	G	0.455	-0.07	0.00890439	3.8e-15
Gudjonsson et al.	O95388	rs11784362	T	C	0.2206	0.607706	0.0217593	1.2e-171
Sun et al.	Q12864	rs11786049	G	C	0.4699	-0.267	0.005	6.32e-28
Ferkingstad et al.	P15692	rs11789392	C	T	0.4417	-0.14	0.00854084	2.19e-60
Ferkingstad et al.	P21709	rs117926980	C	G	0.0483	0.3	0.0191961	4.68e-55
Ferkingstad et al.	Q9H223	rs11792848	A	G	0.2279	-0.06	0.0092284	7.94e-11
Ferkingstad et al.	Q13322	rs11792848	A	G	0.2279	-0.09	0.0101103	5.5e-19
Sun et al.	P17813	rs11794565	C	T	0.454	0.251	0.006	3.85e-26
Ferkingstad et al.	P17813	rs11794565	T	C	0.4398	0.15	0.00825937	1.05e-73
Ferkingstad et al.	Q9BYH1	rs117966464	T	G	0.0495	-0.17	0.0185513	5.01e-20
Ferkingstad et al.	Q9BXJ0	rs117981338	T	C	0.0292	0.27	0.0244477	2.34e-28
Ferkingstad et al.	Q96JJ7	rs117981338	T	C	0.0292	0.39	0.024457	3.02e-57
Gudjonsson et al.	Q02763	rs117982767	T	G	0.9802	-0.564173	0.0693509	4.12e-16
Gudjonsson et al.	P78333	rs118000667	T	C	0.02838	0.888561	0.0560881	1.59e-56
Gudjonsson et al.	P19961	rs11800555	A	G	0.0244	-0.45749	0.060383	3.55e-14
Sun et al.	Q01469	rs118019635	C	A	0.0688	-0.209	0.012	5.78e-19
Gudjonsson et al.	Q9NQ25	rs11803659	T	C	0.01406	0.823729	0.0806839	1.8e-24
Ferkingstad et al.	P17213	rs118051921	A	G	0.0373	-0.37	0.0306968	1.86e-33
Ferkingstad et al.	Q9UKY0	rs11806293	A	G	0.198	-0.14	0.00952085	6.03e-49
Gudjonsson et al.	P21266	rs11807	T	C	0.8114	-0.203836	0.0238932	1.45e-17
Sun et al.	O60447	rs11808092	C	A	0.2462	-0.146	0.007	2.38e-20
Ferkingstad et al.	P17931	rs118083722	A	G	0.0889	-0.57	0.0148177	1e-200
Ferkingstad et al.	O60704	rs118095417	G	A	0.017	0.19	0.0311935	1.12e-09
Ferkingstad et al.	P67809	rs118096417	T	G	0.046	0.2	0.0194518	8.51e-25
Ferkingstad et al.	Q99706	rs118096417	T	G	0.046	0.13	0.0203895	1.82e-10
Ferkingstad et al.	Q9Y5Q6	rs11809759	G	A	0.4512	0.06	0.00848651	1.55e-12
Sun et al.	Q9Y5Q6	rs11809759	A	G	0.3901	0.172	0.006	3.28e-23
Sun et al.	P12318	rs11810143	A	G	0.1145	-1.453	0.01	1.07e-37
Ferkingstad et al.	P37837	rs118104171	A	G	0.0452	0.12	0.0183496	6.17e-11
Gudjonsson et al.	P09237	rs118113146	T	C	0.98877	-0.110787	0.016081	5.61e-12
Ferkingstad et al.	P58499	rs118132670	A	C	0.0529	-0.26	0.0180071	2.95e-47
Ferkingstad et al.	Q96QV1	rs118146573	A	G	0.1511	-0.07	0.0107837	8.51e-11
Ferkingstad et al.	Q14623	rs118146573	A	G	0.1511	-0.08	0.012344	9.12e-11
Gudjonsson et al.	P46063	rs118150066	A	C	0.0213	0.649296	0.0613736	3.71e-26
Gudjonsson et al.	O60512	rs118154962	T	C	0.97781	-0.0958184	0.0136356	2.11e-12
Gudjonsson et al.	Q8N6Q3	rs118164011	C	G	0.968	-0.459245	0.0548486	5.62e-17
Gudjonsson et al.	P46063	rs118171527	T	C	0.97198	-0.650864	0.0536965	8.16e-34
Ferkingstad et al.	Q5GFL6	rs11818417	C	T	0.3241	0.06	0.00870969	5.62e-12
Sun et al.	Q9C035	rs11821656	G	C	0.1435	-0.403	0.009	1.94e-27
Ferkingstad et al.	Q01995	rs11826038	G	A	0.0219	0.2	0.0279616	8.51e-13
Ferkingstad et al.	P0C862	rs11840418	T	C	0.2944	-0.21	0.0087186	3.47e-128
Ferkingstad et al.	Q7Z553	rs11846619	A	G	0.0412	0.77	0.0200169	1e-200
Ferkingstad et al.	Q8NEZ4	rs11846959	A	G	0.2075	0.14	0.00929874	3.16e-51
Ferkingstad et al.	P11117	rs11846959	A	G	0.2075	-0.4	0.0103984	1e-200
Sun et al.	Q86WD7	rs11850199	C	A	0.2686	-0.495	0.007	3.61e-31
Sun et al.	O94923	rs11854180	T	G	0.769	0.83	0.02	1e-200
Sun et al.	Q9NXH3	rs11855641	A	G	0.3427	0.056	0.006	3.87e-13
Ferkingstad et al.	P51159	rs11856676	T	C	0.4464	-0.1	0.007944	2.45e-36
Sun et al.	Q96K21	rs11858010	T	C	0.3594	-0.37	0.006	1.91e-29
Gudjonsson et al.	P59282	rs11862222	A	C	0.07461	-0.281251	0.0348348	6.81e-16
Ferkingstad et al.	Q9UJJ9	rs11865211	T	C	0.0193	-0.18	0.0299159	1.78e-09
Sun et al.	Q6UWV6	rs11868696	A	G	0.3796	0.944	0.006	2.29e-37
Ferkingstad et al.	Q6UWV6	rs11868696	G	A	0.3965	0.91	0.0236564	1e-200
Sun et al.	Q6UWV6	rs11871061	C	T	0.359	0.99	0.02	1e-200
Ferkingstad et al.	Q6ZMJ2	rs11872195	A	G	0.3324	0.05	0.00809211	6.46e-10
Ferkingstad et al.	Q15848	rs1187415	G	C	0.3211	0.08	0.0096235	9.33e-17
Ferkingstad et al.	Q9UGN4	rs11888817	T	C	0.3288	-0.11	0.00852674	4.47e-38
Ferkingstad et al.	Q08708	rs11888817	T	C	0.3288	-0.14	0.00864934	6.31e-59
Ferkingstad et al.	Q5QGZ9	rs11888817	T	C	0.3288	-0.05	0.00648268	1.23e-14
Sun et al.	P35052	rs11892254	C	T	0.1108	0.5	0.009	1.11e-28
Sun et al.	P19525	rs11894449	C	T	0.4694	0.148	0.006	7.04e-22
Sun et al.	P23229	rs11895564	G	A	0.3059	0.223	0.007	1.14e-24
Ferkingstad et al.	Q9BS26	rs11896749	T	C	0.1185	-0.08	0.0118637	1.55e-11
Ferkingstad et al.	P23280	rs11902236	T	C	0.2581	0.07	0.00938829	8.91e-14
Ferkingstad et al.	P08709	rs11904888	A	T	0.0928	0.18	0.0151204	1.12e-32
Suhre et al.	P20839	rs1190552	A	G	0.23	0.654	0.049	1.5e-37
Sun et al.	Q9UNN8	rs11907011	C	T	0.0888	0.713	0.011	2.91e-30
Sun et al.	Q9NZU0	rs11908097	C	T	0.251	0.44	0.03	2.5e-57
Gudjonsson et al.	O15394	rs11911765	T	C	0.5131	-0.171977	0.0188741	8.1e-20
Sun et al.	Q53H47	rs11915920	C	T	0.4854	-0.217	0.006	2.12e-25
Ferkingstad et al.	P18440	rs11920905	A	G	0.2837	-0.06	0.00952181	2.95e-10
Sun et al.	Q9UQV4	rs11921884	G	T	0.6328	0.225	0.006	1.78e-25
Sun et al.	O00585	rs11924792	C	A	0.11	-0.61	0.04	1.4e-57
Ferkingstad et al.	Q8TEY5	rs11925342	C	T	0.18	0.11	0.0102078	4.47e-27
Gudjonsson et al.	Q9NPH3	rs11927365	A	G	0.8584	-1.41333	0.0176487	1e-200
Ferkingstad et al.	P20155	rs11941268	T	C	0.0261	0.81	0.0253309	1e-200
Sun et al.	P20155	rs11941335	T	C	0.021	1	0.08	2.2e-33
Ferkingstad et al.	Q8NHJ6	rs1194178	T	C	0.4825	0.05	0.0080031	4.17e-10
Ferkingstad et al.	P07602	rs1194179	C	T	0.4818	0.05	0.00774413	1.07e-10
Ferkingstad et al.	Q9Y2E5	rs11943337	G	C	0.4217	0.77	0.0200169	1e-200
Sun et al.	O94907	rs1194673	A	G	0.632	0.18	0.03	2.8e-12
Ferkingstad et al.	Q96DG6	rs11948322	C	T	0.4095	-0.18	0.00842578	2.95e-101
Sun et al.	Q9BXJ0	rs11955347	A	G	0.472	-0.25	0.02	9.1e-24
Suhre et al.	P16871	rs11957503	G	T	0.44	0.425	0.044	1.9e-21
Sun et al.	Q9H173	rs11957633	T	C	0.3234	0.06	0.007	1.9e-13
Ferkingstad et al.	Q6UWL6	rs11965209	T	G	0.3779	0.11	0.00893809	8.32e-35
Ferkingstad et al.	P16233	rs11965209	T	G	0.3779	0.16	0.00832927	3.09e-82
Ferkingstad et al.	P17948	rs11965885	G	T	0.4253	-0.06	0.00896923	2.24e-11
Ferkingstad et al.	P15692	rs11965885	G	T	0.4253	0.07	0.008053	3.55e-18
Ferkingstad et al.	P06276	rs11968875	T	C	0.0476	0.14	0.0181792	1.35e-14
Sun et al.	P13667	rs11974627	G	T	0.2004	-0.108	0.008	3.58e-17
Ferkingstad et al.	P00533	rs11977388	C	T	0.2355	0.09	0.00971392	1.95e-20
Ferkingstad et al.	P20366	rs11977936	C	T	0.0139	0.34	0.0344805	6.17e-23
Gudjonsson et al.	Q9Y646	rs11984922	T	C	0.96004	-0.673979	0.0470228	1.36e-46
Sun et al.	P49354	rs11990515	G	A	0.0936	-0.084	0.011	1.91e-12
Ferkingstad et al.	P22749	rs11993233	G	A	0.4066	0.05	0.00769033	7.94e-11
Sun et al.	P24821	rs11994699	A	G	0.723	-0.35	0.03	2.4e-39
Sun et al.	P20908	rs12002679	C	G	0.2942	0.221	0.007	3.26e-24
Ferkingstad et al.	P07359	rs12005199	A	G	0.3439	0.1	0.00844669	2.45e-32
Ferkingstad et al.	Q5VY43	rs12005199	A	G	0.3439	0.06	0.00815061	1.82e-13
Ferkingstad et al.	P22079	rs12019136	A	G	0.0339	0.54	0.0229063	7.08e-123
Gudjonsson et al.	Q9P2B2	rs12026724	A	C	0.03006	-0.380916	0.0537379	1.36e-12
Gudjonsson et al.	Q8N6P7	rs12028467	C	G	0.2413	-0.161777	0.0219606	1.75e-13
Suhre et al.	Q04756	rs1203119	A	G	0.08	-0.985	0.076	1.1e-35
Gudjonsson et al.	Q9NR34	rs12032634	A	T	0.5549	-0.171298	0.0181482	3.77e-21
Sun et al.	P61812	rs12034138	C	T	0.1342	0.203	0.009	7.23e-21
Sun et al.	P57087	rs12038333	A	G	0.609	-0.17	0.03	5.8e-12
Sun et al.	P35557	rs12038333	A	G	0.609	-0.19	0.03	5.8e-14
Ferkingstad et al.	Q96Q45	rs12038333	G	A	0.3997	0.06	0.00768323	5.75e-15
Sun et al.	Q92620	rs12038333	A	G	0.609	-0.2	0.03	6e-16
Gudjonsson et al.	P51858	rs12039810	A	G	0.2858	-0.278241	0.0203436	1.39e-42
Ferkingstad et al.	P40967	rs1204371	C	T	0.2509	0.1	0.00986307	3.72e-24
Ferkingstad et al.	P45379	rs12045503	C	T	0.3997	0.12	0.00823527	4.27e-48
Ferkingstad et al.	Q06830	rs12047498	T	C	0.2258	0.1	0.00950486	6.92e-26
Ferkingstad et al.	Q8N474	rs12051272	T	G	0.0219	-0.21	0.0283501	1.29e-13
Suhre et al.	Q15118	rs12052479	A	C	0.21	-0.572	0.05	2.5e-28
Ferkingstad et al.	P40967	rs1205312	A	G	0.0857	-0.14	0.0152693	4.79e-20
Ferkingstad et al.	O14641	rs12058824	A	G	0.0974	-0.1	0.0134392	1e-13
Sun et al.	P02745	rs12058824	G	A	0.0808	-0.621	0.011	3.74e-29
Ferkingstad et al.	P06276	rs12059695	A	C	0.3609	-0.1	0.00860973	3.47e-31
Ferkingstad et al.	P02747	rs12073436	T	C	0.0827	0.48	0.0144941	1e-200
Ferkingstad et al.	Q5JZY3	rs12074120	G	T	0.2725	0.08	0.009068	1.12e-18
Sun et al.	P04746	rs12075086	C	T	0.0931	0.594	0.011	5.4e-29
Sun et al.	P10586	rs12076635	G	C	0.7648	0.094	0.007	7.47e-17
Suhre et al.	P02743	rs12079353	A	C	0.02	-0.868	0.131	6.3e-11
Sun et al.	P19961	rs12080068	C	A	0.0931	0.654	0.011	1.2e-29
Pietzner et al.	P02741	rs12081480	T	G	0.9393	-0.2369	0.0284	7.95e-17
Sun et al.	Q9UNP9	rs12086750	G	C	0.3664	-0.051	0.006	2.45e-12
Sun et al.	Q9UNP9	rs12086750	C	G	0.371	-0.38	0.03	4.8e-53
Ferkingstad et al.	O95388	rs12092641	C	T	0.0513	-0.13	0.0183295	1.32e-12
Sun et al.	P04004	rs12092641	C	T	0.052	0.46	0.06	7.4e-17
Sun et al.	Q969P0	rs12092798	T	C	0.2178	0.15	0.007	2.49e-20
Ferkingstad et al.	O95154	rs12094043	G	A	0.3468	-0.23	0.00850165	3.47e-161
Sun et al.	Q9GZT9	rs12097901	C	G	0.0688	0.266	0.012	7.17e-21
Suhre et al.	P01189	rs12099358	A	C	0.16	-0.623	0.057	1.6e-26
Ferkingstad et al.	O60486	rs12099925	G	A	0.0494	-0.24	0.0191879	6.76e-36
Ferkingstad et al.	Q8N428	rs12100668	G	A	0.4077	-0.17	0.00840965	7.24e-91
Gudjonsson et al.	Q8N428	rs12100668	A	G	0.5982	0.173225	0.0186085	1.29e-20
Ferkingstad et al.	P12004	rs12102137	G	A	0.4788	-0.06	0.00807344	1.07e-13
Ferkingstad et al.	Q14242	rs12110	G	A	0.201	0.11	0.0108302	3.09e-24
Ferkingstad et al.	P16671	rs12113010	A	G	0.0579	0.25	0.0179216	3.16e-44
Sun et al.	Q96DU3	rs12119876	C	A	0.1989	-0.206	0.008	1.44e-22
Sun et al.	Q9BV79	rs12122508	C	T	0.1318	0.107	0.009	1.44e-15
Ferkingstad et al.	P00797	rs12123481	A	G	0.4362	0.07	0.00865694	6.17e-16
Gudjonsson et al.	P09326	rs12124234	C	G	0.4294	0.148866	0.0185304	9.46e-16
Sun et al.	P09326	rs12124234	C	G	0.405	0.26	0.03	1.1e-25
Gudjonsson et al.	Q8NBR0	rs12125200	A	G	0.2507	-0.191358	0.0212154	1.88e-19
Ferkingstad et al.	P49257	rs12126142	A	G	0.4148	0.08	0.0085824	1.15e-20
Ferkingstad et al.	P08887	rs12126142	A	G	0.4148	1.01	0.026256	1e-200
Sun et al.	Q9HBG7	rs12128261	G	T	0.217	0.24	0.03	6.5e-16
Gudjonsson et al.	O14543	rs12128607	T	C	0.0579	-0.30666	0.0407988	5.63e-14
Sun et al.	Q93033	rs12130298	A	C	0.0708	-1.29	0.012	1.02e-34
Ferkingstad et al.	Q01523	rs12132275	T	C	0.4686	-0.06	0.00816425	2e-13
Ferkingstad et al.	P00751	rs12133641	G	A	0.4148	-0.06	0.00918932	6.61e-11
Suhre et al.	P08174	rs12134133	A	G	0.28	-0.549	0.044	1.6e-33
Ferkingstad et al.	O14543	rs12134934	T	C	0.0538	-0.14	0.0175468	1.48e-15
Ferkingstad et al.	O15146	rs12134934	T	C	0.0538	0.15	0.0168942	6.76e-19
Sun et al.	P05160	rs12134960	G	C	0.1618	-0.545	0.008	1.33e-30
Ferkingstad et al.	Q13253	rs12136856	C	G	0.3676	0.08	0.00864837	2.24e-20
Ferkingstad et al.	Q96DU3	rs12137007	G	A	0.1765	-0.21	0.0103599	2.34e-91
Pietzner et al.	Q4LDE5	rs12137505	A	G	0.5967	-0.1191	0.0131	7.48e-20
Sun et al.	Q5VY43	rs12137505	G	A	0.406	-0.22	0.03	8.1e-19
Sun et al.	O94760	rs12138621	T	C	0.1993	-0.187	0.008	5.96e-22
Hillary et al.	Q8NBI3	rs12139487	C	T	0.2	-0.4	0.06	4.38e-10
Gudjonsson et al.	Q99665	rs12139687	T	G	0.5712	0.154284	0.0188743	2.98e-16
Suhre et al.	Q13231	rs12141375	A	C	0.2	-0.99	0.039	9.3e-108
Ferkingstad et al.	P36222	rs12141494	G	A	0.4428	1	0.025996	1e-200
Gudjonsson et al.	Q96SL4	rs12144164	A	C	0.97693	-0.129354	0.0181634	1.07e-12
Sun et al.	Q68D85	rs12146443	T	C	0.6287	0.34	0.006	1.71e-29
Sun et al.	P00736	rs12146727	G	A	0.1324	-0.448	0.009	4.83e-28
Ferkingstad et al.	O14594	rs12148990	A	G	0.3015	-0.07	0.00923537	3.47e-14
Suhre et al.	P22749	rs12151621	A	C	0.21	0.902	0.045	5.8e-76
Sun et al.	P22749	rs12151621	A	C	0.227	0.77	0.03	7.4e-189
Ferkingstad et al.	P22749	rs12151742	T	C	0.2186	0.81	0.0210568	1e-200
Gudjonsson et al.	P22749	rs12151742	T	C	0.2222	0.705133	0.0204763	1e-200
Ferkingstad et al.	P41159	rs12154627	T	C	0.4409	-0.06	0.00874301	6.76e-12
Sun et al.	O95388	rs12156037	A	G	0.3481	-0.44	0.006	6.92e-31
Sun et al.	Q07065	rs1215741	A	T	0.2641	0.196	0.007	1.34e-23
Ferkingstad et al.	O60667	rs12166430	G	A	0.114	-0.08	0.0129322	6.17e-10
Ferkingstad et al.	O43927	rs12166583	A	C	0.2652	-0.08	0.0097558	2.4e-16
Gudjonsson et al.	P10768	rs1216987	A	T	0.91089	0.225424	0.0327295	5.68e-12
Ferkingstad et al.	P35442	rs12174547	T	C	0.2077	-0.22	0.00983924	9.77e-111
Gudjonsson et al.	Q86VZ4	rs12176034	T	C	0.3038	0.79849	0.0172357	1e-200
Ferkingstad et al.	P49913	rs12180	A	G	0.3023	-0.07	0.00898047	6.46e-15
Sun et al.	Q9H2K0	rs1218825	G	C	0.951	0.209	0.014	1.9e-17
Ferkingstad et al.	O15263	rs12188300	T	A	0.108	0.11	0.0131505	6.03e-17
Gudjonsson et al.	P48147	rs12189723	T	G	0.8546	0.179611	0.0229319	4.79e-15
Ferkingstad et al.	O60259	rs121908120	A	T	0.026	-0.16	0.025684	4.68e-10
Ferkingstad et al.	Q9HAT2	rs12191772	A	G	0.1617	0.08	0.0110536	4.57e-13
Ferkingstad et al.	Q15722	rs12191772	A	G	0.1617	-0.13	0.0109879	2.69e-32
Ferkingstad et al.	P16233	rs12192273	C	G	0.2242	0.09	0.0102495	1.62e-18
Ferkingstad et al.	P48147	rs12192369	G	A	0.1404	-0.21	0.0113222	8.51e-77
Sun et al.	Q9Y3C6	rs12194408	G	C	0.03	-1.11	0.07	1.9e-55
Ferkingstad et al.	Q9Y3C6	rs12194408	G	C	0.0414	-1.32	0.0343148	1e-200
Sun et al.	Q04900	rs12197114	T	C	0.329	-0.149	0.006	2.4e-21
Sun et al.	P22004	rs12198986	G	A	0.4695	0.138	0.006	3.36e-21
Ferkingstad et al.	Q15109	rs12201133	A	C	0.2799	0.1	0.00969043	5.75e-25
Suhre et al.	P11717	rs12202350	C	T	0.11	0.51	0.07	7.1e-13
Sun et al.	Q13410	rs12202419	T	G	0.098	0.298	0.01	3.1e-23
Ferkingstad et al.	Q14956	rs12203592	T	C	0.1186	-0.08	0.0132713	1.66e-09
Sun et al.	Q96R05	rs1220399	G	A	0.7606	0.294	0.007	1.86e-26
Ferkingstad et al.	Q96R05	rs1220424	T	A	0.2192	-0.13	0.00957633	5.62e-42
Gudjonsson et al.	P02751	rs12204494	T	G	0.6048	-0.168849	0.0193974	3.18e-18
Gudjonsson et al.	P05160	rs12204494	T	G	0.6048	-0.151882	0.0155741	1.8e-22
Ferkingstad et al.	P18075	rs12208776	G	T	0.4869	-0.06	0.00767752	5.5e-15
Gudjonsson et al.	P00747	rs12209517	C	G	0.8807	0.446149	0.0271575	1.2e-60
Ferkingstad et al.	P02786	rs12210538	G	A	0.2258	0.06	0.00896923	2.24e-11
Sun et al.	O15264	rs12210904	C	A	0.2922	0.058	0.007	6.8e-13
Sun et al.	O15264	rs12210904	A	C	0.289	0.25	0.03	1.5e-21
Ferkingstad et al.	P35916	rs12216891	T	C	0.0569	0.16	0.0170183	5.37e-21
Ferkingstad et al.	Q92859	rs12216891	T	C	0.0569	0.18	0.0182203	5.13e-23
Sun et al.	Q5QGZ9	rs12230629	T	C	0.2734	0.485	0.007	7.9e-31
Hillary et al.	Q8TD46	rs12233417	T	C	0.03	1.77	0.16	4.24e-30
Ferkingstad et al.	Q86Z14	rs12233688	T	C	0.3676	0.06	0.00808671	1.17e-13
Sun et al.	P19320	rs12240047	T	C	0.2105	-0.102	0.007	5e-17
Ferkingstad et al.	Q9UK41	rs12242	C	T	0.075	-0.1	0.0148444	1.62e-11
Ferkingstad et al.	Q9HDC9	rs12242	C	T	0.075	-0.18	0.015487	3.16e-31
Gudjonsson et al.	Q9HDC9	rs12242	T	C	0.93414	0.417851	0.035372	3.34e-32
Ferkingstad et al.	O76003	rs12248841	C	T	0.4182	-0.08	0.00837844	1.32e-21
Sun et al.	P10746	rs12253180	A	G	0.7936	-0.135	0.008	5.33e-19
Gudjonsson et al.	Q8TBP5	rs12254574	A	G	0.08982	-0.591975	0.0325369	5.76e-74
Ferkingstad et al.	Q6IA17	rs12257143	C	T	0.0346	-0.22	0.0192978	4.17e-30
Ferkingstad et al.	P18440	rs12257143	C	T	0.0346	-0.29	0.0222183	6.17e-39
Ferkingstad et al.	Q8IZJ1	rs12262480	C	A	0.095	0.1	0.0146491	8.71e-12
Ferkingstad et al.	P55735	rs12263557	T	C	0.3628	-0.06	0.00855246	2.29e-12
Ferkingstad et al.	P28066	rs12263557	T	C	0.3628	-0.06	0.00786963	2.45e-14
Ferkingstad et al.	Q6NUJ2	rs12263557	T	C	0.3628	-0.08	0.00816298	1.12e-22
Ferkingstad et al.	P09669	rs12263557	T	C	0.3628	-0.09	0.00840491	9.33e-27
Ferkingstad et al.	Q7L266	rs12275541	A	G	0.3159	-0.21	0.00858923	5.13e-132
Pietzner et al.	Q99988	rs1227731	A	G	0.1489	0.2874	0.0168	5.79e-66
Gudjonsson et al.	P20061	rs12277676	T	G	0.3487	-0.310425	0.0191307	3.27e-59
Ferkingstad et al.	Q9P016	rs12278812	C	A	0.2078	-0.06	0.00930301	1.12e-10
Sun et al.	O95858	rs1227967	T	C	0.5027	-0.059	0.006	9.15e-14
Ferkingstad et al.	Q16288	rs12280645	G	A	0.338	0.08	0.00951774	4.27e-17
Ferkingstad et al.	Q7Z3B1	rs12280645	G	A	0.338	0.06	0.00894672	2e-11
Ferkingstad et al.	Q10588	rs12280645	G	A	0.338	0.08	0.00676619	2.95e-32
Ferkingstad et al.	Q15485	rs12286277	C	T	0.1037	-0.32	0.0138216	1.38e-118
Ferkingstad et al.	Q9UNI1	rs12288924	A	G	0.2257	0.06	0.00885833	1.26e-11
Ferkingstad et al.	O00533	rs12288924	A	G	0.2257	0.07	0.0102247	7.59e-12
Gudjonsson et al.	P02652	rs12291465	T	C	0.3314	-0.382165	0.0188572	2.55e-91
Ferkingstad et al.	P19971	rs12292693	C	A	0.2637	-0.11	0.00944036	2.24e-31
Ferkingstad et al.	P04632	rs12292693	C	A	0.2637	-0.27	0.00902722	1.48e-196
Ferkingstad et al.	Q969Z4	rs12293998	G	T	0.288	0.06	0.0088453	1.17e-11
Gudjonsson et al.	P10082	rs12296076	A	G	0.6387	-0.135863	0.0197083	5.44e-12
Ferkingstad et al.	P00325	rs1229984	T	C	0.0041	-0.43	0.061834	3.55e-12
Ferkingstad et al.	Q96JA1	rs12300845	T	G	0.055	0.11	0.0175664	3.8e-10
Sun et al.	Q8N690	rs12301299	C	T	0.163	0.25	0.03	2e-14
Ferkingstad et al.	P29622	rs1230164	G	C	0.2854	-0.06	0.00964827	5.01e-10
Ferkingstad et al.	Q9UQ53	rs12306780	T	A	0.3187	-0.1	0.00880586	6.92e-30
Ferkingstad et al.	Q6P4E1	rs12306790	C	T	0.2926	-0.18	0.00861975	7.76e-97
Gudjonsson et al.	P40967	rs12309895	A	T	0.09609	0.30619	0.0316128	3.47e-22
Ferkingstad et al.	Q14126	rs1231281	G	A	0.4491	0.05	0.00826908	1.48e-09
Ferkingstad et al.	Q16762	rs12318001	C	T	0.0922	0.09	0.0116027	8.71e-15
Gudjonsson et al.	P07585	rs12318001	T	C	0.90541	0.336438	0.0305111	2.84e-28
Ferkingstad et al.	P20783	rs12324332	C	G	0.1179	-0.11	0.0117885	1.05e-20
Ferkingstad et al.	P14415	rs12325768	A	G	0.3335	-0.18	0.0168941	1.66e-26
Sun et al.	Q7Z6I6	rs12331051	T	C	0.516	-0.18	0.02	9.5e-14
Gudjonsson et al.	Q14624	rs12331618	A	G	0.5018	0.148067	0.0172083	7.67e-18
Gudjonsson et al.	P55291	rs12331618	A	G	0.5018	0.153557	0.0175076	1.77e-18
Gudjonsson et al.	Q14197	rs12331618	A	G	0.5018	0.200763	0.0180211	7.97e-29
Ferkingstad et al.	Q6ZRP7	rs12338076	C	A	0.3381	-0.09	0.0104904	9.55e-18
Gudjonsson et al.	A6NNA5	rs1234282	A	T	0.6724	-0.85767	0.0166878	1e-200
Ferkingstad et al.	Q8N3T6	rs12343079	A	G	0.0097	0.3	0.0441616	1.1e-11
Ferkingstad et al.	P40967	rs12350739	G	A	0.3954	0.13	0.00809197	4.47e-58
Ferkingstad et al.	O75015	rs12350739	G	A	0.3954	-0.05	0.00825894	1.41e-09
Ferkingstad et al.	Q6GPH6	rs12356582	G	A	0.3052	-0.12	0.0100933	1.35e-32
Sun et al.	Q6NUS6	rs12357173	C	T	0.3337	0.635	0.006	4.26e-34
Ferkingstad et al.	P35247	rs12357764	A	C	0.3518	0.53	0.0137779	1e-200
Ferkingstad et al.	Q9HBB8	rs12360820	A	C	0.1777	-0.07	0.0104959	2.57e-11
Sun et al.	Q9HBB8	rs12360820	A	C	0.8224	0.639	0.008	3.64e-32
Ferkingstad et al.	Q9Y5Y7	rs12360937	C	T	0.1137	-0.08	0.0128197	4.37e-10
Ferkingstad et al.	P17927	rs12360937	C	T	0.1137	-0.09	0.0133137	1.38e-11
Ferkingstad et al.	P07333	rs12360937	C	T	0.1137	-0.09	0.012473	5.37e-13
Ferkingstad et al.	Q86VB7	rs12360937	C	T	0.1137	-0.1	0.0132038	3.63e-14
Gudjonsson et al.	Q14DG7	rs12369635	T	C	0.09945	-0.210112	0.0296811	1.45e-12
Ferkingstad et al.	Q9NQ25	rs123698	G	C	0.4238	-0.06	0.00767467	5.37e-15
Ferkingstad et al.	O15533	rs123698	G	C	0.4238	-0.06	0.00765483	4.57e-15
Sun et al.	A6NHS7	rs12370269	A	G	0.2214	0.941	0.007	3.42e-36
Ferkingstad et al.	A6NHS7	rs12370269	G	A	0.217	0.57	0.0148177	1e-200
Sun et al.	O00391	rs12371	A	G	0.0853	-1.076	0.011	7.02e-34
Sun et al.	P09871	rs12371227	C	T	0.1348	-0.652	0.009	2.38e-31
Ferkingstad et al.	Q9UNI1	rs12376491	C	T	0.3288	0.1	0.00751156	1.95e-40
Ferkingstad et al.	Q9UH65	rs12377604	G	A	0.3537	-0.05	0.0077778	1.29e-10
Gudjonsson et al.	Q6ZRP7	rs12378344	C	G	0.5182	-0.235679	0.0178286	6.8e-40
Gudjonsson et al.	P39059	rs12380469	A	G	0.1139	0.251323	0.0287368	2.22e-18
Sun et al.	P05413	rs12401792	G	T	0.2427	-0.091	0.006	2.77e-17
Ferkingstad et al.	O95861	rs12404566	A	T	0.197	0.06	0.00929296	1.07e-10
Ferkingstad et al.	Q969P0	rs12408242	C	T	0.1798	0.16	0.0101609	7.24e-56
Sun et al.	P41271	rs12408663	T	C	0.2287	-0.114	0.007	3.36e-18
Gudjonsson et al.	P14543	rs12409606	T	C	0.7511	-0.220628	0.0212937	3.72e-25
Ferkingstad et al.	P46952	rs12412869	G	A	0.3223	-0.24	0.00892955	4.07e-159
Ferkingstad et al.	P06734	rs12413053	C	T	0.1424	-0.08	0.0123906	1.07e-10
Sun et al.	Q02817	rs12416873	G	A	0.2184	-0.274	0.006	4.27e-27
Ferkingstad et al.	Q01523	rs12419620	G	T	0.1622	0.07	0.0110402	2.29e-10
Ferkingstad et al.	Q9UHL4	rs1242103	T	C	0.327	-0.06	0.00865633	4.17e-12
Ferkingstad et al.	O00462	rs1242103	T	C	0.327	-0.08	0.00779251	1e-24
Ferkingstad et al.	Q5J5C9	rs1242105	C	T	0.3173	-0.05	0.00828434	1.58e-09
Sun et al.	P22307	rs1242331	A	G	0.6622	0.048	0.007	1.66e-11
Ferkingstad et al.	P01009	rs1243167	A	G	0.2699	0.41	0.0106584	1e-200
Gudjonsson et al.	P01009	rs1243167	A	G	0.276	0.158962	0.0202377	4.01e-15
Ferkingstad et al.	Q9HDB5	rs12432262	C	A	0.3097	-0.1	0.00935744	1.17e-26
Ferkingstad et al.	Q9Y274	rs12436465	T	C	0.1979	-0.07	0.00897712	6.31e-15
Ferkingstad et al.	P23381	rs12436789	T	C	0.2325	0.08	0.0101764	3.8e-15
Ferkingstad et al.	Q8N6N2	rs12437037	G	A	0.4181	-0.06	0.00793482	3.98e-14
Ferkingstad et al.	Q9NX62	rs12444012	A	G	0.4371	0.06	0.00878096	8.32e-12
Ferkingstad et al.	P16885	rs12445050	T	C	0.1003	0.18	0.0129988	1.32e-43
Ferkingstad et al.	Q15848	rs12445207	G	C	0.0282	-0.26	0.0261356	2.57e-23
Ferkingstad et al.	P51911	rs12445547	T	G	0.2777	0.06	0.00965388	5.13e-10
Ferkingstad et al.	Q96EE4	rs12446515	T	C	0.3223	0.08	0.00838473	1.41e-21
Ferkingstad et al.	P21583	rs12446515	T	C	0.3223	0.07	0.00843443	1.05e-16
Ferkingstad et al.	P23515	rs12449302	C	T	0.1654	-0.12	0.0110407	1.62e-27
Ferkingstad et al.	Q63HQ2	rs12450199	C	A	0.3663	0.06	0.00813703	1.66e-13
Ferkingstad et al.	O95498	rs12450688	G	A	0.442	0.11	0.00791445	6.46e-44
Ferkingstad et al.	Q9Y5Y7	rs12453125	A	G	0.4261	-0.05	0.00779906	1.45e-10
Ferkingstad et al.	P07333	rs12453125	A	G	0.4261	-0.05	0.00827924	1.55e-09
Ferkingstad et al.	P24158	rs12453341	T	C	0.3751	-0.06	0.00820907	2.69e-13
Sun et al.	Q92563	rs1245540	T	C	0.449	0.22	0.02	3.3e-19
Ferkingstad et al.	Q92563	rs1245548	A	G	0.4586	0.19	0.00827315	1.02e-116
Sun et al.	P19022	rs12457737	T	C	0.3006	-0.096	0.006	3.9e-18
Ferkingstad et al.	Q13753	rs12458632	T	G	0.0681	-0.11	0.0152847	6.17e-13
Ferkingstad et al.	P20138	rs12459419	T	C	0.3497	-1.08	0.0280757	1e-200
Suhre et al.	P20138	rs12459419	T	C	0.28	-1.133	0.034	2.9e-165
Sun et al.	P20138	rs12459419	T	C	0.329	-0.94	0.02	1e-200
Sun et al.	O76036	rs12459447	G	A	0.0904	-0.414	0.01	4.01e-26
Ferkingstad et al.	P31997	rs12459454	G	A	0.3212	-0.07	0.00834683	5.01e-17
Sun et al.	P40199	rs12459454	A	G	0.2878	-0.129	0.007	5.4e-20
Sun et al.	P31997	rs12459454	A	G	0.2881	-0.131	0.006	2.58e-20
Sun et al.	Q9H665	rs12459634	C	T	0.145	-0.7	0.03	5.8e-100
Ferkingstad et al.	Q9H665	rs12459634	C	T	0.1415	-0.63	0.0163775	1e-200
Gudjonsson et al.	O43699	rs12460678	T	C	0.08053	0.977229	0.0315467	1e-200
Ferkingstad et al.	P49747	rs12460700	A	G	0.1189	-0.11	0.0129056	1.55e-17
Ferkingstad et al.	P02786	rs12461546	T	C	0.0858	0.13	0.0148752	2.34e-18
Ferkingstad et al.	Q15109	rs12461753	A	G	0.1638	-0.07	0.0111786	3.8e-10
Ferkingstad et al.	P54296	rs12463674	G	A	0.2811	0.06	0.00929798	1.1e-10
Ferkingstad et al.	P08590	rs12463674	G	A	0.2811	0.07	0.00987419	1.35e-12
Ferkingstad et al.	P35609	rs12463674	G	A	0.2811	0.07	0.00964692	3.98e-13
Gudjonsson et al.	Q16769	rs12467820	T	G	0.442	-0.226929	0.0188233	1.81e-33
Gudjonsson et al.	P14778	rs12468224	C	G	0.6353	0.165797	0.0183123	1.38e-19
Sun et al.	Q01638	rs12470864	G	A	0.3833	-0.678	0.006	2.02e-35
Gilly et al.	Q01638	rs12470864	A	G	0.37	-0.636	0.026	2.26e-134
Gudjonsson et al.	O75077	rs12471404	A	C	0.97162	0.640873	0.0561289	3.4e-30
Sun et al.	P10145	rs1247635	G	C	0.0713	-0.157	0.012	1.75e-16
Gudjonsson et al.	Q16719	rs12477146	A	G	0.2064	-0.550856	0.0214273	9.48e-146
Ferkingstad et al.	Q16719	rs12477146	A	G	0.2079	-0.46	0.0119582	1e-200
Sun et al.	P12872	rs12478119	C	T	0.199	-0.24	0.03	5.6e-14
Sun et al.	P05187	rs12478529	C	T	0.2383	0.492	0.007	6.21e-31
Ferkingstad et al.	P10696	rs12478529	T	C	0.224	0.2	0.00980374	1.66e-92
Ferkingstad et al.	O00241	rs12480515	T	C	0.2501	0.92	0.0239164	1e-200
Sun et al.	Q99829	rs12481228	C	G	0.098	-0.98	0.04	1.8e-146
Ferkingstad et al.	P39060	rs12483377	A	G	0.072	-0.18	0.0159756	1.91e-29
Sun et al.	P61916	rs12483377	A	G	0.09	1.42	0.03	1e-200
Gudjonsson et al.	P61916	rs12483377	A	G	0.07107	1.28431	0.030741	1e-200
Gudjonsson et al.	O75828	rs12483755	A	G	0.3112	-0.656505	0.0181676	1e-200
Ferkingstad et al.	P35858	rs12484700	G	A	0.17	-0.07	0.0114234	8.91e-10
Sun et al.	Q96PD2	rs12487717	G	A	0.0123	-1.072	0.027	3.82e-26
Gudjonsson et al.	Q96PD2	rs12487717	A	G	0.01185	-0.932976	0.0858325	1.61e-27
Ferkingstad et al.	Q8IWV2	rs12490123	C	T	0.0475	0.26	0.0271554	1.02e-21
Sun et al.	Q96BQ1	rs12493101	T	C	0.8923	0.489	0.009	2.71e-29
Sun et al.	O00189	rs12493107	T	G	0.386	-0.18	0.03	8.3e-13
Ferkingstad et al.	Q96BQ1	rs12493131	T	G	0.0747	-0.45	0.0150153	2.45e-197
Ferkingstad et al.	Q86SJ2	rs12493830	C	T	0.4256	-0.06	0.0082866	4.47e-13
Ferkingstad et al.	Q9Y336	rs12493830	C	T	0.4256	-0.13	0.00847572	4.27e-53
Gudjonsson et al.	P06127	rs12493830	T	C	0.5682	0.374942	0.0183443	7.5e-93
Gudjonsson et al.	Q9UKK6	rs12493926	T	C	0.5552	-0.310379	0.0185128	4.35e-63
Ferkingstad et al.	Q96JA1	rs12494775	A	G	0.1814	0.06	0.00933336	1.29e-10
Ferkingstad et al.	Q9Y6N7	rs12495133	A	C	0.4088	0.1	0.00920236	1.66e-27
Sun et al.	O75830	rs12495408	G	A	0.1293	0.499	0.008	4.47e-30
Ferkingstad et al.	P14778	rs12496730	C	G	0.4256	-0.23	0.00820153	4.79e-173
Ferkingstad et al.	Q9BQ51	rs12496730	C	G	0.4256	-0.12	0.0077724	8.91e-54
Ferkingstad et al.	P35590	rs12496730	C	G	0.4256	-0.22	0.00794738	1.15e-168
Ferkingstad et al.	Q15109	rs12501006	G	C	0.1296	0.15	0.0125639	7.41e-33
Gudjonsson et al.	O43181	rs1250232	T	C	0.6833	0.182339	0.0201352	1.36e-19
Gudjonsson et al.	P43307	rs1250232	T	C	0.6833	0.184692	0.0200247	2.88e-20
Sun et al.	P02751	rs1250259	T	A	0.7396	0.453	0.007	2.32e-30
Ferkingstad et al.	P51911	rs1250531	A	C	0.3064	0.06	0.00946834	2.34e-10
Ferkingstad et al.	Q9NS85	rs1250565	A	G	0.3792	0.07	0.00894053	4.9e-15
Ferkingstad et al.	Q9H2A7	rs1250568	C	T	0.4458	-0.06	0.00778515	1.29e-14
Gudjonsson et al.	P01133	rs12506702	A	G	0.6219	-0.406788	0.01867	2.99e-105
Sun et al.	P12034	rs12509595	T	C	0.2851	0.664	0.006	2.24e-34
Gilly et al.	Q76LX8	rs12509937	T	C	0.476	0.0269	0.223	1.19e-16
Ferkingstad et al.	Q14242	rs1251489	T	A	0.1841	-0.19	0.0106758	7.41e-71
Ferkingstad et al.	Q969E1	rs12515756	C	T	0.1644	0.4	0.0108536	1e-200
Ferkingstad et al.	P15814	rs12518991	T	C	0.2905	-0.06	0.00944194	2.09e-10
Ferkingstad et al.	Q9BXJ0	rs12519115	T	C	0.2218	0.08	0.010769	1.1e-13
Ferkingstad et al.	Q9Y2C2	rs12527307	C	A	0.0887	-0.11	0.0150055	2.29e-13
Ferkingstad et al.	Q6UXV0	rs12529201	C	T	0.2648	0.14	0.00896658	5.89e-55
Ferkingstad et al.	Q15942	rs12539742	A	G	0.2932	0.08	0.00903637	8.51e-19
Sun et al.	Q8WTU2	rs12540573	A	C	0.064	0.702	0.012	1.15e-29
Ferkingstad et al.	P09211	rs1254123	C	T	0.4694	-0.13	0.00820205	1.41e-56
Sun et al.	Q86YB8	rs1254194	T	G	0.596	-0.38	0.02	1.9e-56
Ferkingstad et al.	P02461	rs12544261	A	C	0.3392	-0.06	0.0092284	7.94e-11
Sun et al.	Q9UJ68	rs12546887	C	T	0.598	-0.056	0.006	2.33e-13
Ferkingstad et al.	Q6ZMJ2	rs12548086	C	G	0.131	0.14	0.0117717	1.29e-32
Ferkingstad et al.	P48507	rs12563495	A	G	0.4367	-0.08	0.00763227	1.05e-25
Ferkingstad et al.	Q9NSB8	rs1256430	A	G	0.1645	-0.09	0.0110313	3.39e-16
Ferkingstad et al.	Q86YM7	rs1256430	A	G	0.1645	-0.09	0.0107351	5.13e-17
Sun et al.	Q99665	rs12566098	G	C	0.688	0.26	0.03	6e-22
Hillary et al.	Q96LA5	rs12568320	G	A	0.16	0.65	0.07	6.83e-21
Sun et al.	Q96LA5	rs12568320	A	G	0.1672	0.759	0.008	1.34e-33
Folkersen et al.	P03956	rs12570111	T	C	0.56	0.14	0.0256302	4.7e-08
Ferkingstad et al.	Q86UX2	rs12572683	G	A	0.2564	-0.3	0.00971208	1e-200
Ferkingstad et al.	O75078	rs12572683	G	A	0.2564	-0.08	0.00901026	6.76e-19
Gudjonsson et al.	Q86VR8	rs12574547	A	G	0.6825	-0.144473	0.0199963	5.01e-13
Ferkingstad et al.	Q86VR8	rs12574547	G	A	0.3242	0.11	0.00892731	6.92e-35
Ferkingstad et al.	P20674	rs12579998	G	A	0.1501	0.08	0.0112344	1.07e-12
Gudjonsson et al.	P34096	rs12588573	T	C	0.2189	-0.261955	0.0216358	9.64e-34
Sun et al.	P34096	rs12588573	T	C	0.224	-0.45	0.03	8.9e-54
Ferkingstad et al.	P29460	rs12588969	G	C	0.3363	0.1	0.00825239	8.51e-34
Ferkingstad et al.	Q7Z553	rs12589514	G	A	0.2419	-0.1	0.00971962	7.94e-25
Gudjonsson et al.	Q96EK6	rs12589690	T	C	0.5986	0.14591	0.0186646	5.39e-15
Ferkingstad et al.	Q14508	rs12592898	A	G	0.1381	-0.07	0.0115767	1.48e-09
Ferkingstad et al.	Q12841	rs1259292	C	T	0.2616	0.09	0.00980801	4.47e-20
Gudjonsson et al.	Q9GZN4	rs12596044	C	G	0.7269	-0.242429	0.0195049	1.82e-35
Sun et al.	Q9Y2V2	rs12597479	G	T	0.5133	-0.081	0.006	8.51e-17
Sun et al.	Q9UK23	rs12599777	A	G	0.1851	-0.414	0.008	2.17e-28
Sun et al.	Q9UK23	rs12599777	G	A	0.204	-0.42	0.03	1.4e-39
Gudjonsson et al.	Q9UK23	rs12599777	A	G	0.8188	0.356026	0.0239762	7.05e-50
Ferkingstad et al.	Q9UK23	rs12599777	G	A	0.1822	-0.48	0.0124781	1e-200
Gudjonsson et al.	P80098	rs12601658	A	T	0.2191	-0.305959	0.0227625	3.46e-41
Gudjonsson et al.	P80075	rs12601658	A	T	0.2191	-0.17875	0.0220783	5.67e-16
Sun et al.	P13500	rs12601658	T	A	0.233	-0.069	0.007	1.74e-14
Ferkingstad et al.	P80098	rs12601658	A	T	0.217	-0.13	0.00973613	1.15e-40
Ferkingstad et al.	P09543	rs12602950	G	A	0.2969	-0.08	0.00881404	1.12e-19
Ferkingstad et al.	P02458	rs12603344	T	C	0.4834	0.05	0.00704982	1.32e-12
Sun et al.	P40259	rs12603821	G	A	0.3823	-0.16	0.006	1.45e-22
Ferkingstad et al.	P35030	rs12604466	T	G	0.0674	0.1	0.0164276	1.15e-09
Ferkingstad et al.	Q13636	rs12607866	C	T	0.2985	0.13	0.00904039	6.92e-47
Ferkingstad et al.	Q9UL26	rs12607866	C	T	0.2985	0.14	0.00904001	4.27e-54
Sun et al.	P24071	rs12608573	C	G	0.216	0.844	0.007	3.59e-35
Gudjonsson et al.	Q9HCN6	rs12609736	A	G	0.1659	-0.818649	0.0228958	1e-200
Ferkingstad et al.	Q53RT3	rs12610606	C	T	0.1603	-0.17	0.0107622	3.31e-56
Sun et al.	O75781	rs12610821	C	G	0.0624	0.306	0.012	5.15e-22
Gudjonsson et al.	Q12805	rs12615158	T	C	0.1861	0.187916	0.021363	1.41e-18
Sun et al.	Q6P995	rs12617531	T	A	0.2712	-0.375	0.007	9.78e-29
Sun et al.	Q8NC42	rs12621632	C	T	0.4038	0.264	0.006	7.96e-27
Sun et al.	Q9NTU7	rs12624596	G	A	0.2837	0.186	0.007	7.45e-23
Ferkingstad et al.	O95502	rs12628473	G	A	0.0149	1.55	0.0402939	1e-200
Ferkingstad et al.	Q9UKZ9	rs12638256	A	G	0.4881	0.33	0.00888525	1e-200
Ferkingstad et al.	Q9H2A7	rs12639224	T	C	0.2835	-0.07	0.0088881	3.39e-15
Ferkingstad et al.	Q13508	rs12654812	A	G	0.4187	0.05	0.00830483	1.74e-09
Ferkingstad et al.	Q4LDE5	rs12666169	T	C	0.1279	-0.08	0.0118169	1.29e-11
Gudjonsson et al.	P13501	rs12666334	T	G	0.4125	0.161586	0.0187209	6.07e-18
Ferkingstad et al.	O75190	rs12668458	C	T	0.4385	0.05	0.0079214	2.75e-10
Sun et al.	O75190	rs12668458	T	C	0.4513	0.19	0.006	1.07e-23
Ferkingstad et al.	Q9NZC2	rs12683148	T	C	0.3652	-0.06	0.00848651	1.55e-12
Sun et al.	Q7Z304	rs12683555	G	T	0.2591	0.213	0.007	3.45e-24
Gudjonsson et al.	Q15485	rs12685659	A	T	0.8999	1.0646	0.0285011	1e-200
Ferkingstad et al.	Q5DT21	rs1268895	T	C	0.2664	-0.08	0.00940059	1.74e-17
Ferkingstad et al.	O00253	rs12693095	T	G	0.4363	-0.06	0.00897375	2.29e-11
Sun et al.	Q9NRJ3	rs12694039	G	A	0.427	-0.25	0.02	1.1e-23
Ferkingstad et al.	Q8NBI6	rs12695049	C	T	0.467	-0.2	0.00834653	6.92e-127
Sun et al.	P49755	rs12710327	T	C	0.223	-0.61	0.03	1.1e-109
Sun et al.	Q9Y3L3	rs12710562	A	G	0.1964	0.281	0.008	4.24e-25
Ferkingstad et al.	Q6PL45	rs12710562	G	A	0.1832	0.13	0.0106065	1.55e-34
Suhre et al.	Q01638	rs12712135	A	G	0.46	0.684	0.034	4.4e-76
Ferkingstad et al.	P05164	rs12712881	A	C	0.4772	0.07	0.00809696	5.37e-18
Ferkingstad et al.	P20618	rs12717	C	G	0.4587	-0.31	0.00805877	1e-200
Sun et al.	Q6UWN8	rs12717962	A	G	0.5614	-0.355	0.006	1.25e-29
Ferkingstad et al.	Q9HAT2	rs1271816	C	T	0.3296	-0.06	0.00813365	1.62e-13
Ferkingstad et al.	O15444	rs12718462	C	T	0.076	0.1	0.0159603	3.72e-10
Ferkingstad et al.	P21980	rs12718598	C	T	0.4288	0.05	0.0075508	3.55e-11
Ferkingstad et al.	P17181	rs12720356	C	A	0.0598	-0.18	0.017248	1.7e-25
Sun et al.	P47712	rs12720707	G	A	0.0796	0.125	0.011	3.33e-15
Ferkingstad et al.	P01189	rs12721028	G	A	0.1228	-0.14	0.0116481	2.82e-33
Gudjonsson et al.	P01189	rs12721028	A	G	0.8825	0.428053	0.0288171	6.54e-50
Ferkingstad et al.	Q8IWU5	rs12721051	G	C	0.1998	-0.06	0.00947365	2.4e-10
Ferkingstad et al.	P01589	rs12722489	T	C	0.2254	-0.06	0.0086604	4.27e-12
Sun et al.	P01589	rs12722497	C	A	0.0861	0.93	0.011	9.71e-33
Ferkingstad et al.	Q6YP21	rs12729558	G	C	0.4945	-0.29	0.00820155	1e-200
Gudjonsson et al.	P13591	rs1273044	T	C	0.2049	-0.195642	0.0221061	8.74e-19
Ferkingstad et al.	P02679	rs12730935	A	G	0.4148	-0.06	0.00787885	2.63e-14
Ferkingstad et al.	Q14012	rs12730935	A	G	0.4148	0.06	0.00712686	3.8e-17
Ferkingstad et al.	Q03167	rs12733512	T	C	0.2798	0.1	0.00889938	2.69e-29
Sun et al.	Q9NS85	rs12740374	T	G	0.223	-0.3	0.03	2.1e-23
Sun et al.	Q6ZVN8	rs12740374	T	G	0.223	-0.23	0.03	1.4e-14
Sun et al.	Q86VR8	rs12740374	T	G	0.223	-0.26	0.03	1.5e-18
Sun et al.	Q9HCU4	rs12740374	G	T	0.2216	0.451	0.007	7.88e-30
Ferkingstad et al.	P04114	rs12740374	T	G	0.2078	-0.13	0.0100139	1.55e-38
Sun et al.	Q5SW79	rs12741781	T	G	0.3303	0.065	0.007	2.64e-14
Gudjonsson et al.	P02743	rs12741992	A	C	0.96906	0.707578	0.0505375	1.54e-44
Ferkingstad et al.	P17405	rs12743641	A	G	0.2586	0.06	0.00994121	1.58e-09
Sun et al.	Q6UX82	rs12748771	T	C	0.0986	0.823	0.01	4.99e-32
Ferkingstad et al.	P06132	rs12749939	T	C	0.2879	-0.27	0.0085958	1e-200
Ferkingstad et al.	P22004	rs12751502	T	C	0.2225	-0.08	0.00953001	4.68e-17
Gudjonsson et al.	P49862	rs1275221	T	C	0.3832	-0.263431	0.0188121	1.49e-44
Ferkingstad et al.	Q9GZM7	rs12754971	G	A	0.0607	0.15	0.0177096	2.45e-17
Ferkingstad et al.	O60938	rs12756933	T	G	0.3363	-0.07	0.00826974	2.57e-17
Ferkingstad et al.	Q06828	rs12756933	T	G	0.3363	0.06	0.00928795	1.05e-10
Ferkingstad et al.	P55083	rs12757307	A	G	0.0947	0.09	0.014307	3.16e-10
Ferkingstad et al.	Q01638	rs12757307	A	G	0.0947	0.07	0.0115981	1.58e-09
Ferkingstad et al.	Q86UX2	rs12761343	C	G	0.3443	-0.34	0.00915328	1e-200
Ferkingstad et al.	O75078	rs12763796	A	G	0.2504	-0.09	0.00888663	4.17e-24
Ferkingstad et al.	Q9BXN1	rs12766010	C	A	0.008	0.27	0.0424415	2e-10
Ferkingstad et al.	Q8N3T6	rs12768219	T	A	0.4903	-0.1	0.00830037	2e-33
Gilly et al.	P28799	rs1277930	G	A	0.209	-0.613	0.0296	3.48e-95
Ferkingstad et al.	Q96LA6	rs12784975	C	T	0.1661	-0.07	0.0105333	3.02e-11
Ferkingstad et al.	Q96AP7	rs12792040	A	G	0.0963	-0.28	0.0137656	5.62e-92
Ferkingstad et al.	P35247	rs12793244	A	G	0.3118	-0.05	0.00773162	1e-10
Sun et al.	O94766	rs12794886	C	G	0.707	0.44	0.03	8.3e-63
Ferkingstad et al.	Q5VY43	rs12795076	C	T	0.0856	0.11	0.0143941	2.14e-14
Ferkingstad et al.	O43424	rs12798553	A	G	0.219	0.06	0.00982091	1e-09
Ferkingstad et al.	P10645	rs12801747	C	T	0.2173	0.08	0.0101246	2.75e-15
Ferkingstad et al.	P32455	rs12821887	C	T	0.1224	0.08	0.0130087	7.76e-10
Sun et al.	P26010	rs12824946	T	C	0.0935	0.201	0.01	4.18e-20
Ferkingstad et al.	P17174	rs12858483	G	C	0.2098	-0.08	0.0105589	3.55e-14
Sun et al.	Q9H5Y7	rs12863734	G	A	0.0168	-1.412	0.024	1.65e-29
Ferkingstad et al.	Q8WTT0	rs12872889	C	T	0.2345	0.06	0.00926797	9.55e-11
Ferkingstad et al.	P15814	rs12872889	C	T	0.2345	0.07	0.010648	4.9e-11
Gudjonsson et al.	P36507	rs12876365	T	C	0.1538	-0.400267	0.0244394	2.75e-60
Ferkingstad et al.	O94991	rs12877225	A	G	0.2563	-0.14	0.00967594	1.91e-47
Ferkingstad et al.	P26010	rs12878578	A	G	0.1296	0.09	0.0117542	1.91e-14
Gilly et al.	P80370	rs12881545	G	C	0.284	-0.461	0.028	1.05e-60
Ferkingstad et al.	P80370	rs12881545	G	C	0.3898	-0.44	0.0114383	1e-200
Sun et al.	P80370	rs12881760	G	C	0.6431	0.483	0.006	9.01e-32
Sun et al.	P80370	rs12881760	C	G	0.676	0.54	0.03	3.5e-101
Sun et al.	Q02383	rs12881760	C	G	0.676	0.55	0.03	1.9e-106
Gudjonsson et al.	P80370	rs12881760	C	G	0.6208	0.40705	0.0184212	3.39e-108
Gudjonsson et al.	Q02383	rs12881760	C	G	0.6208	0.420721	0.0184504	4.3e-115
Ferkingstad et al.	Q9Y4C0	rs12882688	A	G	0.3185	-0.1	0.00862582	4.47e-31
Sun et al.	P54753	rs12882946	G	A	0.386	-0.26	0.03	1.8e-24
Ferkingstad et al.	Q16762	rs1288403	A	C	0.1373	-0.11	0.01267	3.89e-18
Ferkingstad et al.	Q07866	rs12884809	A	G	0.3519	0.09	0.00879135	1.35e-24
Ferkingstad et al.	Q8WU39	rs12886625	G	C	0.4799	-0.05	0.00798473	3.8e-10
Sun et al.	Q86U17	rs12888805	G	A	0.4011	-0.625	0.006	4.76e-35
Ferkingstad et al.	P01011	rs12891214	T	C	0.4094	-0.06	0.0081711	2.09e-13
Ferkingstad et al.	Q9NZQ7	rs12892823	T	C	0.2973	0.09	0.00904904	2.63e-23
Sun et al.	P54652	rs12894807	A	G	0.8052	0.126	0.008	1.64e-18
Ferkingstad et al.	P07998	rs12897030	C	T	0.2965	-0.22	0.0090383	7.24e-131
Ferkingstad et al.	O75843	rs12897422	A	G	0.1337	-0.14	0.0121403	9.12e-31
Ferkingstad et al.	P02144	rs12898	G	A	0.3572	-0.09	0.00885518	2.88e-24
Gudjonsson et al.	O43155	rs12898075	A	G	0.718	0.197827	0.0197769	1.48e-23
Ferkingstad et al.	P26440	rs12902310	C	T	0.3621	0.11	0.00818068	3.24e-41
Sun et al.	P30047	rs12903072	A	G	0.4637	0.111	0.006	1.74e-19
Ferkingstad et al.	P08246	rs12903325	G	T	0.2587	-0.07	0.00920638	2.88e-14
Sun et al.	Q92859	rs12903656	C	G	0.101	0.29	0.04	5.5e-12
Sun et al.	Q92859	rs12908199	G	C	0.101	0.109	0.01	6.64e-15
Pietzner et al.	Q08431	rs12909463	A	G	0.3446	0.1435	0.0138	3.2e-25
Gudjonsson et al.	Q08431	rs12911703	A	G	0.2901	0.274865	0.0208404	1.01e-39
Gudjonsson et al.	P08949	rs12912342	T	C	0.6662	0.195525	0.0193985	6.81e-24
Gudjonsson et al.	P30101	rs12912881	C	G	0.1777	-0.187466	0.0247712	3.79e-14
Sun et al.	O43570	rs12916532	T	C	0.2725	-0.282	0.007	2.13e-26
Sun et al.	P07911	rs12917707	G	T	0.173	-0.951	0.008	6.27e-36
Gudjonsson et al.	Q9UJJ9	rs12918814	T	C	0.07859	0.294062	0.0301318	1.68e-22
Ferkingstad et al.	Q8N729	rs12921264	A	G	0.1837	-0.54	0.0140379	1e-200
Sun et al.	Q9H0B8	rs12921670	A	G	0.257	0.26	0.03	5.4e-19
Ferkingstad et al.	Q9UBS3	rs12924886	T	A	0.1499	0.09	0.0112045	9.55e-16
Gudjonsson et al.	P01189	rs12930850	A	G	0.5072	0.169651	0.0178852	2.41e-21
Ferkingstad et al.	Q96LA6	rs1293245	C	G	0.4891	0.05	0.00811122	7.08e-10
Ferkingstad et al.	Q8NHJ6	rs1293316	G	A	0.2613	0.12	0.00904195	3.39e-40
Ferkingstad et al.	P07602	rs1293316	G	A	0.2613	0.11	0.00902298	3.47e-34
Ferkingstad et al.	P53602	rs12933657	G	A	0.1651	-0.08	0.0100916	2.24e-15
Ferkingstad et al.	P00738	rs12935091	G	A	0.0443	0.12	0.0173535	4.68e-12
Ferkingstad et al.	Q8NFI3	rs12937557	A	G	0.0366	-0.67	0.0206578	1e-200
Suhre et al.	P14151	rs12938	G	A	0.28	-0.487	0.046	4.5e-25
Sun et al.	Q8N8E3	rs12938334	A	C	0.4397	-0.23	0.006	3.68e-25
Ferkingstad et al.	Q9NYA1	rs12939873	T	C	0.324	-0.06	0.00916033	5.75e-11
Gudjonsson et al.	Q96MK3	rs12941038	T	C	0.2242	-0.154553	0.022378	4.97e-12
Sun et al.	O43508	rs12941509	G	C	0.279	0.39	0.03	2.2e-49
Sun et al.	Q53EL9	rs12941884	A	G	0.1331	-0.086	0.009	8.12e-14
Ferkingstad et al.	Q02246	rs1294414	A	G	0.3578	0.08	0.00850912	5.37e-21
Ferkingstad et al.	O75077	rs1294437	T	C	0.3086	0.05	0.0079214	2.75e-10
Ferkingstad et al.	P06734	rs12944882	T	C	0.4292	0.08	0.00810547	5.62e-23
Ferkingstad et al.	O00533	rs12945886	G	A	0.2406	0.08	0.00956087	5.89e-17
Ferkingstad et al.	Q6P4F1	rs12945886	G	A	0.2406	0.05	0.00783345	1.74e-10
Ferkingstad et al.	P20023	rs12950377	C	T	0.1524	-0.1	0.0120731	1.2e-16
Sun et al.	Q15846	rs12957470	G	C	0.2805	0.61	0.007	2.64e-33
Gilly et al.	Q15846	rs12957470	C	G	0.307	0.637	0.026	1.85e-137
Sun et al.	Q86SJ6	rs12960081	A	G	0.4748	0.051	0.006	4.2e-13
Ferkingstad et al.	P50452	rs12967154	G	T	0.1986	0.09	0.0105067	1.07e-17
Ferkingstad et al.	Q8N149	rs12972210	A	G	0.0468	0.4	0.0317806	2.51e-36
Gudjonsson et al.	O75594	rs12973391	A	G	0.278	-0.208057	0.0213974	2.39e-22
Sun et al.	P06734	rs12973524	A	G	0.484	-0.31	0.02	5.8e-36
Sun et al.	O75023	rs12975366	T	C	0.3888	-1.183	0.006	1.64e-39
Ferkingstad et al.	P06734	rs12980031	G	T	0.2435	0.29	0.0099158	5.01e-188
Ferkingstad et al.	Q9Y286	rs12983058	T	G	0.2941	0.21	0.00941584	3.47e-110
Ferkingstad et al.	O15444	rs12983058	T	G	0.2941	-0.06	0.00865633	4.17e-12
Ferkingstad et al.	Q8TD06	rs12983058	T	G	0.2941	-0.08	0.00860952	1.51e-20
Ferkingstad et al.	P11717	rs12984330	A	C	0.446	0.05	0.00817918	9.77e-10
Ferkingstad et al.	Q9UN74	rs12989427	A	G	0.1673	0.07	0.0114577	1e-09
Ferkingstad et al.	Q06141	rs12990312	T	C	0.1099	-0.09	0.0132291	1.02e-11
Ferkingstad et al.	P05451	rs12990312	T	C	0.1099	-0.13	0.0142991	9.77e-20
Ferkingstad et al.	P04155	rs12990985	C	T	0.019	0.62	0.0307727	2.82e-90
Gudjonsson et al.	P04155	rs12990985	T	C	0.97923	-0.583556	0.0671813	3.74e-18
Ferkingstad et al.	Q86XP6	rs12990985	C	T	0.019	-0.56	0.029749	4.79e-79
Ferkingstad et al.	Q14289	rs12992267	T	C	0.1792	-0.13	0.0103843	5.89e-36
Ferkingstad et al.	P51580	rs12995461	C	A	0.2164	0.06	0.0095982	4.07e-10
Sun et al.	P06756	rs13006483	G	T	0.2737	-0.156	0.007	1.12e-21
Sun et al.	Q92765	rs13009	C	T	0.087	-0.783	0.011	1.71e-31
Ferkingstad et al.	O75063	rs13013036	T	C	0.3306	-0.06	0.00911735	4.68e-11
Gudjonsson et al.	O15146	rs13013873	A	G	0.3967	0.137474	0.0195499	2.04e-12
Sun et al.	O60243	rs13014395	G	T	0.2049	-0.246	0.007	1.67e-24
Ferkingstad et al.	Q13478	rs13014644	T	G	0.0865	-0.29	0.0137066	2.34e-99
Ferkingstad et al.	P48061	rs13015258	T	G	0.3882	0.06	0.00878521	8.51e-12
Sun et al.	P27487	rs13015258	T	G	0.6218	-0.217	0.006	4.07e-25
Ferkingstad et al.	P11926	rs13019325	G	A	0.4498	-0.06	0.00868494	4.9e-12
Ferkingstad et al.	P28698	rs13019325	G	A	0.4498	-0.06	0.00843708	1.15e-12
Ferkingstad et al.	Q9NTG7	rs13019325	G	A	0.4498	-0.07	0.00786585	5.62e-19
Ferkingstad et al.	Q01638	rs13020553	G	C	0.4186	-0.43	0.0111783	1e-200
Ferkingstad et al.	Q9Y2Y8	rs13020553	G	C	0.4186	0.05	0.00775251	1.12e-10
Ferkingstad et al.	Q504Y2	rs13026869	A	G	0.2273	0.06	0.00978566	8.71e-10
Ferkingstad et al.	Q01523	rs13029745	A	G	0.2773	0.06	0.00946304	2.29e-10
Sun et al.	A5PKW4	rs1303	G	T	0.259	0.36	0.03	4.9e-39
Ferkingstad et al.	Q86U17	rs13030094	A	G	0.2945	0.06	0.00941575	1.86e-10
Sun et al.	Q8WWY7	rs13042449	G	A	0.426	-0.427	0.006	7.07e-32
Ferkingstad et al.	Q08380	rs13043452	G	A	0.3527	0.16	0.0088776	1.29e-72
Ferkingstad et al.	O43866	rs13043452	G	A	0.3527	-0.07	0.00890766	3.89e-15
Sun et al.	P23526	rs13043752	G	A	0.0157	-1.361	0.025	5.49e-29
Gudjonsson et al.	P08235	rs13043754	A	G	0.8949	0.259462	0.0302737	1.03e-17
Gudjonsson et al.	P32927	rs13043754	A	G	0.8949	0.425351	0.0301585	3.6e-45
Gudjonsson et al.	Q96SM3	rs13043754	A	G	0.8949	0.678361	0.0296275	5.05e-116
Ferkingstad et al.	P02748	rs13048533	A	G	0.3239	-0.06	0.00951105	2.82e-10
Sun et al.	O95825	rs13050238	C	T	0.0301	-0.369	0.018	2.02e-20
Ferkingstad et al.	Q9NSB8	rs13053850	A	G	0.4492	0.36	0.00935857	1e-200
Ferkingstad et al.	Q86YM7	rs13053850	A	G	0.4492	0.37	0.00961853	1e-200
Ferkingstad et al.	Q8WW12	rs13060373	A	G	0.4863	-0.08	0.00798128	1.2e-23
Ferkingstad et al.	P17927	rs13064814	A	G	0.2819	0.12	0.00905255	4.17e-40
Gudjonsson et al.	P13598	rs13065271	T	C	0.4442	-0.136243	0.0185653	2.16e-13
Sun et al.	P05452	rs13065490	A	T	0.2531	0.226	0.007	2.54e-24
Ferkingstad et al.	Q8NBJ5	rs13070284	C	G	0.1799	0.11	0.010876	4.79e-24
Sun et al.	P49789	rs13070475	G	A	0.6373	0.097	0.006	1.09e-17
Ferkingstad et al.	Q8IWV2	rs13071423	A	C	0.1878	0.26	0.0110523	2.29e-122
Gudjonsson et al.	Q8IWV2	rs13071423	A	C	0.1668	0.214149	0.0249418	9.01e-18
Ferkingstad et al.	Q01523	rs13073114	G	C	0.1548	-0.24	0.0114839	5.5e-97
Ferkingstad et al.	Q06141	rs13073114	G	C	0.1548	-0.08	0.0119831	2.45e-11
Ferkingstad et al.	P49915	rs13074522	A	T	0.4479	-0.05	0.00742219	1.62e-11
Gudjonsson et al.	Q9Y274	rs13074787	C	G	0.92495	-0.675776	0.0352742	8.33e-82
Ferkingstad et al.	Q8TAT2	rs13077145	C	G	0.2645	-0.06	0.00973346	7.08e-10
Ferkingstad et al.	O00533	rs13077895	G	A	0.3554	-0.23	0.00864544	6.17e-156
Gudjonsson et al.	O00533	rs13077895	A	G	0.6487	0.18708	0.0194459	6.55e-22
Ferkingstad et al.	P58340	rs13078745	T	C	0.2479	0.07	0.0107722	8.13e-11
Sun et al.	P43251	rs13078881	G	C	0.0423	-1.636	0.015	9.15e-35
Ferkingstad et al.	P43251	rs13078881	C	G	0.0288	-1.36	0.0353546	1e-200
Ferkingstad et al.	Q8IWV2	rs13082490	C	T	0.3056	-0.13	0.0094332	3.31e-43
Sun et al.	P00325	rs13085791	A	C	0.295	-0.42	0.03	3.2e-59
Ferkingstad et al.	Q9GZM7	rs13088856	G	T	0.3011	0.06	0.00954345	3.24e-10
Ferkingstad et al.	Q5GFL6	rs13088856	G	T	0.3011	0.07	0.00907229	1.2e-14
Ferkingstad et al.	Q13219	rs13089722	A	G	0.1355	-0.24	0.0125025	3.98e-82
Ferkingstad et al.	Q9Y2Y8	rs13089722	A	G	0.1355	-0.19	0.0120074	2.14e-56
Gudjonsson et al.	Q13219	rs13089722	A	G	0.1294	-0.20153	0.0265518	3.2e-14
Ferkingstad et al.	P12724	rs13089722	A	G	0.1355	-0.11	0.0122005	1.95e-19
Ferkingstad et al.	Q9NS98	rs13091025	C	A	0.1137	-0.28	0.0128755	7.41e-105
Sun et al.	O75626	rs13093385	T	A	0.295	-0.64	0.02	9.8e-154
Sun et al.	Q86Z14	rs13103023	G	A	0.3235	-0.769	0.007	1.5e-35
Ferkingstad et al.	Q96LA6	rs13104150	A	G	0.4243	-0.05	0.00779906	1.45e-10
Ferkingstad et al.	P25189	rs13107325	T	C	0.016	0.29	0.0338025	9.55e-18
Ferkingstad et al.	P18850	rs13107325	T	C	0.016	-0.2	0.0327956	1.07e-09
Ferkingstad et al.	O00468	rs13107325	T	C	0.016	0.21	0.0345608	1.23e-09
Ferkingstad et al.	P52848	rs13107325	T	C	0.016	-0.26	0.033865	1.62e-14
Ferkingstad et al.	P05156	rs13117504	G	C	0.3832	0.2	0.00843651	3.09e-124
Ferkingstad et al.	Q66K79	rs13127468	A	C	0.4243	-0.07	0.00835493	5.37e-17
Ferkingstad et al.	P63098	rs13129744	C	T	0.2454	0.06	0.00903777	3.16e-11
Ferkingstad et al.	Q9Y646	rs13135092	G	A	0.0237	-0.16	0.0264936	1.55e-09
Ferkingstad et al.	Q02083	rs13138223	T	A	0.3355	0.17	0.00928276	6.46e-75
Ferkingstad et al.	P04155	rs13141329	T	A	0.4895	-0.05	0.00802624	4.68e-10
Ferkingstad et al.	P28838	rs13147018	G	A	0.1563	-0.07	0.0110156	2.09e-10
Sun et al.	P15848	rs13159135	C	G	0.434	-0.21	0.02	5.9e-18
Sun et al.	Q15582	rs13159365	C	T	0.4978	-0.547	0.006	2.74e-33
Sun et al.	Q15582	rs13159365	T	C	0.507	-0.45	0.02	5e-78
Gudjonsson et al.	Q15582	rs13159365	T	C	0.4306	-0.374091	0.0176687	1.71e-99
Ferkingstad et al.	Q15582	rs13159365	T	C	0.4358	-0.46	0.0119582	1e-200
Ferkingstad et al.	P24821	rs1316361	T	A	0.3221	0.05	0.00744441	1.86e-11
[truncated: 7,172 more rows]

## Sheet: Supplementary Table 4
Associations of MR-prioritized Proteins with the Outcome
Source	Uniprot	SNP	Effect Allele	Other Allele	β	SE	P-value
Ferkingstad et al.	O60701	rs10008031	A	G	0.0011	0.0203	0.9581
Gudjonsson et al.	Q93070	rs1001096	A	G	-0.0205	0.0202	0.3119
Sun et al.	Q93070	rs1001096	A	G	-0.0205	0.0202	0.3119
Gilly et al.	P09417	rs10020773	C	A	0.0404	0.0232	0.08106
Gudjonsson et al.	P09417	rs10020773	A	C	-0.0404	0.0232	0.08106
Gudjonsson et al.	Q6NUJ1	rs10021546	T	C	0.0135	0.0258	0.6018
Sun et al.	Q6NUJ1	rs10023470	G	A	0.0155	0.0255	0.543
Ferkingstad et al.	P35070	rs10025144	A	G	0.0168	0.022	0.4464
Ferkingstad et al.	P35070	rs28549760	C	A	-0.021	0.0287	0.4643
Sun et al.	O14625	rs10031452	C	T	-0.0195	0.0162	0.2267
Sun et al.	P05156	rs10033900	T	C	0.0191	0.0198	0.334
Gudjonsson et al.	P05156	rs10033900	T	C	0.0191	0.0198	0.334
Sun et al.	Q13576	rs10037254	G	A	-0.0138	0.0199	0.487
Ferkingstad et al.	P10915	rs10039191	G	C	-0.0184	0.0211	0.3843
Ferkingstad et al.	P10915	rs114312496	A	C	0.0797	0.0725	0.2714
Ferkingstad et al.	P29460	rs10043720	A	G	0.1714	0.0171	9.156e-24
Ferkingstad et al.	P32971	rs1006026	G	A	0.0324	0.0163	0.04711
Sun et al.	P08134	rs1006298	G	C	0.0036	0.0164	0.8266
Sun et al.	P30046	rs1006771	G	T	-0.0179	0.0207	0.388
Sun et al.	P00533	rs10081281	C	T	0.0014	0.0202	0.9433
Sun et al.	P32971	rs10081728	T	C	-0.0321	0.0165	0.05106
Sun et al.	P32926	rs10084010	C	T	-0.007	0.0214	0.743
Sun et al.	P16455	rs1008982	T	C	-0.0005	0.0205	0.9825
Ferkingstad et al.	P11362	rs10101096	C	A	0.0146	0.0234	0.5338
Ferkingstad et al.	Q9Y646	rs10107707	T	C	0.0418	0.0502	0.4049
Ferkingstad et al.	Q9Y646	rs2704248	C	G	0.0061	0.0439	0.89
Ferkingstad et al.	Q9Y646	rs4735446	C	T	0.0091	0.0449	0.8387
Ferkingstad et al.	Q9Y646	rs62510587	T	C	-0.0024	0.0311	0.9393
Gudjonsson et al.	Q9NS98	rs1011063	T	C	0.009	0.0218	0.6816
Gudjonsson et al.	Q9UHL4	rs10117795	A	G	0.0027	0.0232	0.9079
Sun et al.	P35611	rs1012365	G	A	-0.0067	0.0253	0.7925
Suhre et al.	P29622	rs10135681	C	T	-0.0108	0.0204	0.5967
Suhre et al.	P29622	rs882732	A	G	-0.007	0.0227	0.7584
Gudjonsson et al.	Q14112	rs10137847	T	C	0.0134	0.0197	0.4981
Sun et al.	P29622	rs10139745	A	G	0.0005	0.0234	0.9825
Sun et al.	P49757	rs10142359	A	G	0.0207	0.0163	0.2039
Sun et al.	Q86T13	rs10151239	C	A	-0.0086	0.02	0.6687
Sun et al.	O00533	rs1015456	C	T	0.0486	0.0203	0.01669
Ferkingstad et al.	Q9UBP4	rs10160790	T	G	-0.0074	0.0293	0.8003
Ferkingstad et al.	Q9UBP4	rs11022114	A	G	0.0296	0.0219	0.1766
GenMap	P27487	rs10166124	C	T	0.0615	0.0212	0.003725
Sun et al.	Q86VW0	rs10170520	A	T	-0.0199	0.021	0.3439
Sun et al.	P20742	rs1017301	C	A	-0.0134	0.021	0.5244
Ferkingstad et al.	Q9BV57	rs10179340	A	G	-0.0111	0.0283	0.6952
Sun et al.	Q01638	rs10179654	G	T	-0.0289	0.016	0.07134
Sun et al.	Q12866	rs10180345	A	G	0.0272	0.0202	0.1772
Sun et al.	Q07507	rs1018454	A	C	0.0243	0.02	0.2238
Sun et al.	Q07507	rs1018454	C	A	-0.0243	0.02	0.2238
Ferkingstad et al.	Q07507	rs1018454	A	C	0.0243	0.02	0.2238
Ferkingstad et al.	Q07507	rs141588269	T	C	0.0097	0.0994	0.9219
Ferkingstad et al.	Q07507	rs192814714	C	T	-0.1306	0.0935	0.1623
Gudjonsson et al.	Q07507	rs1018454	A	C	0.0243	0.02	0.2238
Sun et al.	Q99985	rs1019016	T	G	-0.0003	0.0201	0.9862
Ferkingstad et al.	Q8NG68	rs10194022	T	C	-0.0088	0.0308	0.7744
Sun et al.	Q9BY49	rs10197542	A	C	0.037	0.0333	0.2672
Gilly et al.	Q9BZR6	rs10212004	T	C	0.0019	0.0269	0.9431
Ferkingstad et al.	Q9NRW1	rs10212397	A	G	0.0066	0.0274	0.811
Gudjonsson et al.	Q9NRB3	rs10215904	T	C	0.0065	0.0253	0.7974
Ferkingstad et al.	Q9NZ08	rs1021717	T	G	0.0153	0.0616	0.8039
Ferkingstad et al.	Q9NZ08	rs17482078	T	C	-0.0512	0.0198	0.009827
Ferkingstad et al.	Q9NZ08	rs75579997	A	G	-0.1494	0.0885	0.09134
Sun et al.	Q15465	rs10225292	T	C	-0.0127	0.0167	0.4454
Ferkingstad et al.	P48061	rs1023264	C	T	-0.0056	0.0211	0.7899
Ferkingstad et al.	P48061	rs10793518	A	G	-0.0044	0.0213	0.8372
Ferkingstad et al.	P48061	rs266085	T	C	-0.015	0.0207	0.4672
Ferkingstad et al.	P48061	rs7918194	T	C	0.0074	0.0168	0.6599
Suhre et al.	Q9NPH3	rs1024948	C	T	-0.0422	0.0276	0.1265
Sun et al.	P54108	rs1025347	G	A	0.0004	0.0197	0.9823
Ferkingstad et al.	P04424	rs10255397	C	T	0.0076	0.0204	0.7086
Ferkingstad et al.	Q86UL8	rs10260483	A	G	0.0026	0.0195	0.8942
Ferkingstad et al.	Q86UL8	rs59169073	C	T	0.0155	0.0268	0.5621
Sun et al.	Q9H3S4	rs10261806	G	A	-0.0063	0.0166	0.7017
Ferkingstad et al.	P20366	rs10272589	A	G	0.0158	0.0281	0.5741
Ferkingstad et al.	P20366	rs11977936	C	T	0.0298	0.0721	0.6796
Ferkingstad et al.	P20366	rs731290	G	C	-0.0084	0.0255	0.7423
Sun et al.	Q9UHC6	rs10274393	C	G	0.0188	0.0218	0.3878
Sun et al.	P21754	rs10281089	C	T	0.0059	0.0199	0.768
Sun et al.	O75828	rs1028997	A	G	-0.0091	0.0206	0.659
Ferkingstad et al.	P11226	rs1031101	G	A	0.0245	0.0281	0.3832
Ferkingstad et al.	P11226	rs1800451	T	C	0.1615	0.0737	0.02836
Ferkingstad et al.	P11226	rs5030737	A	G	0.0491	0.0386	0.2024
Suhre et al.	Q8N423	rs103294	T	C	0.0414	0.0198	0.03692
Sun et al.	O95965	rs1034270	C	T	-0.0108	0.0279	0.6992
Ferkingstad et al.	Q92823	rs1034826	C	T	-0.0153	0.0222	0.4901
Gudjonsson et al.	P01031	rs1035029	A	G	-0.0127	0.0165	0.4427
Sun et al.	O95379	rs1035376	G	A	0.0293	0.0303	0.3333
Ferkingstad et al.	O95379	rs1035376	G	A	0.0293	0.0303	0.3333
Sun et al.	Q86VR7	rs1035454	T	C	-0.0288	0.02	0.1496
Ferkingstad et al.	Q8IUL8	rs10402308	A	G	-0.0018	0.0256	0.9427
Sun et al.	O14737	rs10402931	G	A	-0.012	0.022	0.5858
Ferkingstad et al.	Q86UW8	rs10403273	G	C	0.0279	0.0219	0.2033
Ferkingstad et al.	P13686	rs10403399	G	C	0.0198	0.0222	0.3713
Ferkingstad et al.	P13686	rs2876698	C	G	-0.0082	0.0233	0.7255
Ferkingstad et al.	Q15238	rs10403905	C	T	-0.0354	0.0244	0.1471
Ferkingstad et al.	P23142	rs1040402	A	G	-0.0335	0.0246	0.1738
Ferkingstad et al.	P23142	rs136743	C	A	-0.0216	0.017	0.2035
Ferkingstad et al.	Q9H3T3	rs10404223	A	G	0.0395	0.0242	0.1026
Ferkingstad et al.	Q9Y240	rs10404678	C	A	0.0332	0.0272	0.2223
Ferkingstad et al.	Q9Y240	rs116924815	T	C	-0.0882	0.0612	0.1491
Ferkingstad et al.	P17535	rs10406080	C	G	-0.0416	0.0169	0.01392
Gudjonsson et al.	Q15238	rs10407242	T	C	-0.0238	0.0216	0.2697
Ferkingstad et al.	Q16674	rs10407351	C	T	-0.0654	0.0198	0.0009504
Gudjonsson et al.	P56470	rs10407371	T	C	0.0224	0.0198	0.258
Ferkingstad et al.	O15389	rs10408866	T	C	0.0293	0.0242	0.2255
Ferkingstad et al.	O15389	rs117223215	T	C	0.0575	0.0616	0.3511
Ferkingstad et al.	O15389	rs73050865	G	C	0.0735	0.0473	0.1202
Ferkingstad et al.	P08246	rs10409474	G	C	0.0323	0.0368	0.3808
Gudjonsson et al.	O60259	rs10410942	T	C	-0.0763	0.0384	0.04705
Sun et al.	P20273	rs10411704	G	T	0.0024	0.0204	0.9058
Sun et al.	P13688	rs10412463	G	C	0.0455	0.0288	0.1143
Sun et al.	Q6UY09	rs10414398	G	A	0.0303	0.0354	0.3926
Ferkingstad et al.	Q14653	rs10415576	C	T	-0.0329	0.0238	0.1672
Gudjonsson et al.	Q8IYS5	rs10415777	T	G	0.0049	0.0199	0.8046
Sun et al.	Q8WXI7	rs10421318	G	A	0.0539	0.0232	0.02012
Gudjonsson et al.	Q9NNX6	rs10422720	T	C	0.0238	0.0189	0.2079
Sun et al.	P36959	rs1042391	T	A	-0.0243	0.0202	0.2279
Gudjonsson et al.	P13686	rs10424332	A	C	-0.0238	0.022	0.2796
Gudjonsson et al.	P13686	rs8100751	A	T	0.0163	0.0236	0.4884
Sun et al.	P15144	rs1042499	T	C	-0.0071	0.0421	0.8655
Sun et al.	P07204	rs1042579	G	A	-0.0189	0.0254	0.4572
Ferkingstad et al.	O95897	rs10427136	C	A	0.0021	0.0207	0.9176
Ferkingstad et al.	O95897	rs11669788	T	C	0.0007	0.0214	0.9744
Sun et al.	P19827	rs1042779	G	A	-0.0236	0.0165	0.1543
Ferkingstad et al.	P19827	rs1042779	G	A	-0.0236	0.0165	0.1543
Ferkingstad et al.	P0DJI8	rs10430893	T	C	0.0414	0.0326	0.205
Ferkingstad et al.	P0DJI8	rs10766463	G	A	-0.0221	0.0163	0.1751
Ferkingstad et al.	P0DJI9	rs10430893	T	C	0.0414	0.0326	0.205
Ferkingstad et al.	P0DJI9	rs10766463	G	A	-0.0221	0.0163	0.1751
Ferkingstad et al.	P0DJI9	rs2468844	C	T	0.0348	0.0301	0.2472
Ferkingstad et al.	P35542	rs10430893	T	C	0.0414	0.0326	0.205
Ferkingstad et al.	P35542	rs7103794	A	G	-0.0209	0.0162	0.1962
Ferkingstad et al.	O43854	rs10434639	G	A	0.0056	0.0207	0.7887
Ferkingstad et al.	O43854	rs2457501	C	T	-0.0356	0.0196	0.06973
Ferkingstad et al.	P08581	rs10435378	G	A	-0.0649	0.0198	0.001029
Ferkingstad et al.	P08581	rs1858830	G	C	0.0149	0.0221	0.4986
Ferkingstad et al.	Q9BUP3	rs10437608	G	A	-0.0027	0.0198	0.8907
Ferkingstad et al.	Q86VW2	rs10437954	G	A	-0.0336	0.0274	0.2201
Ferkingstad et al.	Q9BSH5	rs1043836	C	T	-0.0019	0.0207	0.9279
Sun et al.	Q8WUF8	rs10440717	C	A	0.0192	0.0254	0.451
Sun et al.	Q5VVQ6	rs1044145	T	C	0.0195	0.017	0.2511
Sun et al.	Q9BXS1	rs1044261	C	T	0.0253	0.0309	0.4128
Sun et al.	Q9UBX1	rs1044522	G	A	0.0092	0.019	0.629
Ferkingstad et al.	Q9NT99	rs10445580	T	C	-0.0454	0.0245	0.06355
Ferkingstad et al.	Q8IZS8	rs10446427	T	C	0.0627	0.0542	0.2471
Ferkingstad et al.	Q8IZS8	rs73082000	A	G	-0.0132	0.0281	0.6372
Ferkingstad et al.	Q8IZS8	rs9814659	C	T	0.0532	0.021	0.01113
Ferkingstad et al.	O15264	rs10447396	A	G	0.0006	0.0217	0.979
Ferkingstad et al.	P19801	rs10452848	G	A	0.0133	0.0199	0.5055
Ferkingstad et al.	P19801	rs148084734	G	C	0.0208	0.0701	0.7664
Ferkingstad et al.	P19801	rs149882444	G	A	-0.1109	0.0853	0.1936
Ferkingstad et al.	P19801	rs4725938	A	G	0.0289	0.0205	0.1583
Gudjonsson et al.	P19801	rs10452848	A	G	-0.0133	0.0199	0.5055
Gudjonsson et al.	P19801	rs148084734	C	G	-0.0208	0.0701	0.7664
Gudjonsson et al.	P19801	rs7806458	A	G	-0.0293	0.0204	0.1502
Sun et al.	Q14790	rs1045485	G	C	-0.0127	0.0292	0.6632
Suhre et al.	Q6YHK3	rs10455097	C	A	0.011	0.0197	0.5768
Ferkingstad et al.	P20783	rs10459131	T	C	-0.0071	0.0227	0.7527
Ferkingstad et al.	P20783	rs11063675	T	C	0.1556	0.1127	0.1674
Ferkingstad et al.	P20783	rs79426122	T	C	-0.0132	0.0408	0.7464
Ferkingstad et al.	P51884	rs10459147	T	C	0.0814	0.0638	0.2019
Ferkingstad et al.	P51884	rs7296835	T	C	-0.0001	0.0361	0.9978
Ferkingstad et al.	P51884	rs77751442	T	G	-0.1152	0.0731	0.1147
Sun et al.	Q93091	rs1045922	G	A	-0.0091	0.0228	0.6892
Gudjonsson et al.	Q93091	rs1045922	A	G	0.0091	0.0228	0.6892
Gudjonsson et al.	Q96D42	rs10462975	T	C	0.0323	0.0204	0.1142
Sun et al.	Q96PL1	rs10463391	G	T	-0.0382	0.0246	0.1212
Ferkingstad et al.	P30084	rs10466126	A	G	-0.0114	0.0254	0.6529
Ferkingstad et al.	P07355	rs1046657	T	G	0.027	0.02	0.1756
Ferkingstad et al.	P07355	rs74857903	C	T	-0.0317	0.0481	0.5101
Ferkingstad et al.	P07355	rs8033800	T	A	0.0067	0.0202	0.7421
Ferkingstad et al.	Q9UEF7	rs10467359	G	A	0.0042	0.0372	0.91
Ferkingstad et al.	Q9UEF7	rs73176817	C	T	0.0283	0.0358	0.4289
Gudjonsson et al.	Q92859	rs10467948	T	C	-0.0187	0.0203	0.355
Gudjonsson et al.	O95631	rs10468483	T	C	-0.0161	0.0308	0.6006
Gudjonsson et al.	O95631	rs9908810	C	G	-0.0037	0.0203	0.8539
Ferkingstad et al.	Q9UGM5	rs1047115	C	A	0.0091	0.0306	0.7665
Ferkingstad et al.	Q9UGM5	rs66965282	G	A	0.0004	0.0293	0.989
Sun et al.	Q9UJA9	rs1047153	T	C	-0.024	0.0206	0.2448
Ferkingstad et al.	Q9UJA9	rs1047153	C	T	0.024	0.0206	0.2448
Ferkingstad et al.	P49863	rs10471928	T	C	-0.0358	0.02	0.07336
Sun et al.	Q13287	rs1048135	G	A	-0.0308	0.0162	0.0566
Gudjonsson et al.	Q9UBX7	rs1048328	A	G	0.0192	0.0301	0.5238
Ferkingstad et al.	Q9UBX7	rs1048328	A	G	0.0192	0.0301	0.5238
Ferkingstad et al.	Q9UBX7	rs117268623	T	C	-0.0027	0.0598	0.9645
Sun et al.	Q9UBX7	rs1048328	A	G	0.0192	0.0301	0.5238
Ferkingstad et al.	O15079	rs1048621	A	G	-0.0013	0.0186	0.9462
Gudjonsson et al.	Q6UXI7	rs10490666	A	T	0.0112	0.0214	0.6015
Gudjonsson et al.	Q6UXI7	rs1468810	A	C	-0.0059	0.02	0.7671
Sun et al.	Q6UXI7	rs10490666	T	A	-0.0112	0.0214	0.6015
Sun et al.	Q8NBK3	rs10494172	G	C	0.007	0.0196	0.7223
Sun et al.	Q9UBG3	rs10494275	G	A	0.1105	0.0298	0.0002053
Ferkingstad et al.	Q9UBG3	rs10494275	A	G	-0.1105	0.0298	0.0002053
Ferkingstad et al.	Q92496	rs10494745	A	G	-0.0742	0.0322	0.02122
Ferkingstad et al.	Q92496	rs61822232	C	T	0.0416	0.0243	0.0872
Ferkingstad et al.	Q92496	rs6674110	A	G	-0.0205	0.068	0.7627
Gudjonsson et al.	P00491	rs1049564	A	G	0.0011	0.0252	0.9663
Gudjonsson et al.	P00491	rs1760928	A	G	0.0087	0.0253	0.7296
Ferkingstad et al.	P00491	rs1049564	A	G	0.0011	0.0252	0.9663
Ferkingstad et al.	P00491	rs1760928	G	A	-0.0087	0.0253	0.7296
Sun et al.	P19801	rs1049742	C	T	-0.0018	0.0366	0.9615
Sun et al.	P30084	rs1049951	G	A	-0.017	0.0356	0.6337
Ferkingstad et al.	P23560	rs10501089	T	C	0.0038	0.0515	0.9413
Sun et al.	P17405	rs1050239	G	A	-0.01	0.0237	0.6722
Ferkingstad et al.	P17405	rs1050239	A	G	0.01	0.0237	0.6722
Gudjonsson et al.	P17405	rs1050239	A	G	0.01	0.0237	0.6722
Suhre et al.	O00451	rs10503709	C	T	0.0079	0.0199	0.69
Suhre et al.	O00451	rs4443656	G	A	-0.0121	0.02	0.5447
Ferkingstad et al.	P14415	rs1050541	T	G	0.0195	0.0205	0.343
Ferkingstad et al.	P14415	rs12325768	A	G	-0.0022	0.0221	0.9213
Sun et al.	Q13867	rs1050565	T	C	-0.0706	0.0209	0.0007238
Sun et al.	P12111	rs1050785	C	A	-0.0138	0.0207	0.5058
Ferkingstad et al.	P05121	rs1050955	A	G	0.0193	0.0246	0.4321
Gudjonsson et al.	Q5VXI9	rs10509554	T	C	-0.0348	0.0215	0.1053
Ferkingstad et al.	Q5VXI9	rs10509554	T	C	-0.0348	0.0215	0.1053
Sun et al.	Q5VXI9	rs10509554	T	C	-0.0348	0.0215	0.1053
Ferkingstad et al.	O14879	rs10509571	A	T	0.0252	0.0229	0.2719
Sun et al.	Q7Z3D4	rs10514327	G	A	0.0047	0.0203	0.817
Gudjonsson et al.	P48147	rs1051484	T	C	-0.0443	0.0272	0.1032
Gudjonsson et al.	P48147	rs12189723	T	G	-0.0033	0.0231	0.8879
Ferkingstad et al.	Q12864	rs1051623	C	G	0.0315	0.0267	0.2378
Ferkingstad et al.	Q12864	rs7833351	G	A	-0.0194	0.0211	0.3571
Sun et al.	Q29980,Q29983	rs1051792	G	A	-0.3768	0.0173	8.23e-105
Gudjonsson et al.	Q02083	rs10518142	T	G	-0.0437	0.0215	0.04213
Ferkingstad et al.	P12109	rs1053312	A	G	-0.0516	0.0214	0.01579
Ferkingstad et al.	P12109	rs142493024	A	G	-0.0533	0.0893	0.5503
Ferkingstad et al.	P12109	rs62215496	T	C	0.0325	0.0267	0.2231
Ferkingstad et al.	P55083	rs1054206	C	G	-0.0319	0.0282	0.2566
Ferkingstad et al.	P55083	rs139356332	C	G	-0.1597	0.0876	0.06842
Sun et al.	Q99988	rs1054221	T	C	-0.0292	0.024	0.2236
Ferkingstad et al.	Q92626	rs1054241	T	C	0.012	0.0201	0.5513
Ferkingstad et al.	Q92626	rs73182757	G	A	-0.0246	0.0222	0.2688
Sun et al.	P62166	rs1054879	G	A	-0.0118	0.022	0.5916
Gudjonsson et al.	O75973	rs1055646	C	G	-0.0063	0.0197	0.7506
Ferkingstad et al.	Q99542	rs1056784	A	G	0.1266	0.0911	0.1649
Ferkingstad et al.	Q99542	rs7296597	A	G	0.0335	0.0487	0.4909
Sun et al.	P0DN86	rs1056914	T	G	0.043	0.0213	0.04354
Gudjonsson et al.	Q99988	rs1058587	C	G	-0.0008	0.0241	0.973
Ferkingstad et al.	Q99988	rs1058587	G	C	0.0008	0.0241	0.973
Ferkingstad et al.	Q99729	rs1059367	T	C	0.0474	0.0364	0.1938
Ferkingstad et al.	O76076	rs1061098	T	C	0.0304	0.0208	0.144
Ferkingstad et al.	O76076	rs11086936	G	C	0.0108	0.0184	0.5564
Gudjonsson et al.	O76076	rs1061098	T	C	0.0304	0.0208	0.144
Gudjonsson et al.	O76076	rs2038893	A	G	-0.0228	0.02	0.2544
Sun et al.	P55000	rs10624245	C	CTG	-0.0088	0.0201	0.662
Sun et al.	Q16378	rs1063193	C	T	-0.0112	0.02	0.573
Ferkingstad et al.	P02654	rs1064725	G	T	0.0621	0.0537	0.2477
Gudjonsson et al.	Q92729	rs10737387	T	C	-0.0285	0.022	0.1953
Suhre et al.	P08603	rs10737680	C	A	-0.0021	0.0169	0.9011
Sun et al.	Q9NR71	rs10740617	C	A	0.0095	0.025	0.7047
Ferkingstad et al.	P15529	rs10746399	T	C	0.0083	0.0165	0.6157
Ferkingstad et al.	Q9UHL4	rs10747049	G	C	0.0011	0.0234	0.9629
Sun et al.	Q9UHL4	rs10747049	C	G	-0.0011	0.0234	0.9629
Sun et al.	Q8NG06	rs10749636	G	A	0.0124	0.0231	0.5923
Ferkingstad et al.	P19256	rs10754443	T	A	0.0729	0.0262	0.005395
Ferkingstad et al.	P19256	rs61789227	G	A	0.1065	0.0644	0.09806
Ferkingstad et al.	Q1L6U9	rs10758322	T	C	0.001	0.0205	0.9619
Ferkingstad et al.	Q9H7M9	rs10762477	G	A	-0.025	0.0236	0.2884
Sun et al.	Q9H7M9	rs10762477	G	A	-0.025	0.0236	0.2884
Ferkingstad et al.	P10092	rs10766205	G	A	-0.0268	0.0183	0.1438
Gudjonsson et al.	Q86VR8	rs10768174	A	G	0.0068	0.0198	0.7312
Ferkingstad et al.	Q86VR8	rs10768174	G	A	-0.0068	0.0198	0.7312
Ferkingstad et al.	Q86VR8	rs474415	A	G	0.0065	0.0213	0.7612
Ferkingstad et al.	O00233	rs10770186	A	G	-0.0557	0.0199	0.005103
Gudjonsson et al.	Q12918	rs10771925	T	C	0.0347	0.0164	0.03439
Ferkingstad et al.	Q9HB21	rs10788274	G	A	-0.0087	0.0198	0.6593
Ferkingstad et al.	Q9HB21	rs11499293	C	T	-0.0023	0.0231	0.9197
Gudjonsson et al.	O94766	rs10792355	C	G	-0.0091	0.0213	0.6684
Sun et al.	P10746	rs10794029	G	A	0.0041	0.0246	0.8692
Ferkingstad et al.	Q86UX2	rs10795553	A	G	0.0026	0.0253	0.9175
Ferkingstad et al.	Q86UX2	rs12572683	G	A	0.027	0.0228	0.2376
Ferkingstad et al.	Q86UX2	rs12761343	C	G	-0.0034	0.0172	0.8453
Ferkingstad et al.	Q8NCW5	rs10796961	G	A	0.0498	0.0568	0.3807
Gudjonsson et al.	P05160	rs10801583	T	C	-0.0241	0.0272	0.376
Ferkingstad et al.	Q9P126	rs1081386	A	G	0.0104	0.0198	0.6014
Ferkingstad et al.	P50583	rs10814104	T	C	0.0053	0.0198	0.7886
Sun et al.	Q6YN16	rs10817342	C	T	-0.0098	0.0201	0.6267
Gudjonsson et al.	P39059	rs10819413	T	C	-0.0091	0.0201	0.6506
Gudjonsson et al.	P39059	rs12380469	A	G	-0.0199	0.0295	0.4995
Sun et al.	P39059	rs10819566	T	C	-0.0158	0.0204	0.4392
Ferkingstad et al.	Q01974	rs10820918	G	A	0.0209	0.021	0.3182
Gudjonsson et al.	Q9BXN1	rs10820965	A	T	-0.0523	0.0208	0.01208
Suhre et al.	Q15181	rs10823500	G	A	-0.0348	0.0175	0.04662
Ferkingstad et al.	Q15181	rs10823500	G	A	-0.0348	0.0175	0.04662
Suhre et al.	P11226	rs10824796	A	G	-0.0255	0.024	0.2869
Suhre et al.	P11226	rs2506	C	A	0.0175	0.0231	0.449
Sun et al.	Q9HCB6	rs10832164	C	T	0.0112	0.0165	0.4996
Sun et al.	Q6BCY4	rs10839828	C	A	-0.0153	0.0252	0.5428
Sun et al.	P12272	rs10843115	T	C	0.0005	0.0184	0.9774
Ferkingstad et al.	Q9NRV9	rs10845710	A	G	0.0204	0.0204	0.3164
Ferkingstad et al.	Q9NRV9	rs1941	G	C	0	0.054	0.9993
Sun et al.	Q9UQQ2	rs10849949	A	G	0.0437	0.02	0.02869
Sun et al.	Q2VWP7	rs10851591	A	G	-0.0049	0.0203	0.8094
Sun et al.	P23435	rs10852587	A	T	-0.0099	0.0284	0.7284
Sun et al.	Q15067	rs10852766	T	C	0.04	0.0208	0.05454
Ferkingstad et al.	Q6ZRP7	rs10858248	A	G	0.0167	0.0199	0.3993
Ferkingstad et al.	Q6ZRP7	rs12338076	C	A	0.018	0.0174	0.2991
Sun et al.	Q6ZRP7	rs10858248	G	A	-0.0167	0.0199	0.3993
Suhre et al.	O00602	rs10858300	T	C	0.0073	0.0222	0.742
Ferkingstad et al.	Q99784	rs10858334	G	C	0.0473	0.0287	0.09983
Ferkingstad et al.	Q99784	rs11103524	T	C	-0.078	0.0296	0.008352
Ferkingstad et al.	Q99784	rs9410013	T	C	0.0007	0.0199	0.9737
Gudjonsson et al.	Q9NPF2	rs10861224	C	G	0.0129	0.0318	0.6841
Gudjonsson et al.	Q9NPF2	rs1650133	T	C	-0.0099	0.0196	0.6113
Ferkingstad et al.	P17927	rs10863341	A	T	-0.0025	0.0185	0.8935
Ferkingstad et al.	P17927	rs183975875	G	A	0.2568	0.1279	0.04467
Gudjonsson et al.	P05452	rs10865936	A	G	0.02	0.0239	0.4024
Sun et al.	Q6ZMJ2	rs10866867	G	T	-0.005	0.0221	0.8203
Sun et al.	Q8IVF2	rs10873552	A	G	0.0502	0.0208	0.0158
Gudjonsson et al.	P21128	rs10875687	C	G	-0.0323	0.0217	0.1365
Sun et al.	P02458	rs10875723	A	G	-0.0181	0.0203	0.3724
Ferkingstad et al.	P02458	rs10875723	G	A	0.0181	0.0203	0.3724
Sun et al.	P24592	rs10876406	T	C	-0.0596	0.0308	0.05298
Sun et al.	Q15366	rs10876550	G	A	0.0186	0.0202	0.3573
Sun et al.	Q15633	rs10876550	G	A	0.0186	0.0202	0.3573
Sun et al.	Q15366	rs10876550	G	A	0.0186	0.0202	0.3573
Sun et al.	Q15633	rs10876550	G	A	0.0186	0.0202	0.3573
Ferkingstad et al.	Q13522	rs10876568	C	G	-0.0621	0.0246	0.01172
Ferkingstad et al.	P14384	rs10878881	T	C	-0.0044	0.0207	0.8334
Ferkingstad et al.	P14384	rs1908671	C	G	0.0288	0.0219	0.1887
Ferkingstad et al.	P02753	rs10882283	C	A	-0.0386	0.0215	0.07194
Sun et al.	P56159	rs10885877	G	C	0.0193	0.0219	0.3781
Sun et al.	P34947	rs10886430	A	G	-0.0335	0.0301	0.2666
Sun et al.	Q9BRX8	rs10887868	A	G	0.0065	0.0167	0.6946
Ferkingstad et al.	Q9BRX8	rs10887871	G	A	0.0087	0.0167	0.6008
Ferkingstad et al.	Q9Y5C1	rs10889352	C	T	0.0211	0.017	0.2151
Ferkingstad et al.	O94779	rs10892747	A	G	0.0346	0.021	0.09933
Ferkingstad et al.	O94779	rs35899856	T	C	-0.0041	0.0377	0.9126
Gudjonsson et al.	Q9GZP0	rs10895596	A	G	-0.0116	0.0216	0.5924
Sun et al.	O43505	rs10896113	C	T	0.004	0.0197	0.8405
Sun et al.	P38935	rs10896373	A	T	-0.0081	0.0199	0.6833
Ferkingstad et al.	Q7LFX5	rs10901820	G	C	-0.0012	0.0202	0.9528
Ferkingstad et al.	Q7LFX5	rs6588740	C	T	0.0004	0.0222	0.9842
Ferkingstad et al.	Q8NFU3	rs10908821	G	C	0.0094	0.0251	0.7074
Gudjonsson et al.	O95841	rs10913570	A	C	-0.0059	0.0197	0.7629
Sun et al.	O75015	rs10919543	G	A	0.0011	0.0173	0.9477
Suhre et al.	O75015	rs10919544	C	T	0.0015	0.0173	0.9293
Sun et al.	P36222	rs10920578	T	C	-0.0178	0.0198	0.3687
Gudjonsson et al.	P08603	rs10922107	A	T	-0.0102	0.0216	0.6355
Sun et al.	Q92496	rs10922147	C	G	0.0003	0.0197	0.9896
Sun et al.	O60476	rs10923344	G	A	0.0085	0.0203	0.6756
Gudjonsson et al.	Q15813	rs10925635	A	C	0.0041	0.0207	0.8438
Sun et al.	Q6P995	rs10931256	C	T	-0.0422	0.024	0.07873
Sun et al.	B2RUY7	rs10932542	G	A	-0.0189	0.023	0.4116
Sun et al.	P54764	rs10932916	G	A	0.0156	0.0196	0.4281
Gudjonsson et al.	P10696	rs10933394	T	C	0.0135	0.0208	0.5158
Sun et al.	Q5F1R6	rs10941225	T	A	0.0105	0.0199	0.5981
Ferkingstad et al.	Q99650	rs10941412	A	G	0.0153	0.0213	0.4729
Gilly et al.	Q15166	rs10953142	T	C	0.0225	0.02	0.2597
Sun et al.	Q92820	rs10957266	C	T	-0.0535	0.0314	0.08883
Sun et al.	P17643	rs10960751	T	C	-0.0202	0.0205	0.3249
Sun et al.	Q6NSJ0	rs10972076	T	C	-0.014	0.0168	0.4037
Ferkingstad et al.	P26992	rs10972159	A	G	0.0374	0.0616	0.5433
Ferkingstad et al.	P26992	rs2183012	A	G	-0.0892	0.0637	0.1619
Ferkingstad et al.	P26992	rs72737103	C	T	-0.0029	0.036	0.9368
Gudjonsson et al.	P26992	rs10972159	A	G	0.0374	0.0616	0.5433
Gudjonsson et al.	P26992	rs2233873	T	C	0.0239	0.0341	0.484
Sun et al.	P26992	rs10972159	A	G	0.0374	0.0616	0.5433
Sun et al.	Q96SL4	rs1097234	A	C	-0.006	0.026	0.8163
Sun et al.	P02763	rs10982156	T	A	0.0053	0.0404	0.8956
Ferkingstad et al.	P24821	rs10982683	T	C	0.0298	0.0217	0.1692
Ferkingstad et al.	P24821	rs72757370	G	A	-0.0197	0.0375	0.5994
Gudjonsson et al.	P06396	rs10985149	T	C	0.048	0.0567	0.3972
Ferkingstad et al.	P06396	rs10985196	A	C	-0.0472	0.02	0.01854
Ferkingstad et al.	O75436	rs10998638	C	G	-0.0094	0.0236	0.6885
Sun et al.	Q9H7M9	rs10999992	T	C	0.0238	0.0236	0.3139
Gudjonsson et al.	Q9H7M9	rs10999992	T	C	0.0238	0.0236	0.3139
Sun et al.	Q68J44	rs11001272	A	G	0.0053	0.0208	0.7987
Sun et al.	P53634	rs11019400	A	G	-0.0625	0.0335	0.06229
Sun et al.	Q9UBP4	rs11022114	G	A	-0.0296	0.0219	0.1766
Gudjonsson et al.	Q9UBP4	rs11022114	A	G	0.0296	0.0219	0.1766
Sun et al.	Q9UBP4	rs11022114	A	G	0.0296	0.0219	0.1766
Suhre et al.	Q9UBP4	rs11022119	A	G	0.0315	0.0221	0.1537
GenMap	P0DJI8	rs11024616	G	C	0.0137	0.0267	0.6074
Sun et al.	P01225	rs11031006	G	A	0.0013	0.0291	0.9646
Ferkingstad et al.	Q15777	rs11031140	A	G	0.0001	0.0252	0.9957
Ferkingstad et al.	P23921	rs11031142	C	T	0.0415	0.017	0.01482
Sun et al.	P54687	rs11047635	T	C	-0.025	0.0214	0.2431
Sun et al.	P50749	rs1104902	C	A	0.0008	0.0206	0.9685
Gudjonsson et al.	A6NHS7	rs11049127	T	C	0.0502	0.0235	0.03262
Ferkingstad et al.	P12272	rs11049365	A	C	-0.0053	0.0188	0.7765
Sun et al.	Q86VB7	rs11054859	G	A	-0.0108	0.0324	0.7398
Sun et al.	Q8WTT0	rs11055602	T	G	0.002	0.0202	0.9204
Sun et al.	Q8NDA2	rs1105797	A	G	0.0297	0.0198	0.1329
Sun et al.	Q8N3T6	rs11059617	T	A	-0.0078	0.0208	0.7077
Gudjonsson et al.	Q8N3T6	rs11059680	A	G	-0.0093	0.0199	0.6411
Gudjonsson et al.	Q8N3T6	rs7979166	T	C	-0.0091	0.0209	0.6628
Sun et al.	O75146	rs11060065	A	G	0.0087	0.0431	0.8399
Sun et al.	O15389	rs1106476	T	A	-0.0178	0.0317	0.5756
Sun et al.	Q08ET2	rs1106476	A	T	0.0178	0.0317	0.5756
Gudjonsson et al.	Q08ET2	rs1106476	A	T	0.0178	0.0317	0.5756
Gudjonsson et al.	Q08ET2	rs73050865	C	G	-0.0735	0.0473	0.1202
Sun et al.	P04054	rs11065078	C	T	0.0062	0.0245	0.7994
Suhre et al.	Q14005	rs11072996	C	T	0.0324	0.0395	0.4122
Sun et al.	P16112	rs11073804	T	A	0.0045	0.0206	0.8255
Ferkingstad et al.	Q96B86	rs11074135	T	A	0.0191	0.0174	0.2708
Ferkingstad et al.	Q96B86	rs8035249	T	C	0.0162	0.0229	0.4788
Sun et al.	Q99807	rs11074359	C	T	-0.0034	0.0204	0.8695
Ferkingstad et al.	Q9Y653	rs11076197	T	C	-0.0008	0.0216	0.9711
Ferkingstad et al.	Q9Y653	rs1801257	G	C	0.0352	0.02	0.07771
Ferkingstad et al.	P08697	rs11078596	T	C	0.0242	0.0264	0.3582
Sun et al.	P08697	rs11078597	T	C	-0.0241	0.0264	0.3605
Gudjonsson et al.	Q9UNK0	rs11078801	C	G	-0.0333	0.023	0.1477
Ferkingstad et al.	Q9UNK0	rs11078801	C	G	-0.0333	0.023	0.1477
Ferkingstad et al.	Q13253	rs11079240	A	C	-0.0004	0.02	0.986
Gudjonsson et al.	Q8TEU8	rs11079936	T	C	0.0181	0.0212	0.3949
Ferkingstad et al.	Q8TEU8	rs11079936	T	C	0.0181	0.0212	0.3949
Sun et al.	P23515	rs11080149	C	T	0.0263	0.0289	0.3627
Ferkingstad et al.	P25685	rs11085896	A	C	-0.013	0.0204	0.5248
Ferkingstad et al.	O00602	rs11103571	A	G	0.0195	0.0235	0.4052
Sun et al.	O00602	rs11103602	A	G	0.0129	0.0222	0.5623
Sun et al.	O00602	rs11103604	G	T	-0.0106	0.0222	0.6337
Sun et al.	Q8WWV6	rs11119933	C	T	-0.0632	0.0202	0.001763
Gudjonsson et al.	P04003	rs11120218	A	G	-0.0153	0.0298	0.6087
Ferkingstad et al.	O95479	rs11121349	C	G	-0.0033	0.0202	0.8698
Sun et al.	P10082	rs111218914	T	C	0.0274	0.0216	0.2055
Ferkingstad et al.	Q4LDE5	rs111245230	C	T	0.077	0.0511	0.132
Ferkingstad et al.	Q4LDE5	rs2846446	A	G	0.0274	0.027	0.3104
Ferkingstad et al.	Q4LDE5	rs3818764	G	C	-0.0143	0.024	0.5509
Ferkingstad et al.	Q4LDE5	rs61751937	C	G	0.0869	0.0602	0.1489
Sun et al.	Q6UXI7	rs11124542	A	C	-0.0071	0.0201	0.7247
Sun et al.	Q9UBC7	rs111265125	C	G	0.024	0.0841	0.7758
Sun et al.	P05451	rs11126696	A	G	0.0036	0.0202	0.857
Sun et al.	P48304	rs11126696	A	G	0.0036	0.0202	0.857
Sun et al.	P05451	rs11126696	A	G	0.0036	0.0202	0.857
Sun et al.	P48304	rs11126696	A	G	0.0036	0.0202	0.857
GenMap	P05451	rs11126696	G	A	-0.0036	0.0202	0.857
GenMap	P05451	rs12471322	G	A	-0.0084	0.023	0.7134
Ferkingstad et al.	Q9NS98	rs111275946	G	A	-0.0144	0.0608	0.8127
Ferkingstad et al.	Q9NS98	rs13091025	C	A	-0.0468	0.0296	0.1138
Ferkingstad et al.	Q9NS98	rs61734638	A	G	-0.0426	0.0594	0.4731
Ferkingstad et al.	P00338	rs111294128	G	A	0.0757	0.0976	0.4379
Ferkingstad et al.	P01011	rs111397271	A	G	0.0835	0.0961	0.3846
Ferkingstad et al.	P01011	rs12891214	T	C	0.021	0.0203	0.3013
Ferkingstad et al.	Q9NWW6	rs11144225	T	A	0.0101	0.02	0.6152
Sun et al.	O00244	rs111445645	GAAAAAAAA	G	-0.0413	0.0201	0.04028
Sun et al.	Q96C92	rs11145904	A	C	-0.0179	0.0216	0.4059
Sun et al.	Q08378	rs11147139	G	A	0.0001	0.0242	0.9975
Gudjonsson et al.	Q9Y2C2	rs11155591	T	C	-0.0255	0.0217	0.2389
Sun et al.	O95502	rs111577133	A	G	0.0161	0.0732	0.8263
Sun et al.	P58753	rs111577916	T	G	0.0215	0.0709	0.7622
Ferkingstad et al.	Q8N428	rs11158801	A	C	0.0073	0.0226	0.7451
Ferkingstad et al.	Q8N428	rs12100668	G	A	-0.0086	0.0202	0.6708
Ferkingstad et al.	Q8N428	rs34859711	T	A	0.0002	0.0306	0.9942
Sun et al.	Q7L8A9	rs11159226	T	G	-0.0395	0.0399	0.3216
Ferkingstad et al.	P29622	rs11160191	G	A	-0.0024	0.0202	0.9071
Ferkingstad et al.	P29622	rs5511	T	A	0.0005	0.0234	0.9834
Ferkingstad et al.	P55058	rs111602331	C	T	-0.0328	0.0207	0.1124
Ferkingstad et al.	P27448	rs11160753	C	T	0.0035	0.0263	0.8936
Ferkingstad et al.	P43378	rs111647176	A	G	0.0223	0.0226	0.3238
Ferkingstad et al.	P42574	rs111667591	G	A	0.0096	0.0301	0.7487
Folkersen et al.	P07339	rs111693235	C	G	-0.0142	0.0216	0.5113
Gudjonsson et al.	Q14914	rs111703901	T	C	0.0341	0.0472	0.4698
Gudjonsson et al.	Q14914	rs144875739	A	G	-0.0081	0.0675	0.9042
Gudjonsson et al.	Q14914	rs59773154	A	G	-0.0398	0.0262	0.1284
Gudjonsson et al.	O60476	rs111711406	C	G	0.0723	0.0304	0.01718
Gudjonsson et al.	O60476	rs41296190	A	G	0.1694	0.081	0.0364
Gudjonsson et al.	Q6UXM1	rs11172775	T	C	-0.0277	0.0512	0.588
Sun et al.	Q6UXM1	rs11172791	C	T	-0.0033	0.0501	0.948
Sun et al.	Q6UXM1	rs11172841	A	C	0.0446	0.0196	0.02323
Ferkingstad et al.	Q6UXM1	rs11172841	C	A	-0.0446	0.0196	0.02323
Ferkingstad et al.	Q6UXM1	rs1497237	C	T	0.0103	0.0207	0.617
Sun et al.	Q12860	rs11177604	C	A	0.0023	0.0204	0.9089
Gudjonsson et al.	Q12860	rs11177623	T	C	0.0024	0.0203	0.9057
Ferkingstad et al.	Q9UKG9	rs111778381	A	G	-0.0018	0.041	0.9647
Ferkingstad et al.	Q9UKG9	rs31658	T	C	-0.0519	0.0273	0.05707
GenMap	Q12860	rs11178049	A	T	-0.0159	0.0293	0.5874
GenMap	Q12860	rs1838343	C	T	0.0241	0.0199	0.2259
Sun et al.	Q01151	rs111804875	G	A	-0.0623	0.0238	0.008937
Ferkingstad et al.	Q8TAT2	rs11186737	T	C	0.0055	0.0215	0.7998
Gudjonsson et al.	Q8TAT2	rs11186737	T	C	0.0055	0.0215	0.7998
Sun et al.	P49961	rs11188501	A	G	0.032	0.0207	0.1231
Sun et al.	Q96I82	rs11190812	G	A	0.0497	0.0506	0.3258
Ferkingstad et al.	P46527	rs111909987	G	C	-0.0247	0.0308	0.422
Gudjonsson et al.	P36405	rs11191368	T	C	0.0301	0.0277	0.2772
Sun et al.	P35542	rs111925329	C	A	-0.0281	0.0607	0.644
Sun et al.	Q6GTX8	rs111949142	T	A	-0.0345	0.0248	0.1649
Ferkingstad et al.	Q02818	rs111959800	A	G	-0.0072	0.0688	0.9163
Ferkingstad et al.	Q02818	rs3826817	T	C	0.0141	0.0219	0.5183
Pietzner et al.	Q5GFL6	rs11196683	A	C	0.0377	0.0242	0.119
Pietzner et al.	Q5GFL6	rs597371	A	G	-0.0066	0.0198	0.7382
Ferkingstad et al.	Q5GFL6	rs11196685	A	G	-0.0377	0.0241	0.1186
Ferkingstad et al.	Q5GFL6	rs35716048	G	A	0.0214	0.0578	0.7114
Ferkingstad et al.	Q5GFL6	rs79009215	A	G	0.1218	0.0978	0.2131
Sun et al.	P56159	rs11197603	T	C	0.0017	0.0275	0.9506
Sun et al.	Q02083	rs111981122	A	C	0.0622	0.0234	0.007781
Ferkingstad et al.	Q8N2S1	rs112009052	A	T	-0.0624	0.0956	0.5137
Gilly et al.	P17931	rs112034739	C	A	0.0011	0.0308	0.9703
Sun et al.	Q9H3T2	rs11204771	G	A	0.0544	0.0237	0.02198
Ferkingstad et al.	Q96SL4	rs11205979	T	C	-0.0071	0.026	0.7839
Gudjonsson et al.	Q8WW52	rs11206397	A	T	0.0291	0.0174	0.09543
Sun et al.	Q8WW52	rs11206397	T	A	-0.0291	0.0174	0.09543
Gudjonsson et al.	Q9Y5C1	rs11207997	T	C	0.0203	0.017	0.2325
Gudjonsson et al.	Q9Y5C1	rs74076477	A	G	0.0323	0.0821	0.6945
Suhre et al.	Q5VWK5	rs11209026	A	G	-0.3641	0.036	4.903e-24
Sun et al.	Q96PL5	rs11210731	A	G	-0.0345	0.0255	0.1766
Sun et al.	P13591	rs11214489	C	T	-0.0533	0.0211	0.01141
GenMap	P13591	rs11214489	C	T	-0.0533	0.0211	0.01141
GenMap	P13591	rs2199197	A	G	-0.0018	0.0197	0.9261
GenMap	P13591	rs78599561	T	A	-0.0339	0.0301	0.2589
Ferkingstad et al.	Q9BY67	rs11215406	C	T	0.0273	0.0228	0.2298
GenMap	P43121	rs11217234	A	G	-0.0331	0.0186	0.07612
Ferkingstad et al.	Q8TF42	rs11218735	A	G	0.0166	0.0186	0.3737
Ferkingstad et al.	Q8TF42	rs4935805	C	G	-0.0299	0.02	0.1345
Gudjonsson et al.	Q8TF42	rs11218736	T	C	0.0135	0.0188	0.4704
Sun et al.	Q96AP7	rs11219769	T	G	-0.0171	0.0187	0.3607
Suhre et al.	Q96AP7	rs11219769	T	G	-0.0171	0.0187	0.3607
Ferkingstad et al.	O60259	rs1122466	G	A	0.079	0.0382	0.03848
Ferkingstad et al.	O60259	rs2659091	A	G	-0.0069	0.0204	0.7372
Hillary et al.	P48052	rs112255027	T	C	-0.0197	0.0242	0.4155
Ferkingstad et al.	Q9GZP0	rs11226091	A	C	-0.0074	0.0204	0.7169
Ferkingstad et al.	Q9GZP0	rs1532673	G	T	-0.0079	0.0203	0.6962
Ferkingstad et al.	Q9GZP0	rs7950273	G	C	-0.012	0.0216	0.5784
Sun et al.	Q6GTS8	rs112268616	T	C	-0.0054	0.0214	0.8021
Sun et al.	P16284	rs1122800	C	G	-0.0433	0.0168	0.00987
Sun et al.	P05155	rs11229075	C	A	-0.0098	0.0188	0.6032
Sun et al.	Q24JP5	rs11230521	A	G	0.0013	0.0193	0.9481
Sun et al.	P30203	rs11230563	C	T	0.0248	0.0169	0.1421
Ferkingstad et al.	Q6PI73	rs112312277	T	G	0.0484	0.0471	0.3042
Ferkingstad et al.	Q6PI73	rs117257285	T	A	0.0401	0.0802	0.6172
Ferkingstad et al.	Q6P995	rs1123176	C	T	-0.043	0.0259	0.09701
Sun et al.	Q15818	rs112329494	C	T	-0.0318	0.029	0.2738
Sun et al.	P48061	rs11239028	C	T	-0.0113	0.021	0.5906
Gudjonsson et al.	O94856	rs11240290	C	G	-0.0869	0.0343	0.01126
Gudjonsson et al.	O94856	rs6663324	T	C	0.0188	0.0318	0.5541
Sun et al.	Q08174	rs1124066	A	G	-0.0391	0.0201	0.05186
Ferkingstad et al.	P52803	rs11242627	T	A	0.0214	0.0168	0.2026
Gudjonsson et al.	Q9NX62	rs112433249	T	C	0.1372	0.0906	0.13
Sun et al.	Q9NX62	rs112433249	C	T	-0.1372	0.0906	0.13
Sun et al.	P04180	rs112434994	G	C	-0.0467	0.0244	0.05591
Gudjonsson et al.	O43184	rs11244755	T	C	-0.0219	0.0209	0.2938
Sun et al.	Q9H6S3	rs11246276	G	T	0.0244	0.0226	0.2815
Ferkingstad et al.	Q9NR34	rs11247595	T	C	-0.0262	0.0213	0.2197
Sun et al.	O14717	rs11254406	A	G	0.0257	0.0163	0.1145
Sun et al.	Q96I25	rs11256771	C	T	0.0779	0.0438	0.07538
Ferkingstad et al.	Q8WVF2	rs11258267	C	T	-0.0074	0.0268	0.7824
Ferkingstad et al.	Q8WVF2	rs138834887	A	C	0.0599	0.0889	0.5008
Ferkingstad et al.	Q8WVF2	rs1537771	T	C	-0.0007	0.0278	0.9785
Ferkingstad et al.	Q8WVF2	rs2476981	T	C	-0.0361	0.0213	0.08955
Sun et al.	P06734	rs11260012	T	C	0.0121	0.0198	0.5432
Suhre et al.	P06734	rs11260013	T	C	-0.0128	0.0199	0.5205
Ferkingstad et al.	Q9NNX6	rs11260027	G	A	-0.0363	0.0201	0.0707
Ferkingstad et al.	Q9NNX6	rs4804774	C	G	-0.0061	0.0248	0.8074
Ferkingstad et al.	Q9NNX6	rs8111374	T	C	-0.0168	0.0212	0.4258
Ferkingstad et al.	P54802	rs112629880	T	C	-0.0277	0.0402	0.4903
Ferkingstad et al.	P51858	rs11264535	C	G	-0.008	0.0207	0.6978
Gudjonsson et al.	Q8TEY5	rs11264736	T	C	-0.0139	0.0196	0.4783
Sun et al.	P36871	rs1126728	T	C	-0.0241	0.0253	0.3407
Sun et al.	O15467	rs112689088	T	C	-0.0064	0.0291	0.825
Sun et al.	O15467	rs112689088	C	T	0.0064	0.0291	0.825
Gudjonsson et al.	O15467	rs112689088	T	C	-0.0064	0.0291	0.825
Gilly et al.	O15467	rs112689088	C	T	0.0064	0.0291	0.825
Ferkingstad et al.	P35052	rs1126920	T	C	-0.0034	0.0265	0.8989
Sun et al.	Q53GL0	rs112720009	T	C	0.013	0.0269	0.6284
Sun et al.	Q9H3R2	rs1127233	T	G	0.009	0.0187	0.6322
Gudjonsson et al.	Q8N729	rs112724384	A	G	0.0267	0.0255	0.2955
Sun et al.	Q9BY32	rs1127354	C	A	-0.0161	0.0375	0.6682
Ferkingstad et al.	Q9BY32	rs1127354	A	C	0.0161	0.0375	0.6682
Ferkingstad et al.	Q93070	rs11276	T	C	-0.0198	0.0201	0.3258
Sun et al.	Q12797	rs112760834	T	G	-0.1139	0.0586	0.05189
Ferkingstad et al.	Q9H4G4	rs112776904	G	A	-0.0398	0.0519	0.4432
Ferkingstad et al.	Q9H4G4	rs4878643	C	G	-0.021	0.0217	0.3336
Gudjonsson et al.	P17931	rs112796738	A	G	0.0046	0.0367	0.8996
Ferkingstad et al.	Q12797	rs112800350	T	C	-0.0994	0.0568	0.0801
Ferkingstad et al.	P21741	rs112845927	A	G	0.0067	0.0372	0.8563
Ferkingstad et al.	P21741	rs77817298	A	G	-0.0019	0.1011	0.9852
Sun et al.	Q9NQ48	rs1129183	C	T	-0.0138	0.0299	0.644
Ferkingstad et al.	Q9UQ53	rs112938505	A	G	0.0302	0.0677	0.6555
Ferkingstad et al.	Q9UQ53	rs60291142	A	G	0.0003	0.0366	0.9926
Ferkingstad et al.	Q8NHL6	rs112988186	C	T	0.0385	0.0326	0.2371
Ferkingstad et al.	Q8NHL6	rs138131257	G	A	-0.0026	0.0353	0.9412
Ferkingstad et al.	Q8NHL6	rs377556	T	C	0.0236	0.0216	0.2731
Sun et al.	P05154	rs1130267	G	A	-0.0049	0.0201	0.8085
Sun et al.	P27695	rs1130409	T	G	-0.0237	0.0206	0.2498
Sun et al.	P51161	rs1130435	C	T	0.008	0.0211	0.7037
Ferkingstad et al.	P07988	rs1130866	A	G	-0.0295	0.0201	0.1427
Gudjonsson et al.	P07988	rs1130866	A	G	-0.0295	0.0201	0.1427
Gudjonsson et al.	Q8N6Q3	rs113094109	A	G	0.027	0.066	0.6822
Gudjonsson et al.	Q8N6Q3	rs118164011	C	G	-0.0126	0.0612	0.8364
Gudjonsson et al.	Q8N6Q3	rs144494943	T	C	0.1232	0.1039	0.2356
Gudjonsson et al.	Q8N6Q3	rs78530667	T	C	0.0235	0.0317	0.4587
Gudjonsson et al.	Q8N6Q3	rs78718189	A	G	0.0363	0.0339	0.2853
Ferkingstad et al.	P26927	rs1131095	C	T	-0.0036	0.0175	0.835
Gudjonsson et al.	O76096	rs113136783	T	C	-0.0964	0.068	0.1566
Gudjonsson et al.	O76096	rs227651	A	G	-0.0311	0.0236	0.187
Gudjonsson et al.	Q5VWK5	rs113155999	T	C	0.3369	0.0369	7.537e-20
Gudjonsson et al.	Q9UBX8	rs113222817	T	G	-0.0487	0.0497	0.3264
Sun et al.	Q7Z6M1	rs113258444	A	G	-0.0303	0.0282	0.2828
Ferkingstad et al.	Q96PJ5	rs113311460	T	C	0.0069	0.0734	0.9254
Ferkingstad et al.	Q96PJ5	rs11582663	T	C	-0.0068	0.0271	0.8011
Ferkingstad et al.	Q96PJ5	rs78260244	A	C	0.0543	0.0465	0.2429
Sun et al.	P30613	rs113312468	T	C	0.0036	0.0331	0.9139
Sun et al.	Q9Y6Q6	rs113339733	G	A	0.0033	0.0249	0.8959
Sun et al.	P80075	rs1133763	A	C	-0.0183	0.0218	0.4005
Gudjonsson et al.	P80075	rs1133763	A	C	-0.0183	0.0218	0.4005
Gudjonsson et al.	P80075	rs12601658	A	T	-0.0162	0.0191	0.395
Sun et al.	P80075	rs1133763	C	A	0.0183	0.0218	0.4005
Gudjonsson et al.	P80098	rs1133763	A	C	-0.0183	0.0218	0.4005
Gudjonsson et al.	P80098	rs12601658	A	T	-0.0162	0.0191	0.395
Gudjonsson et al.	P80098	rs182223589	T	G	0.0182	0.0897	0.8394
Ferkingstad et al.	Q9BQI0	rs113409341	C	T	-0.0033	0.0213	0.8774
Ferkingstad et al.	Q9BQI0	rs4740413	G	A	-0.004	0.0202	0.8441
Sun et al.	Q6UXD5	rs11344	C	G	-0.0244	0.021	0.2453
Sun et al.	Q53FA7	rs1134516	G	A	0.0364	0.0268	0.1742
Ferkingstad et al.	Q53FA7	rs1134516	A	G	-0.0364	0.0268	0.1742
Ferkingstad et al.	Q9Y275	rs113469631	G	T	-0.0975	0.0656	0.137
Ferkingstad et al.	P50895	rs1135062	G	A	0.0342	0.0226	0.1298
Ferkingstad et al.	P50895	rs28399656	A	T	0.0099	0.1187	0.9336
Gudjonsson et al.	P04275	rs113566801	T	C	0.0356	0.0349	0.3072
Gudjonsson et al.	P04275	rs7308002	A	G	-0.007	0.0166	0.6733
Ferkingstad et al.	Q12794	rs113603579	T	G	0.1086	0.0632	0.0857
Ferkingstad et al.	Q12794	rs116482870	T	C	-0.0366	0.033	0.2675
Ferkingstad et al.	Q7Z4W1	rs113680823	G	A	-0.0543	0.0301	0.0711
Ferkingstad et al.	Q13231	rs113689597	C	T	-0.0282	0.0421	0.5033
Ferkingstad et al.	Q13231	rs3766537	T	G	-0.0278	0.0251	0.2669
Ferkingstad et al.	Q13231	rs3766568	A	G	-0.0285	0.021	0.1747
Ferkingstad et al.	O75356	rs113768127	C	T	0.0786	0.0454	0.08355
Sun et al.	P11137	rs113770841	G	C	-0.024	0.0991	0.8083
Sun et al.	Q92982	rs11379524	A	AC	0.0161	0.0212	0.4484
Sun et al.	Q9P126	rs11379994	T	TC	-0.0124	0.023	0.5885
Pietzner et al.	Q4LDE5	rs113817740	A	G	0.0809	0.0518	0.1185
Pietzner et al.	Q4LDE5	rs7048551	T	C	-0.0129	0.024	0.5922
GenMap	P01034	rs113822376	A	G	-0.1214	0.085	0.1531
GenMap	P01034	rs911119	T	C	-0.0211	0.02	0.2908
Ferkingstad et al.	Q8NHW4	rs113877493	T	C	0.0394	0.0357	0.2703
Sun et al.	Q00888	rs1138888	A	T	-0.0265	0.0213	0.2151
Sun et al.	Q9Y5A7	rs113920358	C	T	0.001	0.0305	0.9742
Sun et al.	Q9HD43	rs11394932	C	CG	0.0414	0.0236	0.07958
Sun et al.	Q9UPW0	rs1139978	T	G	0.0146	0.0282	0.6052
Sun et al.	P35625	rs11404116	A	AT	-0.0114	0.022	0.6045
Ferkingstad et al.	O75077	rs114051435	G	T	0.0495	0.0589	0.4007
Ferkingstad et al.	O75077	rs1448903	G	A	-0.0351	0.0281	0.2116
Ferkingstad et al.	O75077	rs7598482	T	C	0.0369	0.0168	0.02835
Ferkingstad et al.	O94933	rs114097740	G	C	-0.0289	0.0813	0.7223
Ferkingstad et al.	O94933	rs62282372	G	C	-0.0466	0.0296	0.1156
Ferkingstad et al.	P00995	rs114139234	A	G	0.1501	0.1115	0.1782
Ferkingstad et al.	P00995	rs7725017	C	A	0.011	0.0201	0.5866
Ferkingstad et al.	P23280	rs114157194	T	C	0.1221	0.0994	0.2194
Ferkingstad et al.	P23280	rs2274329	C	G	0.0472	0.0331	0.1543
Ferkingstad et al.	P23280	rs72641546	T	C	-0.0594	0.0812	0.4642
Ferkingstad et al.	Q2MKA7	rs114191397	T	C	-0.0187	0.0503	0.7097
Ferkingstad et al.	Q2MKA7	rs36043533	G	T	-0.0662	0.0447	0.1393
Ferkingstad et al.	P78333	rs114196736	T	C	0.0495	0.08	0.536
Ferkingstad et al.	P78333	rs342706	C	T	0.0319	0.0222	0.1516
Sun et al.	Q15262	rs11422080	G	GA	-0.0156	0.0282	0.5809
Sun et al.	O14828	rs1142287	C	T	0.017	0.0185	0.3568
Sun et al.	P51580	rs1142345	T	C	-0.0547	0.0389	0.1599
Ferkingstad et al.	Q04756	rs114303452	G	A	0.1525	0.1049	0.146
Ferkingstad et al.	Q04756	rs41264743	T	G	-0.0376	0.0808	0.6419
Ferkingstad et al.	Q04756	rs4690098	T	C	-0.0115	0.0237	0.6259
Ferkingstad et al.	Q16775	rs114352351	T	C	-0.0811	0.0797	0.3087
Ferkingstad et al.	Q16775	rs116869551	T	C	0.0045	0.0294	0.8787
Ferkingstad et al.	P23435	rs114398277	A	G	0.1142	0.0658	0.08265
Ferkingstad et al.	P23435	rs117813853	T	C	0.0837	0.0689	0.2242
Ferkingstad et al.	P23435	rs27817	A	G	0.0015	0.0706	0.9832
Ferkingstad et al.	P23435	rs62029101	G	A	0.035	0.0543	0.5193
Sun et al.	P09104	rs11446182	A	AG	-0.0471	0.0218	0.03121
Ferkingstad et al.	O94929	rs114464628	A	G	-0.0452	0.0559	0.4188
Gudjonsson et al.	Q9UBU2	rs114497723	C	G	0.0077	0.0514	0.8812
Ferkingstad et al.	O94985	rs114513597	A	G	0.1202	0.0825	0.1451
Ferkingstad et al.	O94985	rs150943878	T	C	0.0659	0.0829	0.4263
Gudjonsson et al.	Q8NFZ4	rs114576150	T	G	-0.0237	0.0339	0.4855
Sun et al.	Q99584	rs114678888	C	A	0.0067	0.0549	0.903
Sun et al.	Q9Y5Y7	rs114708736	T	A	-0.1458	0.0497	0.003382
Ferkingstad et al.	Q96FJ0	rs1147604	A	G	-0.0223	0.0198	0.2614
Ferkingstad et al.	Q96FJ0	rs303510	T	C	-0.0455	0.0211	0.03107
Sun et al.	Q12841	rs1147707	C	T	-0.0024	0.0208	0.9077
Gudjonsson et al.	Q12841	rs1147707	T	C	0.0024	0.0208	0.9077
Sun et al.	Q12841	rs1147707	T	C	0.0024	0.0208	0.9077
Ferkingstad et al.	Q12841	rs1147707	T	C	0.0024	0.0208	0.9077
Ferkingstad et al.	Q12841	rs1259292	C	T	0.0113	0.0219	0.6052
Sun et al.	P28838	rs114838597	C	T	0.0757	0.0681	0.2658
Ferkingstad et al.	P16860	rs114941496	A	G	0.0387	0.0398	0.3304
Sun et al.	Q9UBV2	rs11499034	T	C	-0.0955	0.0857	0.2652
Sun et al.	Q14112	rs1151582	T	C	0.0114	0.0197	0.5641
Sun et al.	O75792	rs115191768	T	A	-0.0609	0.0584	0.2972
Ferkingstad et al.	P12318	rs115264949	A	G	0.0833	0.1025	0.4164
Ferkingstad et al.	P12318	rs1801274	A	G	-0.0289	0.0161	0.07228
Ferkingstad et al.	P12318	rs41297690	C	A	-0.0097	0.0991	0.9219
Ferkingstad et al.	P50440	rs1153858	T	C	-0.0054	0.0222	0.806
Ferkingstad et al.	P42126	rs11541763	C	G	-0.0064	0.0291	0.8262
Ferkingstad et al.	P35475	rs115435541	A	G	-0.001	0.04	0.9797
Ferkingstad et al.	P35475	rs201682298	T	C	0.0264	0.0786	0.7368
Ferkingstad et al.	P35475	rs73219733	T	C	0.0286	0.0318	0.3682
Ferkingstad et al.	P40394	rs1154455	A	T	0.0078	0.0208	0.7088
Ferkingstad et al.	Q9NZC7	rs11545029	G	A	0.0306	0.02	0.127
Sun et al.	O15031	rs11547731	T	C	-0.0491	0.0232	0.03432
Sun et al.	Q9HCY8	rs11548102	A	T	0.0206	0.0204	0.3114
Sun et al.	Q96FQ6	rs11548102	A	T	0.0206	0.0204	0.3114
Sun et al.	Q9HCY8	rs11548102	A	T	0.0206	0.0204	0.3114
Sun et al.	Q96FQ6	rs11548102	A	T	0.0206	0.0204	0.3114
Ferkingstad et al.	Q969G6	rs11548955	A	G	0.0149	0.023	0.5171
Gudjonsson et al.	Q8NBL1	rs115511641	C	G	-0.0885	0.0318	0.005446
Gudjonsson et al.	P16562	rs115534907	A	T	0.0358	0.0873	0.6816
Gudjonsson et al.	P16562	rs478328	A	G	0.0116	0.0198	0.5577
Suhre et al.	P24666	rs11553746	T	C	-0.008	0.0208	0.6988
Sun et al.	P16930	rs11555096	T	C	0.0591	0.0707	0.4031
Ferkingstad et al.	P16930	rs11555096	T	C	0.0591	0.0707	0.4031
Gudjonsson et al.	P16930	rs11555096	T	C	0.0591	0.0707	0.4031
Ferkingstad et al.	Q9BWV1	rs115551340	T	G	-0.0391	0.0783	0.6177
Ferkingstad et al.	Q9BWV1	rs4682481	T	C	0.0178	0.0258	0.4896
Sun et al.	P00813	rs11555566	T	C	-0.0082	0.0335	0.8057
Ferkingstad et al.	Q15782	rs11556868	T	C	0.0407	0.0299	0.1729
Gudjonsson et al.	Q15782	rs11556868	T	C	0.0407	0.0299	0.1729
Sun et al.	Q9HBL8	rs11557236	A	G	0.0038	0.0363	0.9165
Ferkingstad et al.	Q9HBL8	rs11557236	A	G	0.0038	0.0363	0.9165
Ferkingstad et al.	P14314	rs11557488	A	G	-0.0002	0.0268	0.9927
Ferkingstad et al.	P48643	rs11557652	T	A	0.078	0.0571	0.172
Gudjonsson et al.	Q12797	rs115581627	A	T	0.1013	0.0575	0.0781
Sun et al.	P50135	rs11558538	C	T	0.0206	0.0323	0.5237
Sun et al.	O75144	rs11558819	T	C	0.0375	0.018	0.03765
Gudjonsson et al.	O75144	rs11558819	T	C	0.0375	0.018	0.03765
Gudjonsson et al.	O75144	rs2847224	A	C	-0.0111	0.0163	0.4948
Sun et al.	P06732	rs11559024	C	T	-0.0335	0.0795	0.6734
Gudjonsson et al.	Q13591	rs11559051	C	G	0.0357	0.0344	0.2987
Gudjonsson et al.	Q13591	rs3797975	T	C	0.0149	0.0203	0.4611
Sun et al.	O60486	rs115651556	A	G	-0.027	0.1056	0.7984
Gudjonsson et al.	O60486	rs115651556	A	G	-0.027	0.1056	0.7984
Gudjonsson et al.	O60486	rs7958289	A	G	-0.0185	0.0548	0.7359
Ferkingstad et al.	O60486	rs115651556	A	G	-0.027	0.1056	0.7984
Ferkingstad et al.	O60486	rs12099925	G	A	-0.0851	0.0448	0.05723
Ferkingstad et al.	O60486	rs34565975	C	G	-0.1192	0.0966	0.2172
Ferkingstad et al.	O60486	rs57244134	A	G	0.0388	0.0646	0.5477
Ferkingstad et al.	O60486	rs7972001	T	C	-0.0159	0.0544	0.7697
Gudjonsson et al.	Q9Y2I2	rs115668827	C	G	0.0351	0.0475	0.4595
Ferkingstad et al.	Q9Y2I2	rs115668827	C	G	0.0351	0.0475	0.4595
Sun et al.	Q9Y2I2	rs115668827	C	G	0.0351	0.0475	0.4595
Ferkingstad et al.	P01019	rs11568055	T	C	0.0777	0.0708	0.2728
Ferkingstad et al.	P01019	rs2071404	A	C	0.0284	0.0311	0.361
Ferkingstad et al.	P01019	rs57150750	T	C	0.0226	0.0454	0.6179
Sun et al.	P09237	rs11568819	G	A	0.038	0.0409	0.3522
Ferkingstad et al.	P09237	rs11568819	A	G	-0.038	0.0409	0.3522
Ferkingstad et al.	P09237	rs1711431	T	A	-0.012	0.0213	0.5743
Ferkingstad et al.	P09237	rs68181448	A	G	-0.0073	0.0231	0.7533
Gudjonsson et al.	P09237	rs11568819	A	G	-0.038	0.0409	0.3522
Suhre et al.	P09237	rs11568819	A	G	-0.038	0.0409	0.3522
Sun et al.	P01133	rs11568972	C	A	0.0242	0.0208	0.2456
Sun et al.	Q02223	rs11570136	T	A	-0.0005	0.0209	0.9803
Ferkingstad et al.	Q02223	rs11570136	A	T	0.0005	0.0209	0.9803
Sun et al.	P14555	rs11573156	G	C	-0.0071	0.0235	0.7621
Gudjonsson et al.	P14555	rs11573156	C	G	0.0071	0.0235	0.7621
Sun et al.	P14555	rs11573156	C	G	0.0071	0.0235	0.7621
Ferkingstad et al.	P14555	rs11573156	C	G	0.0071	0.0235	0.7621
Ferkingstad et al.	P30613	rs115736167	G	C	0.0394	0.0641	0.539
Sun et al.	P02776	rs11574452	C	A	0.0424	0.0407	0.2976
Sun et al.	P40189	rs11574765	G	A	-0.0404	0.0307	0.189
Sun et al.	Q9GZZ8	rs1157486	G	C	0.0213	0.0216	0.3227
Sun et al.	Q99731	rs11574915	A	C	-0.0275	0.0236	0.2446
Sun et al.	P20701	rs11574938	G	C	0.0051	0.016	0.7491
Ferkingstad et al.	Q13790	rs11575222	A	G	0.0185	0.0595	0.7554
Ferkingstad et al.	Q13790	rs2020854	C	T	-0.3117	0.0341	6.477e-20
Sun et al.	Q14626	rs11575578	A	G	-0.0276	0.0327	0.3985
Ferkingstad et al.	P04118	rs115770370	T	C	0.0487	0.0658	0.4592
Ferkingstad et al.	P04118	rs3748050	C	T	-0.0203	0.0271	0.4541
Ferkingstad et al.	Q8WWA0	rs11578752	C	T	-0.0235	0.0172	0.1711
Sun et al.	P08174	rs11580387	G	A	0.0059	0.0196	0.7632
Sun et al.	Q9NQ25	rs11581248	C	T	0.0294	0.0254	0.2477
Gudjonsson et al.	Q9NQ25	rs11581248	T	C	-0.0294	0.0254	0.2477
Gudjonsson et al.	Q9NQ25	rs11803659	T	C	-0.1076	0.1028	0.2951
Sun et al.	Q9NQ25	rs11581248	T	C	-0.0294	0.0254	0.2477
Ferkingstad et al.	Q9NQ25	rs11581248	T	C	-0.0294	0.0254	0.2477
Gilly et al.	Q9NQ25	rs11581248	T	C	-0.0294	0.0254	0.2477
Sun et al.	Q5VWK5	rs11581607	A	G	-0.3647	0.036	4.558e-24
Sun et al.	Q96PJ5	rs11582663	T	C	-0.0068	0.0271	0.8011
Sun et al.	Q8WWQ8	rs115840458	A	G	0.0379	0.0404	0.3478
Gudjonsson et al.	Q8IYS2	rs11588551	T	C	-0.0093	0.0164	0.5715
Sun et al.	Q13444	rs11589479	G	A	0.0075	0.0218	0.7312
Ferkingstad et al.	Q15418	rs11589734	G	A	0.0123	0.0198	0.5328
Gudjonsson et al.	Q96PJ5	rs11591129	A	T	-0.0084	0.0272	0.756
Sun et al.	Q8NBP7	rs11591147	G	T	-0.0624	0.065	0.3375
Gudjonsson et al.	Q8N474	rs1159162	A	G	0.0053	0.0203	0.7946
Ferkingstad et al.	P45954	rs11593582	G	A	0.005	0.0308	0.8709
Ferkingstad et al.	P45954	rs7913063	T	A	-0.0017	0.0359	0.9633
Ferkingstad et al.	P54762	rs1159402	T	G	0.0053	0.0246	0.8302
Ferkingstad et al.	P54762	rs185257	A	C	-0.0024	0.0198	0.9018
Ferkingstad et al.	P54762	rs73227034	C	A	0.0364	0.0289	0.2069
Gudjonsson et al.	P49788	rs115946033	A	G	-0.1262	0.0587	0.0316
Gudjonsson et al.	P49788	rs75267618	T	C	-0.0077	0.0273	0.7788
Ferkingstad et al.	O94907	rs1159798	A	C	-0.0073	0.0232	0.7529
Ferkingstad et al.	O94907	rs6480949	T	C	-0.031	0.0321	0.3347
Gudjonsson et al.	P05155	rs11603020	T	C	0.0101	0.0189	0.5931
Suhre et al.	P05155	rs11603020	C	T	-0.0101	0.0189	0.5931
Sun et al.	Q96IQ7	rs11604175	C	T	0.0158	0.0187	0.3971
Gudjonsson et al.	Q96AP7	rs11604175	T	C	-0.0158	0.0187	0.3971
Gudjonsson et al.	Q96AP7	rs79288090	C	G	-0.0706	0.092	0.4428
Ferkingstad et al.	Q9Y5Y7	rs116055980	G	A	0.147	0.0497	0.003092
Ferkingstad et al.	Q9Y5Y7	rs76318574	C	T	0.0994	0.0592	0.09341
Ferkingstad et al.	P05155	rs11606706	T	G	-0.0084	0.0189	0.6555
Ferkingstad et al.	P13591	rs11606942	G	C	0.0452	0.0371	0.2229
Ferkingstad et al.	P13591	rs2012801	A	G	0.0444	0.0235	0.05879
Ferkingstad et al.	P13591	rs2288158	G	T	0.0415	0.0288	0.1503
Ferkingstad et al.	P13591	rs61902388	C	T	-0.0018	0.0198	0.9278
Sun et al.	Q6WN34	rs11607100	T	C	-0.1179	0.0504	0.01928
Ferkingstad et al.	Q9UDY4	rs116101331	C	A	0.149	0.1001	0.1369
Ferkingstad et al.	Q9UDY4	rs6699769	G	A	-0.0298	0.0243	0.2201
Sun et al.	P21583	rs11610944	A	G	0.0005	0.021	0.9824
Gudjonsson et al.	P12821	rs116112765	T	C	-0.1035	0.0773	0.1804
Gudjonsson et al.	P12821	rs4363	A	G	0.0453	0.0202	0.02514
Ferkingstad et al.	Q9H772	rs116135446	T	C	0.0275	0.0506	0.5866
Ferkingstad et al.	P04275	rs11614724	A	G	-0.0125	0.019	0.5103
Ferkingstad et al.	P04275	rs145848488	A	G	0.0223	0.0348	0.5213
Sun et al.	Q6PL24	rs11620921	A	G	0.0369	0.0171	0.03099
Ferkingstad et al.	Q9UI08	rs11621340	C	T	0.0399	0.0231	0.08426
Sun et al.	Q93091	rs11622942	T	G	0.0092	0.0228	0.6857
Gudjonsson et al.	P03950	rs11629118	T	C	-0.0071	0.024	0.7667
Gudjonsson et al.	P03950	rs36071889	T	C	0.017	0.023	0.4612
Sun et al.	A6BM72	rs11630800	C	T	0.003	0.0242	0.9026
Ferkingstad et al.	Q16288	rs11631508	G	A	-0.0066	0.0172	0.7016
Ferkingstad et al.	Q16288	rs28735437	C	G	0.0332	0.0275	0.2285
Ferkingstad et al.	P08949	rs11633788	A	T	0.0044	0.0208	0.8342
Sun et al.	Q6ZRY4	rs11634545	G	C	0.0161	0.0457	0.7251
Ferkingstad et al.	Q9NSY2	rs11634869	T	A	0.0055	0.0197	0.7783
Ferkingstad et al.	Q9NSY2	rs4392019	T	C	0.0407	0.0562	0.4689
Ferkingstad et al.	P10646	rs116350534	G	T	-0.0873	0.0778	0.2621
Ferkingstad et al.	Q86TD4	rs11640587	C	G	0.0017	0.0205	0.9357
Ferkingstad et al.	Q9H773	rs11640950	A	T	0.006	0.0198	0.7616
Sun et al.	P55291	rs11646135	G	A	-0.0338	0.0285	0.236
Gudjonsson et al.	P15559	rs11648249	A	T	0.0107	0.0225	0.6323
Sun et al.	Q12794	rs116482870	C	T	0.0366	0.033	0.2675
Ferkingstad et al.	P33151	rs11649312	G	A	-0.0143	0.0211	0.4976
Sun et al.	P68106	rs116520786	C	T	0.002	0.0247	0.9348
Sun et al.	Q9BXJ1	rs116539064	C	T	0.0464	0.0346	0.1802
Sun et al.	Q58EX2	rs11655934	G	A	0.0556	0.0294	0.05841
Gudjonsson et al.	P14625	rs1165693	A	G	-0.0227	0.0174	0.1918
Sun et al.	P14625	rs1165693	A	G	-0.0227	0.0174	0.1918
Gudjonsson et al.	Q9Y5Y7	rs116573529	A	G	0.1423	0.0501	0.004545
Gudjonsson et al.	P08697	rs11657394	A	C	0.0529	0.0439	0.2283
Sun et al.	P08697	rs11657394	A	C	0.0529	0.0439	0.2283
Gudjonsson et al.	Q9UGM5	rs116605311	A	G	0.0449	0.0471	0.3406
Gudjonsson et al.	Q9UGM5	rs138482570	A	G	-0.002	0.0303	0.9486
Gudjonsson et al.	Q9UGM5	rs5030103	T	C	-0.0259	0.0848	0.7602
Sun et al.	O95274	rs11666797	C	A	0.0193	0.028	0.4901
Sun et al.	Q6PI73	rs11668526	C	T	-0.0194	0.0175	0.267
Ferkingstad et al.	O75022	rs11668526	C	T	-0.0194	0.0175	0.267
Ferkingstad et al.	O75022	rs73062686	A	G	0.0295	0.0331	0.3727
Gudjonsson et al.	Q6PI73	rs11668692	T	C	0.0347	0.0303	0.2524
Gudjonsson et al.	Q6PI73	rs73055413	A	G	0.0155	0.0212	0.4653
Ferkingstad et al.	O43240	rs11669237	G	C	-0.011	0.0232	0.634
Ferkingstad et al.	O43240	rs56915529	T	C	-0.0342	0.0226	0.1301
Ferkingstad et al.	O43240	rs7255834	C	T	0.0173	0.0427	0.6846
Gudjonsson et al.	O95897	rs11669788	T	C	0.0007	0.0214	0.9744
Gudjonsson et al.	Q01638	rs11676124	T	C	0.0148	0.0165	0.3704
Ferkingstad et al.	P12111	rs11677932	A	G	-0.0242	0.021	0.2496
Ferkingstad et al.	P12111	rs2646260	G	A	0.0511	0.023	0.02652
Pietzner et al.	Q06033	rs116780938	T	G	-0.0421	0.044	0.3386
Pietzner et al.	Q06033	rs74320783	A	G	-0.0648	0.1016	0.5238
Ferkingstad et al.	Q9UHF4	rs1167852	A	T	0.0351	0.0216	0.1053
Sun et al.	Q7Z4W2	rs116792212	C	T	0.023	0.0421	0.5851
Sun et al.	P07108	rs11680074	G	A	0.0238	0.025	0.3406
Sun et al.	Q9UJ70	rs11680831	T	C	0.0255	0.0208	0.2209
Ferkingstad et al.	Q9UJ70	rs11680831	C	T	-0.0255	0.0208	0.2209
Ferkingstad et al.	Q9UJ70	rs57426701	A	G	0.0027	0.0199	0.8923
Ferkingstad et al.	P09529	rs11682902	A	G	-0.0045	0.0316	0.8873
Ferkingstad et al.	P09529	rs17050272	A	G	0.0226	0.0201	0.2606
Ferkingstad et al.	P19835	rs116842520	A	G	-0.0579	0.059	0.3266
Ferkingstad et al.	P19835	rs592267	T	C	0.0593	0.0987	0.5478
Sun et al.	O75351	rs116847314	A	C	-0.0132	0.0673	0.8443
Ferkingstad et al.	Q96EY8	rs116869611	T	C	0.0014	0.036	0.9689
Ferkingstad et al.	Q9NX01	rs116891509	T	C	0.0217	0.0377	0.5649
Sun et al.	O15232	rs11694716	G	A	0.0135	0.0204	0.5074
Sun et al.	O95460	rs11697677	G	A	0.0462	0.0186	0.0129
Sun et al.	P00568	rs116977475	C	T	0.0222	0.0518	0.6685
Ferkingstad et al.	O95388	rs116979383	A	G	-0.084	0.0768	0.2741
Ferkingstad et al.	O95388	rs16904832	A	G	0.0272	0.0239	0.2563
Ferkingstad et al.	O95388	rs7843546	T	C	-0.0199	0.0223	0.3717
Ferkingstad et al.	Q9NT22	rs11698449	G	A	-0.0121	0.0223	0.5871
Ferkingstad et al.	Q9NT22	rs4810316	A	C	0.0367	0.0212	0.08328
Ferkingstad et al.	Q9NT22	rs61739314	C	G	-0.0236	0.0538	0.6604
Ferkingstad et al.	P60484	rs117002784	T	C	-0.0756	0.0674	0.262
Ferkingstad et al.	Q8NFI3	rs117014247	T	C	-0.0394	0.0725	0.587
Ferkingstad et al.	Q8NFI3	rs12937557	A	G	-0.0803	0.0451	0.07475
Ferkingstad et al.	Q8NFI3	rs56107536	A	C	0.0334	0.0297	0.2611
Ferkingstad et al.	O75828	rs11702672	A	G	0.0048	0.0252	0.8483
Ferkingstad et al.	Q9HD89	rs117029024	A	G	-0.0289	0.0899	0.7481
Ferkingstad et al.	Q9HD89	rs3745367	A	G	0.0118	0.0251	0.6394
Gudjonsson et al.	P23142	rs11703125	A	G	-0.0351	0.0249	0.1595
Ferkingstad et al.	Q96AW1	rs117042408	A	G	-0.0041	0.0618	0.9464
Ferkingstad et al.	Q9UNA4	rs117050326	C	G	-0.0204	0.0643	0.751
Ferkingstad et al.	Q9HC56	rs117087958	A	C	0.0365	0.0318	0.2512
Ferkingstad et al.	Q9HC56	rs745333	C	T	-0.0045	0.0201	0.8216
Ferkingstad et al.	P13385	rs11710264	C	T	-0.02	0.0201	0.32
Gudjonsson et al.	P22792	rs11711157	T	C	-0.0091	0.0218	0.6778
Sun et al.	Q6UXB4	rs117133715	C	T	0.0199	0.0383	0.6034
Sun et al.	P22748	rs117154637	A	T	0.0187	0.0512	0.7145
Gudjonsson et al.	Q9UKZ9	rs11716897	A	G	-0.0339	0.0207	0.1014
Ferkingstad et al.	A2RU67	rs117172138	T	C	0.0504	0.0713	0.4796
Pietzner et al.	Q14624	rs11718060	A	G	-0.0431	0.0231	0.06196
Sun et al.	P0C7L1	rs11718350	T	G	-0.0163	0.0177	0.3588
GenMap	P27169	rs117211659	G	A	0.0378	0.089	0.6715
GenMap	P27169	rs117352199	G	A	-0.1025	0.0766	0.1808
GenMap	P27169	rs2237582	G	A	0.013	0.0216	0.5483
GenMap	P27169	rs61121205	C	G	-0.0013	0.0219	0.951
GenMap	P27169	rs705379	G	A	0.0118	0.02	0.5532
Ferkingstad et al.	Q7Z4F1	rs117221168	A	G	-0.0394	0.0583	0.4992
Sun et al.	Q9NRR1	rs11722554	G	A	-0.0049	0.0519	0.9252
Gudjonsson et al.	Q9NRR1	rs11722554	A	G	0.0049	0.0519	0.9252
Gudjonsson et al.	Q9NRR1	rs6446315	A	G	0.0123	0.0263	0.6403
Ferkingstad et al.	Q9NRR1	rs11722554	A	G	0.0049	0.0519	0.9252
Ferkingstad et al.	Q9P0G3	rs117229324	T	C	-0.0724	0.0728	0.3199
Ferkingstad et al.	Q9P0G3	rs17658926	A	G	0.0081	0.0248	0.744
Ferkingstad et al.	Q9P0G3	rs2569441	T	C	-0.0186	0.0204	0.3612
Ferkingstad et al.	Q9P0G3	rs2691271	G	C	-0.0444	0.0249	0.07468
Ferkingstad et al.	Q9P0G3	rs3760739	T	G	-0.0181	0.0215	0.3978
Sun et al.	Q9NX58	rs11723339	C	T	0.0102	0.0209	0.6245
Ferkingstad et al.	Q8N6Q3	rs117243018	A	G	-0.0518	0.0608	0.3947
Ferkingstad et al.	Q8N6Q3	rs62113716	A	G	0.0085	0.0378	0.8219
Gudjonsson et al.	Q9P126	rs117261728	A	G	-0.0188	0.0508	0.7118
Gudjonsson et al.	Q9P126	rs544605	T	C	0.0348	0.0191	0.06813
Sun et al.	Q9UBX7	rs117268623	C	T	0.0027	0.0598	0.9645
Gudjonsson et al.	Q96QV1	rs11727676	T	C	-0.0265	0.0348	0.4469
Ferkingstad et al.	Q96QV1	rs11727676	C	T	0.0265	0.0348	0.4469
Sun et al.	Q9H6H4	rs117291678	G	C	-0.0126	0.084	0.8808
Gudjonsson et al.	O43405	rs117309559	A	G	0.0151	0.0715	0.8327
Gudjonsson et al.	O43405	rs7159420	T	G	-0.0117	0.0305	0.7024
Ferkingstad et al.	Q9BUD6	rs11731643	C	T	0.0017	0.0266	0.9495
Ferkingstad et al.	Q07075	rs11735606	G	C	0.0199	0.0211	0.3468
Ferkingstad et al.	Q07075	rs17623554	A	T	0.037	0.0354	0.296
Ferkingstad et al.	P43234	rs11735917	G	A	-0.0095	0.0214	0.6574
Ferkingstad et al.	P43234	rs148050290	C	T	0.0157	0.067	0.8148
Ferkingstad et al.	P43234	rs2334114	A	C	0.0045	0.0212	0.8326
Sun et al.	P45984	rs11738309	T	C	-0.0016	0.0244	0.9479
Ferkingstad et al.	P04155	rs117389225	T	C	-0.062	0.1006	0.5377
Ferkingstad et al.	P04155	rs3761376	A	G	-0.0278	0.0234	0.235
Gudjonsson et al.	Q9NS85	rs117399000	A	G	-0.0597	0.0621	0.3358
Sun et al.	Q9NS85	rs117399000	A	G	-0.0597	0.0621	0.3358
Ferkingstad et al.	Q9NS85	rs117399000	A	G	-0.0597	0.0621	0.3358
Ferkingstad et al.	Q9NS85	rs16950591	C	T	-0.0554	0.0275	0.04442
Ferkingstad et al.	Q9NS85	rs4793712	A	G	-0.0245	0.0198	0.217
Gudjonsson et al.	Q8NHL6	rs117402046	T	C	-0.0018	0.0356	0.9592
Gudjonsson et al.	Q8NHL6	rs145320563	T	C	-0.032	0.0328	0.3289
Gudjonsson et al.	Q6UWN8	rs11741093	T	C	-0.001	0.0378	0.9781
Sun et al.	P40189	rs11742271	A	G	0.0393	0.0303	0.1944
Ferkingstad et al.	P15848	rs11743362	A	G	-0.0016	0.0198	0.937
Sun et al.	Q13219	rs117448041	T	C	0.0115	0.0745	0.8773
Ferkingstad et al.	P20061	rs117456053	A	G	0.0773	0.0958	0.4197
Ferkingstad et al.	P20061	rs34324219	A	C	0.0079	0.0327	0.8081
Ferkingstad et al.	P20061	rs34528912	T	C	0.0433	0.0519	0.4038
Sun et al.	O00203	rs11746090	G	A	-0.0102	0.0215	0.6351
GenMap	P40189	rs11747625	G	T	0.0399	0.0307	0.1945
Gudjonsson et al.	Q96KN2	rs117485671	C	G	0.1061	0.0741	0.1524
Gudjonsson et al.	Q96KN2	rs17817077	A	G	0.03	0.0202	0.1377
Gudjonsson et al.	Q96KN2	rs56042934	T	C	-0.0384	0.0252	0.1275
Ferkingstad et al.	O14960	rs11750675	T	C	0.0577	0.0306	0.05956
Ferkingstad et al.	O14960	rs62623707	G	A	0.012	0.0505	0.8128
Ferkingstad et al.	Q8NBJ4	rs117508530	T	C	0.0483	0.0803	0.5477
Sun et al.	Q86UD1	rs117554512	T	C	-0.0377	0.0353	0.2856
Ferkingstad et al.	Q86UD1	rs117554512	T	C	-0.0377	0.0353	0.2856
Ferkingstad et al.	Q86UD1	rs2444239	A	T	-0.027	0.0163	0.09695
Ferkingstad et al.	P22894	rs117557731	G	A	0.0035	0.0561	0.9509
Ferkingstad et al.	P22894	rs35231465	A	G	-0.0492	0.0647	0.4464
Ferkingstad et al.	P22894	rs3758861	A	G	-0.0334	0.029	0.2482
Sun et al.	Q9UGT4	rs117587385	G	A	-0.0688	0.0521	0.1862
Sun et al.	Q5T2D2	rs11759347	C	A	-0.0461	0.0238	0.05296
Gilly et al.	Q5T2D2	rs11759347	A	C	0.0461	0.0238	0.05296
Sun et al.	Q9H3U7	rs11759500	T	C	0.0066	0.0223	0.7658
Sun et al.	P47972	rs11760352	T	G	-0.0204	0.0219	0.3516
Sun et al.	Q92932	rs11761540	C	T	0.0062	0.0204	0.7632
Ferkingstad et al.	P00915	rs117634905	G	A	-0.0663	0.111	0.5505
Ferkingstad et al.	P00915	rs2453868	C	T	0.0041	0.0201	0.8372
Ferkingstad et al.	P00915	rs72682933	C	T	0.0973	0.071	0.1707
Ferkingstad et al.	Q92556	rs11767227	G	C	-0.0174	0.0229	0.4471
Ferkingstad et al.	Q92556	rs7782999	T	A	0.0245	0.0202	0.2255
Sun et al.	P43487	rs117718692	G	T	-0.0362	0.0493	0.4625
Sun et al.	O60911	rs117724680	T	C	-0.0353	0.0405	0.384
Ferkingstad et al.	O60911	rs117724680	C	T	0.0353	0.0405	0.384
Ferkingstad et al.	O60911	rs7852748	C	T	0.0302	0.0197	0.126
Gudjonsson et al.	O60911	rs117724680	T	C	-0.0353	0.0405	0.384
Ferkingstad et al.	Q9UBX8	rs117750096	G	T	0.0479	0.0497	0.3346
Ferkingstad et al.	Q9UBX8	rs9951594	A	G	0.0551	0.0462	0.2331
Gilly et al.	O95502	rs117773903	T	C	-0.0304	0.0722	0.6732
Gudjonsson et al.	Q13790	rs117779516	C	G	-0.3288	0.0349	3.955e-21
Gudjonsson et al.	Q9H0R4	rs117792675	A	G	-0.0335	0.0645	0.6038
Gudjonsson et al.	Q9H0R4	rs78720782	A	T	-0.0708	0.0436	0.1039
Sun et al.	Q9H1C3	rs117801489	T	C	0.0295	0.086	0.732
Sun et al.	Q96DB5	rs11781016	C	A	-0.0516	0.0198	0.009083
Sun et al.	P09467	rs117815264	C	T	0.0061	0.0397	0.8784
Gudjonsson et al.	O75356	rs117818304	T	C	-0.0789	0.0447	0.07759
Gudjonsson et al.	O95388	rs11784362	T	C	0.0296	0.0239	0.2147
Gudjonsson et al.	O95388	rs2013158	A	C	-0.0169	0.0194	0.3842
Sun et al.	Q12864	rs11786049	G	C	0.008	0.0197	0.6852
Ferkingstad et al.	P21709	rs117926980	C	G	0.0393	0.0556	0.4799
Ferkingstad et al.	P21709	rs34372369	A	G	0.0716	0.0439	0.1028
Ferkingstad et al.	P21709	rs4725617	A	G	-0.0505	0.0368	0.1696
Sun et al.	P17813	rs11794565	C	T	0.0432	0.0203	0.03376
Ferkingstad et al.	P17813	rs11794565	T	C	-0.0432	0.0203	0.03376
GenMap	P08519	rs117965696	A	G	-0.1095	0.0422	0.009522
GenMap	P08519	rs12524288	C	A	0.0428	0.0398	0.2828
GenMap	P08519	rs1317026	C	T	-0.0439	0.0669	0.5124
GenMap	P08519	rs141550222	C	G	0.037	0.0601	0.5384
GenMap	P08519	rs151292106	C	T	-0.0194	0.0612	0.751
GenMap	P08519	rs1835346	A	G	0.0026	0.0688	0.9701
GenMap	P08519	rs186696265	C	T	0.1635	0.0867	0.05921
GenMap	P08519	rs41267807	C	T	-0.0786	0.0732	0.283
GenMap	P08519	rs41267809	G	A	0.0926	0.0848	0.2749
GenMap	P08519	rs41272078	C	T	0.0339	0.0646	0.5997
GenMap	P08519	rs41272114	T	C	-0.0896	0.0554	0.1062
GenMap	P08519	rs55730499	C	T	0.032	0.0328	0.3283
GenMap	P08519	rs688359	G	A	0.0017	0.0209	0.9332
GenMap	P08519	rs9689234	G	A	0.0014	0.019	0.9402
Ferkingstad et al.	Q9BYH1	rs117966464	T	G	0.0122	0.057	0.8305
Ferkingstad et al.	Q9BYH1	rs188357839	G	C	0.0287	0.0758	0.7049
Ferkingstad et al.	Q9BYH1	rs654245	G	A	0.0031	0.026	0.9059
Ferkingstad et al.	Q9BYH1	rs7293127	A	C	0.0565	0.0323	0.08037
Ferkingstad et al.	Q9BYH1	rs73158619	A	G	0.0086	0.0857	0.9201
Gudjonsson et al.	Q02763	rs117982767	T	G	0.0036	0.045	0.9362
Gudjonsson et al.	Q02763	rs511619	A	C	-0.056	0.0534	0.294
Gudjonsson et al.	P78333	rs118000667	T	C	0.046	0.0796	0.5632
Gudjonsson et al.	P78333	rs342702	T	G	0.0297	0.0222	0.1795
Gudjonsson et al.	P19961	rs11800555	A	G	0.108	0.0592	0.06785
Gudjonsson et al.	P19961	rs1930212	A	G	0.0114	0.0253	0.6517
Sun et al.	Q01469	rs118019635	C	A	-0.0197	0.045	0.662
Ferkingstad et al.	P17213	rs118051921	A	G	0.0198	0.0676	0.7699
Ferkingstad et al.	P17213	rs1934913	C	T	0.0101	0.0207	0.6265
Ferkingstad et al.	P17213	rs6024863	T	A	-0.0099	0.0327	0.7612
Gudjonsson et al.	P21266	rs11807	T	C	-0.0262	0.0247	0.2888
Sun et al.	O60447	rs11808092	C	A	0.0041	0.0185	0.8264
Ferkingstad et al.	P17931	rs118083722	A	G	0.0042	0.0366	0.9084
Ferkingstad et al.	O60704	rs118095417	G	A	0.0701	0.0722	0.3317
Ferkingstad et al.	O60704	rs2283824	A	G	0.0083	0.0198	0.6752
Sun et al.	Q9Y5Q6	rs11809759	A	G	0.0149	0.0202	0.4607
Ferkingstad et al.	Q9Y5Q6	rs11809759	G	A	-0.0149	0.0202	0.4607
Sun et al.	P12318	rs11810143	A	G	0.006	0.0244	0.8064
Ferkingstad et al.	P37837	rs118104171	A	G	-0.0485	0.0347	0.1616
Ferkingstad et al.	P58499	rs118132670	A	C	-0.0652	0.0542	0.2294
Ferkingstad et al.	P58499	rs140935232	G	A	-0.051	0.0655	0.4363
Ferkingstad et al.	P58499	rs2838011	C	T	0.0034	0.0333	0.9195
Ferkingstad et al.	P58499	rs60265870	A	G	0.0642	0.045	0.1539
Gudjonsson et al.	P46063	rs118150066	A	C	-0.072	0.0645	0.2641
Gudjonsson et al.	P46063	rs118171527	T	C	-0.0385	0.0635	0.5443
Sun et al.	Q9C035	rs11821656	G	C	0.008	0.0239	0.7383
Ferkingstad et al.	Q01995	rs11826038	G	A	-0.0283	0.0543	0.6023
Ferkingstad et al.	P0C862	rs11840418	T	C	0.0116	0.0214	0.5864
Sun et al.	Q86WD7	rs11850199	C	A	-0.0034	0.0223	0.8786
Sun et al.	O94923	rs11854180	T	G	0.0008	0.0235	0.9736
Sun et al.	Q9NXH3	rs11855641	A	G	0.052	0.0208	0.01235
Sun et al.	Q96K21	rs11858010	T	C	0.0416	0.0204	0.04184
Ferkingstad et al.	Q9UJJ9	rs11865211	T	C	-0.0031	0.0711	0.9649
Ferkingstad et al.	Q9UJJ9	rs9923746	C	G	0.0388	0.0313	0.2148
Sun et al.	Q6UWV6	rs11868696	A	G	0.0127	0.0207	0.5408
Ferkingstad et al.	Q6UWV6	rs11868696	G	A	-0.0127	0.0207	0.5408
Sun et al.	Q6UWV6	rs11871061	C	T	-0.0107	0.0207	0.6053
Sun et al.	P35052	rs11892254	C	T	0.0013	0.0264	0.9604
Sun et al.	P19525	rs11894449	C	T	0.0059	0.0197	0.7639
Sun et al.	P23229	rs11895564	G	A	0.0209	0.0214	0.3287
Sun et al.	Q9UNN8	rs11907011	C	T	-0.0056	0.0312	0.8566
Sun et al.	Q9NZU0	rs11908097	C	T	0.0263	0.0195	0.1765
Gudjonsson et al.	O15394	rs11911765	T	C	-0.0247	0.0198	0.2113
Gudjonsson et al.	O15394	rs2826851	A	G	0.0198	0.0218	0.3633
Sun et al.	Q53H47	rs11915920	C	T	0.0079	0.0196	0.6868
Sun et al.	Q9UQV4	rs11921884	G	T	0.0025	0.0206	0.9046
Gudjonsson et al.	Q9NPH3	rs11927365	A	G	0.0442	0.0276	0.1099
Gudjonsson et al.	Q9NPH3	rs34879831	A	G	-0.0089	0.0272	0.7417
Ferkingstad et al.	P20155	rs11941268	T	C	0.0906	0.0724	0.2111
Ferkingstad et al.	P20155	rs4865151	G	T	0.0062	0.0204	0.7607
Ferkingstad et al.	P20155	rs781537	C	G	0.027	0.0206	0.1912
Sun et al.	P20155	rs11941335	T	C	0.0944	0.0725	0.1927
Ferkingstad et al.	Q9Y2E5	rs11943337	G	C	-0.0043	0.0198	0.826
Sun et al.	O94907	rs1194673	A	G	0.0283	0.0207	0.1714
Ferkingstad et al.	Q96DG6	rs11948322	C	T	0.0311	0.0205	0.1293
Suhre et al.	P16871	rs11957503	G	T	0.0281	0.0163	0.08408
Sun et al.	Q9H173	rs11957633	T	C	0.0031	0.0208	0.8798
Ferkingstad et al.	P15692	rs11965885	G	T	-0.0072	0.0202	0.7225
Ferkingstad et al.	P15692	rs1740073	T	C	0.0124	0.0174	0.4781
Ferkingstad et al.	P15692	rs6921438	A	G	-0.0015	0.02	0.9387
Sun et al.	P13667	rs11974627	G	T	0.0379	0.0252	0.1336
Ferkingstad et al.	P00533	rs11977388	C	T	-0.0141	0.0241	0.5596
Ferkingstad et al.	P00533	rs13244925	A	C	0.0041	0.0199	0.835
Gudjonsson et al.	Q9Y646	rs11984922	T	C	-0.0384	0.0506	0.4487
Gudjonsson et al.	Q9Y646	rs72680193	A	C	0.0562	0.0538	0.2958
Sun et al.	P49354	rs11990515	G	A	0.0281	0.0355	0.4275
Sun et al.	P20908	rs12002679	C	G	-0.0042	0.0233	0.8578
Gudjonsson et al.	Q9P2B2	rs12026724	A	C	0.0447	0.0436	0.3058
Gudjonsson et al.	Q9P2B2	rs4233450	T	G	0.0115	0.0209	0.58
Suhre et al.	Q04756	rs1203119	A	G	0.0763	0.0411	0.06352
Gudjonsson et al.	Q9NR34	rs12032634	A	T	0.026	0.0215	0.2257
Sun et al.	P61812	rs12034138	C	T	0.0008	0.0303	0.9788
Gudjonsson et al.	P51858	rs12039810	A	G	-0.0083	0.0207	0.6907
Ferkingstad et al.	Q06830	rs12047498	T	C	-0.0074	0.0232	0.7514
Suhre et al.	Q15118	rs12052479	A	C	0.0198	0.0198	0.3182
Sun et al.	P02745	rs12058824	G	A	0.0413	0.0298	0.1663
Ferkingstad et al.	P02747	rs12073436	T	C	-0.0101	0.0342	0.7686
Ferkingstad et al.	P02747	rs292004	G	A	-0.0034	0.0461	0.9412
Ferkingstad et al.	P02747	rs78865058	A	G	0.0563	0.0538	0.2953
Ferkingstad et al.	Q5JZY3	rs12074120	G	T	-0.0134	0.0219	0.5401
Sun et al.	P04746	rs12075086	C	T	-0.0214	0.0336	0.5239
Sun et al.	P10586	rs12076635	G	C	0.0047	0.0196	0.811
Suhre et al.	P02743	rs12079353	A	C	-0.1194	0.067	0.07484
Sun et al.	P19961	rs12080068	C	A	-0.0198	0.0337	0.5567
Pietzner et al.	P02741	rs12081480	T	G	0.0501	0.0362	0.1667
Sun et al.	Q9UNP9	rs12086750	G	C	0.028	0.0206	0.1744
Sun et al.	Q9UNP9	rs12086750	C	G	-0.028	0.0206	0.1744
Sun et al.	Q969P0	rs12092798	T	C	-0.0288	0.0242	0.2335
Ferkingstad et al.	O95154	rs12094043	G	A	0.0146	0.0205	0.4761
Sun et al.	Q9GZT9	rs12097901	C	G	0.0078	0.0435	0.8575
Gudjonsson et al.	Q8N428	rs12100668	A	G	0.0086	0.0202	0.6708
Ferkingstad et al.	P16671	rs12113010	A	G	-0.0024	0.0333	0.9425
Sun et al.	Q96DU3	rs12119876	C	A	0.0136	0.0201	0.4981
Sun et al.	Q9BV79	rs12122508	C	T	0.004	0.0295	0.8925
Gudjonsson et al.	P09326	rs12124234	C	G	-0.0142	0.0214	0.5063
Sun et al.	P09326	rs12124234	C	G	-0.0142	0.0214	0.5063
Ferkingstad et al.	P08887	rs12126142	A	G	-0.0473	0.0165	0.00418
Sun et al.	Q9HBG7	rs12128261	G	T	0.0612	0.0194	0.001622
Sun et al.	Q93033	rs12130298	A	C	0.0111	0.0317	0.7264
Suhre et al.	P08174	rs12134133	A	G	0.0063	0.0189	0.7405
Sun et al.	P05160	rs12134960	G	C	-0.0272	0.0271	0.3155
Ferkingstad et al.	Q96DU3	rs12137007	G	A	-0.0115	0.0201	0.5675
Sun et al.	Q5VY43	rs12137505	G	A	-0.0037	0.0207	0.8597
Sun et al.	O94760	rs12138621	T	C	0.0031	0.02	0.8781
Hillary et al.	Q8NBI3	rs12139487	C	T	-0.0151	0.0273	0.5805
Gudjonsson et al.	Q99665	rs12139687	T	G	0.0679	0.0166	4.067e-05
Suhre et al.	Q13231	rs12141375	A	C	0.0051	0.0243	0.833
Ferkingstad et al.	P36222	rs12141494	G	A	0.0175	0.0198	0.3751
Sun et al.	Q68D85	rs12146443	T	C	0.0568	0.0167	0.0006798
Sun et al.	P00736	rs12146727	G	A	-0.0144	0.0291	0.6214
Sun et al.	P22749	rs12151621	A	C	-0.0044	0.0234	0.8518
Suhre et al.	P22749	rs12151621	A	C	-0.0044	0.0234	0.8518
Gudjonsson et al.	P22749	rs12151742	T	C	-0.0036	0.0234	0.8762
Gudjonsson et al.	P22749	rs17430897	T	C	0.0402	0.0504	0.425
Ferkingstad et al.	P22749	rs12151742	T	C	-0.0036	0.0234	0.8762
Ferkingstad et al.	P22749	rs17430897	T	C	0.0402	0.0504	0.425
Sun et al.	O95388	rs12156037	A	G	-0.0401	0.0207	0.05335
Sun et al.	Q07065	rs1215741	A	T	-0.0149	0.0232	0.5198
Gudjonsson et al.	P10768	rs1216987	A	T	0.0062	0.0337	0.8542
Ferkingstad et al.	P35442	rs12174547	T	C	-0.0101	0.0247	0.6822
Ferkingstad et al.	P35442	rs35239983	A	G	0.0125	0.0273	0.6457
Ferkingstad et al.	P35442	rs62435801	G	A	0.0223	0.0271	0.4111
Ferkingstad et al.	P35442	rs73234350	A	G	-0.0327	0.0605	0.5886
Gudjonsson et al.	Q86VZ4	rs12176034	T	C	0.0073	0.0209	0.7278
Sun et al.	Q9H2K0	rs1218825	G	C	0.0435	0.0479	0.3637
Ferkingstad et al.	P48147	rs12192369	G	A	0.0035	0.0231	0.8786
Ferkingstad et al.	Q9Y3C6	rs12194408	G	C	0.0904	0.0588	0.1244
Sun et al.	Q9Y3C6	rs12194408	G	C	0.0904	0.0588	0.1244
Sun et al.	Q04900	rs12197114	T	C	-0.047	0.0207	0.02352
Sun et al.	P22004	rs12198986	G	A	0.0016	0.016	0.9223
Suhre et al.	P11717	rs12202350	C	T	-0.0311	0.0335	0.3532
Suhre et al.	P11717	rs600324	T	C	-0.0402	0.0299	0.1783
Sun et al.	Q13410	rs12202419	T	G	0.0844	0.0275	0.00217
Sun et al.	Q96R05	rs1220399	G	A	0.0058	0.024	0.8094
Ferkingstad et al.	Q96R05	rs1220424	T	A	0.018	0.0246	0.4644
Gudjonsson et al.	P00747	rs12209517	C	G	0.0438	0.0246	0.07531
Gudjonsson et al.	P00747	rs2489929	T	C	0.0261	0.0281	0.3535
Sun et al.	O15264	rs12210904	C	A	0.0016	0.022	0.9427
Sun et al.	O15264	rs12210904	A	C	-0.0016	0.022	0.9427
Sun et al.	Q5QGZ9	rs12230629	T	C	-0.0047	0.0188	0.8034
Hillary et al.	Q8TD46	rs12233417	T	C	0.0153	0.0569	0.7872
Ferkingstad et al.	Q86Z14	rs12233688	T	C	0.0059	0.0208	0.7783
Ferkingstad et al.	Q86Z14	rs3102166	A	G	0.0132	0.0553	0.811
Ferkingstad et al.	Q86Z14	rs35372803	T	C	-0.0247	0.0453	0.5859
Sun et al.	P19320	rs12240047	T	C	-0.0078	0.0199	0.6954
Gudjonsson et al.	Q9HDC9	rs12242	T	C	0.0779	0.0431	0.07079
Gudjonsson et al.	Q9HDC9	rs227619	A	G	0.0018	0.0304	0.9521
Ferkingstad et al.	Q9HDC9	rs12242	C	T	-0.0779	0.0431	0.07079
Ferkingstad et al.	Q9HDC9	rs6036977	C	T	0.0018	0.0305	0.9538
Ferkingstad et al.	O76003	rs12248841	C	T	0.0089	0.0199	0.6535
Sun et al.	P10746	rs12253180	A	G	-0.0118	0.0244	0.6273
Ferkingstad et al.	Q8IZJ1	rs12262480	C	A	-0.0087	0.037	0.8142
Ferkingstad et al.	Q8IZJ1	rs60127485	C	G	-0.0173	0.0635	0.7853
Ferkingstad et al.	Q7L266	rs12275541	A	G	-0.0009	0.0221	0.9658
Pietzner et al.	Q99988	rs1227731	A	G	0.03	0.0239	0.209
Gudjonsson et al.	P20061	rs12277676	T	G	0.0097	0.0211	0.6468
Ferkingstad et al.	Q9P016	rs12278812	C	A	-0.0137	0.0263	0.6014
Sun et al.	O95858	rs1227967	T	C	0.0075	0.0197	0.7036
Ferkingstad et al.	Q969Z4	rs12293998	G	T	0.0023	0.0246	0.9259
Ferkingstad et al.	P00325	rs1229984	T	C	-0.0587	0.0485	0.2263
Gudjonsson et al.	P40967	rs12309895	A	T	0.0292	0.03	0.3309
Sun et al.	Q6NUS6	rs12357173	C	T	-0.0313	0.0208	0.1315
Ferkingstad et al.	P35247	rs12357764	A	C	0.0216	0.0171	0.2075
Sun et al.	Q9HBB8	rs12360820	A	C	0.0109	0.0214	0.6098
Ferkingstad et al.	Q9HBB8	rs12360820	A	C	0.0109	0.0214	0.6098
Sun et al.	A6NHS7	rs12370269	A	G	0.0498	0.0235	0.03404
Ferkingstad et al.	A6NHS7	rs12370269	G	A	-0.0498	0.0235	0.03404
Sun et al.	O00391	rs12371	A	G	-0.0294	0.0342	0.3899
Sun et al.	P09871	rs12371227	C	T	-0.015	0.0292	0.6079
Gudjonsson et al.	Q6ZRP7	rs12378344	C	G	-0.018	0.0202	0.3734
Sun et al.	P05413	rs12401792	G	T	0.02	0.0233	0.3906
Ferkingstad et al.	O95861	rs12404566	A	T	-0.0052	0.0253	0.8365
Ferkingstad et al.	Q969P0	rs12408242	C	T	0.0283	0.0241	0.2407
Sun et al.	P41271	rs12408663	T	C	-0.0158	0.0236	0.5025
Gudjonsson et al.	P14543	rs12409606	T	C	0.0204	0.0227	0.3698
Gudjonsson et al.	P14543	rs76275565	A	G	0.0497	0.0892	0.5771
Sun et al.	Q02817	rs12416873	G	A	0.0351	0.0261	0.1783
Sun et al.	P22307	rs1242331	A	G	0.0185	0.0212	0.3807
Ferkingstad et al.	P01009	rs1243167	A	G	-0.0104	0.0198	0.598
Gudjonsson et al.	P01009	rs1243167	A	G	-0.0104	0.0198	0.598
Ferkingstad et al.	Q9HDB5	rs12432262	C	A	0.015	0.0182	0.411
Ferkingstad et al.	Q9HDB5	rs34121288	T	C	-0.0563	0.0205	0.006071
Ferkingstad et al.	Q9HDB5	rs34940743	G	A	0.0423	0.0209	0.04281
Ferkingstad et al.	P23381	rs12436789	T	C	0.0649	0.0255	0.01078
Ferkingstad et al.	P16885	rs12445050	T	C	0.0014	0.0289	0.9603
Ferkingstad et al.	P16885	rs4591139	T	C	0.0354	0.0201	0.07804
Ferkingstad et al.	P23515	rs12449302	C	T	-0.0258	0.0294	0.3807
Sun et al.	Q92563	rs1245540	T	C	0.0015	0.0197	0.9397
Ferkingstad et al.	Q92563	rs1245548	A	G	0.0025	0.0197	0.9001
Sun et al.	P19022	rs12457737	T	C	-0.023	0.0215	0.2853
Ferkingstad et al.	P20138	rs12459419	T	C	-0.0471	0.021	0.02515
Sun et al.	P20138	rs12459419	T	C	-0.0471	0.021	0.02515
Suhre et al.	P20138	rs12459419	T	C	-0.0471	0.021	0.02515
Sun et al.	O76036	rs12459447	G	A	-0.0117	0.0391	0.7639
Sun et al.	P40199	rs12459454	A	G	-0.029	0.0215	0.1785
Sun et al.	P31997	rs12459454	A	G	-0.029	0.0215	0.1785
Sun et al.	P40199	rs12459454	A	G	-0.029	0.0215	0.1785
Sun et al.	P31997	rs12459454	A	G	-0.029	0.0215	0.1785
Ferkingstad et al.	Q9H665	rs12459634	C	T	-0.0725	0.0273	0.007805
Sun et al.	Q9H665	rs12459634	C	T	-0.0725	0.0273	0.007805
Gudjonsson et al.	O43699	rs12460678	T	C	-0.0012	0.0339	0.9713
Ferkingstad et al.	P49747	rs12460700	A	G	-0.0272	0.03	0.3658
Ferkingstad et al.	P49747	rs145122962	T	C	0.0464	0.1273	0.7152
Gudjonsson et al.	Q16769	rs12467820	T	G	-0.0364	0.02	0.06908
Sun et al.	Q01638	rs12470864	G	A	0.045	0.0166	0.006779
Gilly et al.	Q01638	rs12470864	A	G	-0.045	0.0166	0.006779
Gudjonsson et al.	O75077	rs12471404	A	C	0.0627	0.0533	0.239
Gudjonsson et al.	O75077	rs143219430	A	C	0.0038	0.06	0.9492
Gudjonsson et al.	O75077	rs1448903	A	G	0.0351	0.0281	0.2116
Sun et al.	P10145	rs1247635	G	C	-0.0483	0.0416	0.245
Ferkingstad et al.	Q16719	rs12477146	A	G	-0.0546	0.0218	0.01223
Gudjonsson et al.	Q16719	rs12477146	A	G	-0.0546	0.0218	0.01223
Sun et al.	P05187	rs12478529	C	T	-0.0146	0.0236	0.5371
Ferkingstad et al.	P10696	rs12478529	T	C	0.0146	0.0236	0.5371
Ferkingstad et al.	O00241	rs12480515	T	C	0.0227	0.0183	0.214
Sun et al.	Q99829	rs12481228	C	G	0.0836	0.0264	0.001574
Ferkingstad et al.	P39060	rs12483377	A	G	-0.051	0.0363	0.1601
Gudjonsson et al.	O75828	rs12483755	A	G	-0.009	0.0205	0.6605
Sun et al.	Q96PD2	rs12487717	G	A	0.0607	0.1013	0.5491
Gudjonsson et al.	Q96PD2	rs12487717	A	G	-0.0607	0.1013	0.5491
Gudjonsson et al.	Q96PD2	rs9289696	A	C	0.012	0.045	0.7896
Ferkingstad et al.	Q8IWV2	rs12490123	C	T	-0.0408	0.0566	0.4713
Ferkingstad et al.	Q8IWV2	rs13071423	A	C	0.0072	0.0271	0.7914
Ferkingstad et al.	Q8IWV2	rs13082490	C	T	-0.0168	0.0223	0.4506
Ferkingstad et al.	Q8IWV2	rs163352	G	C	0.0765	0.0261	0.003357
Ferkingstad et al.	Q8IWV2	rs35593129	G	A	-0.0037	0.021	0.859
Ferkingstad et al.	Q8IWV2	rs557851922	T	C	-0.0147	0.0317	0.6431
Sun et al.	Q96BQ1	rs12493101	T	C	0.0389	0.0328	0.2361
Ferkingstad et al.	Q96BQ1	rs12493131	T	G	0.039	0.0328	0.2346
Ferkingstad et al.	Q96BQ1	rs9862196	C	T	0.0286	0.0238	0.2311
Ferkingstad et al.	Q96JA1	rs12494775	A	G	0.028	0.0261	0.2837
Ferkingstad et al.	Q96JA1	rs2306272	C	T	0.0187	0.0185	0.3123
Ferkingstad et al.	Q9Y6N7	rs12495133	A	C	0.0198	0.0204	0.3318
Sun et al.	O75830	rs12495408	G	A	0.0048	0.0303	0.8743
Sun et al.	P02751	rs1250259	T	A	0.0106	0.0227	0.6394
Gudjonsson et al.	P01133	rs12506702	A	G	-0.022	0.02	0.2718
Sun et al.	P12034	rs12509595	T	C	0.0067	0.0176	0.7023
Ferkingstad et al.	Q969E1	rs12515756	C	T	0.0139	0.0266	0.6007
Ferkingstad et al.	Q9Y2C2	rs12527307	C	A	-0.0117	0.0403	0.7711
Ferkingstad et al.	Q9Y2C2	rs6920109	T	C	0.0421	0.0234	0.07251
Ferkingstad et al.	Q9Y2C2	rs6926406	A	T	0.0442	0.0228	0.0529
Ferkingstad et al.	Q6UXV0	rs12529201	C	T	0.0278	0.0223	0.212
Ferkingstad et al.	Q6UXV0	rs1965359	A	G	-0.0206	0.0353	0.5598
Ferkingstad et al.	Q6UXV0	rs72988065	G	A	-0.0689	0.0272	0.01146
Ferkingstad et al.	Q15942	rs12539742	A	G	-0.0022	0.0179	0.9017
Sun et al.	Q8WTU2	rs12540573	A	C	-0.0656	0.0399	0.1003
Ferkingstad et al.	P09211	rs1254123	C	T	0.0468	0.0196	0.01715
Sun et al.	Q86YB8	rs1254194	T	G	0.0203	0.0164	0.218
Sun et al.	Q9UJ68	rs12546887	C	T	-0.0112	0.0195	0.564
Ferkingstad et al.	Q6ZMJ2	rs12548086	C	G	0.0112	0.031	0.7176
Ferkingstad et al.	Q6ZMJ2	rs2685414	T	C	0.0081	0.0226	0.721
Ferkingstad et al.	P48507	rs12563495	A	G	-0.0178	0.02	0.3728
Ferkingstad et al.	P48507	rs1889407	G	T	-0.0119	0.0197	0.5476
Ferkingstad et al.	Q9NSB8	rs1256430	A	G	0.0143	0.0276	0.604
Sun et al.	Q99665	rs12566098	G	C	0.0514	0.0174	0.003233
Sun et al.	Q96LA5	rs12568320	A	G	0.0346	0.0223	0.1205
Hillary et al.	Q96LA5	rs12568320	G	A	-0.0346	0.0223	0.1205
Gudjonsson et al.	P34096	rs12588573	T	C	0.0142	0.0193	0.4605
Sun et al.	P34096	rs12588573	T	C	0.0142	0.0193	0.4605
Ferkingstad et al.	Q7Z553	rs12589514	G	A	0.0076	0.0216	0.7257
Gudjonsson et al.	Q96EK6	rs12589690	T	C	0.0202	0.02	0.3129
Gudjonsson et al.	Q9GZN4	rs12596044	C	G	0.0332	0.0222	0.1347
Sun et al.	Q9Y2V2	rs12597479	G	T	0.0214	0.0198	0.2792
Sun et al.	Q9UK23	rs12599777	A	G	-0.0054	0.0258	0.8338
Sun et al.	Q9UK23	rs12599777	G	A	0.0054	0.0258	0.8338
Ferkingstad et al.	Q9UK23	rs12599777	G	A	0.0054	0.0258	0.8338
Ferkingstad et al.	Q9UK23	rs72773709	T	A	-0.1227	0.0742	0.09813
Gudjonsson et al.	Q9UK23	rs12599777	A	G	-0.0054	0.0258	0.8338
Sun et al.	P13500	rs12601658	T	A	0.0162	0.0191	0.395
Ferkingstad et al.	P80098	rs12601658	A	T	-0.0162	0.0191	0.395
Ferkingstad et al.	P80098	rs3138036	G	A	0.0166	0.0218	0.4474
Ferkingstad et al.	P80098	rs34202026	T	A	-0.039	0.0539	0.469
Ferkingstad et al.	P09543	rs12602950	G	A	0.0152	0.0191	0.4248
Sun et al.	P40259	rs12603821	G	A	0.0077	0.0201	0.7014
Ferkingstad et al.	Q13636	rs12607866	C	T	-0.0049	0.0225	0.8289
Sun et al.	P24071	rs12608573	C	G	-0.0428	0.0196	0.0286
Gudjonsson et al.	Q9HCN6	rs12609736	A	G	-0.0133	0.0224	0.5518
Sun et al.	O75781	rs12610821	C	G	-0.0168	0.0484	0.7283
Gudjonsson et al.	Q12805	rs12615158	T	C	-0.0496	0.0197	0.01163
Sun et al.	Q6P995	rs12617531	T	A	0.0146	0.0223	0.5126
Sun et al.	Q8NC42	rs12621632	C	T	-0.032	0.0201	0.1116
Sun et al.	Q9NTU7	rs12624596	G	A	-0.015	0.0217	0.4902
Ferkingstad et al.	O95502	rs12628473	G	A	-0.0084	0.0738	0.9094
Ferkingstad et al.	O95502	rs9607582	T	A	-0.0281	0.0261	0.281
Ferkingstad et al.	Q9UKZ9	rs12638256	A	G	0.0091	0.0197	0.6454
GenMap	P03952	rs12639909	G	A	0.0422	0.0269	0.1168
GenMap	P03952	rs4253425	C	T	0.007	0.0252	0.7802
Sun et al.	O75190	rs12668458	T	C	-0.0121	0.0203	0.5508
Ferkingstad et al.	O75190	rs12668458	C	T	0.0121	0.0203	0.5508
Sun et al.	Q7Z304	rs12683555	G	T	-0.0086	0.0222	0.697
Gudjonsson et al.	Q15485	rs12685659	A	T	-0.0012	0.0319	0.9711
Ferkingstad et al.	Q8NBI6	rs12695049	C	T	0.0189	0.0203	0.353
Sun et al.	Q9Y3L3	rs12710562	A	G	-0.0538	0.0259	0.03824
Suhre et al.	Q01638	rs12712135	A	G	0.0294	0.016	0.06695
Ferkingstad et al.	P20618	rs12717	C	G	-0.0169	0.0164	0.3054
Sun et al.	Q6UWN8	rs12717962	A	G	-0.0231	0.02	0.2464
Sun et al.	P47712	rs12720707	G	A	-0.0211	0.0304	0.4869
Ferkingstad et al.	P01589	rs12722489	T	C	-0.0154	0.0221	0.4849
Sun et al.	P01589	rs12722497	C	A	0.0948	0.0282	0.0007637
Ferkingstad et al.	Q6YP21	rs12729558	G	C	0.0493	0.0197	0.01261
Gudjonsson et al.	P13591	rs1273044	T	C	0.0557	0.0242	0.02118
Gudjonsson et al.	P13591	rs2186798	C	G	-0.0315	0.0309	0.3077
Sun et al.	Q9HCU4	rs12740374	G	T	0.0006	0.0194	0.9748
Sun et al.	Q5SW79	rs12741781	T	G	-0.0049	0.0177	0.7821
Gudjonsson et al.	P02743	rs12741992	A	C	0.1106	0.0674	0.1007
Gudjonsson et al.	P02743	rs28383573	T	G	-0.0439	0.0329	0.1826
Sun et al.	Q6UX82	rs12748771	T	C	0.0548	0.034	0.1074
Ferkingstad et al.	P06132	rs12749939	T	C	-0.0638	0.0227	0.005014
Gudjonsson et al.	P49862	rs1275221	T	C	-0.0116	0.0223	0.6045
Ferkingstad et al.	Q06828	rs12756933	T	G	0.0249	0.021	0.2361
Ferkingstad et al.	Q06828	rs16851364	A	G	-0.028	0.0295	0.3428
Ferkingstad et al.	Q96AP7	rs12792040	A	G	-0.0048	0.0289	0.8676
Sun et al.	O94766	rs12794886	C	G	-0.0058	0.0224	0.7972
Sun et al.	P26010	rs12824946	T	C	-0.0212	0.0364	0.56
Sun et al.	Q9H5Y7	rs12863734	G	A	0.0643	0.0752	0.3922
Ferkingstad et al.	O94991	rs12877225	A	G	-0.0168	0.0216	0.4368
Gilly et al.	P80370	rs12881545	G	C	-0.0003	0.018	0.9889
Ferkingstad et al.	P80370	rs12881545	G	C	-0.0003	0.018	0.9889
Sun et al.	P80370	rs12881760	G	C	-0.0006	0.018	0.974
Gudjonsson et al.	P80370	rs12881760	C	G	0.0006	0.018	0.974
Sun et al.	P80370	rs12881760	C	G	0.0006	0.018	0.974
Ferkingstad et al.	Q9Y4C0	rs12882688	A	G	0.0135	0.0181	0.4541
Ferkingstad et al.	Q9Y4C0	rs34121288	T	C	-0.0563	0.0205	0.006071
Ferkingstad et al.	Q9Y4C0	rs34940743	G	A	0.0423	0.0209	0.04281
Ferkingstad et al.	Q9Y4C0	rs8021394	C	T	0.0221	0.0227	0.3316
Ferkingstad et al.	Q07866	rs12884809	A	G	0.0078	0.0173	0.6524
Sun et al.	Q86U17	rs12888805	G	A	0.0442	0.0199	0.02668
Sun et al.	P54652	rs12894807	A	G	-0.0198	0.0246	0.4203
Ferkingstad et al.	P07998	rs12897030	C	T	0.013	0.022	0.5539
Ferkingstad et al.	P07998	rs56216219	G	A	0.0116	0.0632	0.8541
Ferkingstad et al.	O75843	rs12897422	A	G	0.002	0.0283	0.9439
Gudjonsson et al.	O43155	rs12898075	A	G	-0.0061	0.0218	0.7778
Ferkingstad et al.	P26440	rs12902310	C	T	0.0004	0.0171	0.9796
Sun et al.	P30047	rs12903072	A	G	0.0198	0.0199	0.3201
Sun et al.	Q92859	rs12903656	C	G	-0.0425	0.0331	0.1988
Sun et al.	Q92859	rs12908199	G	C	0.0415	0.033	0.2074
Pietzner et al.	Q08431	rs12909463	A	G	-0.0136	0.0208	0.5126
Gudjonsson et al.	Q08431	rs12911703	A	G	0.0412	0.0187	0.02716
Gudjonsson et al.	P08949	rs12912342	T	C	-0.0034	0.0208	0.8697
Gudjonsson et al.	P30101	rs12912881	C	G	0.0166	0.0256	0.5187
Sun et al.	O43570	rs12916532	T	C	-0.0015	0.0186	0.9375
Sun et al.	P07911	rs12917707	G	T	0.0396	0.0209	0.05846
Gudjonsson et al.	Q9UJJ9	rs12918814	T	C	0.0182	0.0373	0.6258
Ferkingstad et al.	Q8N729	rs12921264	A	G	0.0275	0.0255	0.2803
Sun et al.	Q9H0B8	rs12921670	A	G	-0.0021	0.0238	0.9291
Ferkingstad et al.	P53602	rs12933657	G	A	0.0466	0.0254	0.06707
Ferkingstad et al.	P53602	rs148455330	T	C	-0.0785	0.1208	0.5159
Suhre et al.	P14151	rs12938	G	A	0.0464	0.0188	0.01374
Sun et al.	Q8N8E3	rs12938334	A	C	-0.0043	0.0204	0.8311
Ferkingstad et al.	Q9NYA1	rs12939873	T	C	0.0138	0.0212	0.5154
Gudjonsson et al.	Q96MK3	rs12941038	T	C	0.0181	0.0235	0.4419
Sun et al.	O43508	rs12941509	G	C	0.009	0.0188	0.6316
Sun et al.	Q53EL9	rs12941884	A	G	0.073	0.03	0.01478
Sun et al.	Q15846	rs12957470	G	C	-0.002	0.022	0.9262
Gilly et al.	Q15846	rs12957470	C	G	0.002	0.022	0.9262
Sun et al.	Q86SJ6	rs12960081	A	G	-0.0156	0.02	0.4366
Ferkingstad et al.	P50452	rs12967154	G	T	0.016	0.0246	0.5144
Ferkingstad et al.	Q8N149	rs12972210	A	G	0.0493	0.0392	0.2086
Ferkingstad et al.	Q8N149	rs141795960	C	T	-0.0257	0.0356	0.4706
Ferkingstad et al.	Q8N149	rs79346487	A	G	-0.0631	0.0867	0.4667
Gudjonsson et al.	O75594	rs12973391	A	G	-0.0393	0.0223	0.07804
Sun et al.	P06734	rs12973524	A	G	-0.0009	0.0231	0.9677
Sun et al.	O75023	rs12975366	T	C	0.0422	0.0168	0.01209
Ferkingstad et al.	P06734	rs12980031	G	T	0.0144	0.0246	0.5604
Ferkingstad et al.	P06734	rs2277989	G	A	-0.0167	0.0199	0.4032
Ferkingstad et al.	Q9Y286	rs12983058	T	G	-0.0229	0.0212	0.2796
Ferkingstad et al.	Q9Y286	rs140185670	C	G	-0.068	0.0501	0.1749
Ferkingstad et al.	Q9Y286	rs67621164	A	G	0.0143	0.0294	0.6259
Ferkingstad et al.	P05451	rs12990312	T	C	-0.0126	0.0297	0.6718
Ferkingstad et al.	P05451	rs3754810	T	C	0.0609	0.0464	0.1898
Ferkingstad et al.	P05451	rs76841471	G	T	-0.0872	0.0392	0.02588
Ferkingstad et al.	Q06141	rs12990312	T	C	-0.0126	0.0297	0.6718
Ferkingstad et al.	Q06141	rs3754810	T	C	0.0609	0.0464	0.1898
Ferkingstad et al.	Q06141	rs72913282	T	C	-0.023	0.0364	0.528
Ferkingstad et al.	Q06141	rs78873660	C	T	0.0179	0.0214	0.4037
Ferkingstad et al.	Q86XP6	rs12990985	C	T	0.0678	0.0937	0.469
Ferkingstad et al.	Q86XP6	rs17504565	A	G	-0.1097	0.047	0.01957
Sun et al.	P06756	rs13006483	G	T	-0.0191	0.0217	0.379
Sun et al.	Q92765	rs13009	C	T	-0.0055	0.0364	0.8803
Sun et al.	O60243	rs13014395	G	T	-0.0709	0.0243	0.003444
Ferkingstad et al.	Q13478	rs13014644	T	G	-0.0235	0.0262	0.37
Sun et al.	P27487	rs13015258	T	G	-0.043	0.0174	0.01343
Ferkingstad et al.	Q01638	rs13020553	G	C	-0.0464	0.0166	0.005254
Ferkingstad et al.	Q504Y2	rs13026869	A	G	-0.0117	0.0201	0.5608
Sun et al.	Q8WWY7	rs13042449	G	A	-0.0297	0.0169	0.07988
Sun et al.	P23526	rs13043752	G	A	-0.0109	0.082	0.8939
Gudjonsson et al.	Q96SM3	rs13043754	A	G	0.0111	0.0319	0.7274
Gudjonsson et al.	Q96SM3	rs74180375	A	G	-0.0102	0.0492	0.8359
Sun et al.	O95825	rs13050238	C	T	0.0579	0.0616	0.3469
Ferkingstad et al.	Q8WW12	rs13060373	A	G	0.0095	0.0166	0.5687
Sun et al.	P05452	rs13065490	A	T	-0.0254	0.0221	0.2516
Sun et al.	P49789	rs13070475	G	A	0.0107	0.0208	0.6048
Gudjonsson et al.	Q8IWV2	rs13071423	A	C	0.0072	0.0271	0.7914
Gudjonsson et al.	Q8IWV2	rs163352	C	G	-0.0765	0.0261	0.003357
Gudjonsson et al.	Q9Y274	rs13074787	C	G	-0.0131	0.038	0.7296
Gudjonsson et al.	Q9Y274	rs9833945	T	C	-0.0111	0.0461	0.8098
Ferkingstad et al.	O00533	rs13077895	G	A	0.0463	0.021	0.02732
Ferkingstad et al.	O00533	rs62230378	G	A	0.004	0.0624	0.9493
Gudjonsson et al.	O00533	rs13077895	A	G	-0.0463	0.021	0.02732
Sun et al.	P43251	rs13078881	G	C	-0.0187	0.0502	0.7088
Ferkingstad et al.	P43251	rs13078881	C	G	0.0187	0.0502	0.7088
Ferkingstad et al.	P43251	rs35034250	T	C	0.0086	0.0633	0.8925
Ferkingstad et al.	P43251	rs4407396	G	A	-0.0768	0.0363	0.03454
Sun et al.	Q86Z14	rs13103023	G	A	0.014	0.021	0.5052
Ferkingstad et al.	P05156	rs13117504	G	C	-0.0189	0.0201	0.3457
Ferkingstad et al.	Q66K79	rs13127468	A	C	-0.0095	0.0203	0.6398
Ferkingstad et al.	Q66K79	rs73213401	T	G	-0.0017	0.0772	0.9824
Ferkingstad et al.	Q02083	rs13138223	T	A	0.023	0.0207	0.265
Ferkingstad et al.	Q02083	rs17001208	C	T	-0.0384	0.0458	0.4024
Ferkingstad et al.	P28838	rs13147018	G	A	-0.0036	0.0252	0.8869
Sun et al.	P15848	rs13159135	C	G	-0.0035	0.0197	0.8577
Sun et al.	Q15582	rs13159365	C	T	0.0241	0.0161	0.1335
Sun et al.	Q15582	rs13159365	T	C	-0.0241	0.0161	0.1335
Ferkingstad et al.	Q15582	rs13159365	T	C	-0.0241	0.0161	0.1335
Ferkingstad et al.	Q15582	rs77552972	G	A	-0.0624	0.0513	0.224
Gudjonsson et al.	Q15582	rs13159365	T	C	-0.0241	0.0161	0.1335
Ferkingstad et al.	P07686	rs13164140	A	G	0.0143	0.0234	0.5414
Ferkingstad et al.	Q8WUF8	rs13165400	A	G	-0.0216	0.0256	0.3971
Ferkingstad et al.	P35443	rs13167730	T	G	0.0404	0.034	0.2345
Ferkingstad et al.	P35443	rs1529457	T	C	0.0067	0.0206	0.7457
Ferkingstad et al.	P35443	rs2404710	A	C	0.0142	0.0198	0.475
Gudjonsson et al.	P29120	rs13169290	A	G	-0.0109	0.022	0.6204
Ferkingstad et al.	Q96D42	rs13173581	T	C	-0.0259	0.0219	0.2368
Ferkingstad et al.	Q9Y259	rs131752	T	C	-0.0039	0.0198	0.8455
Gudjonsson et al.	P15248	rs13177459	T	C	-0.0488	0.0217	0.02458
Ferkingstad et al.	P16591	rs13178668	G	A	-0.0296	0.0199	0.1379
Ferkingstad et al.	Q6UWN8	rs13179181	C	T	-0.0246	0.0199	0.2177
Sun et al.	P19971	rs131805	T	C	0.0277	0.0197	0.159
Gudjonsson et al.	P19971	rs131805	T	C	0.0277	0.0197	0.159
Ferkingstad et al.	Q6MZW2	rs13183672	C	A	-0.0171	0.0233	0.4639
Ferkingstad et al.	Q6MZW2	rs17683306	T	C	-0.0034	0.0318	0.9157
Gudjonsson et al.	P01833	rs13190	A	T	-0.0245	0.0161	0.1285
Gudjonsson et al.	Q04760	rs13200763	C	G	-0.0176	0.0166	0.2899
Gudjonsson et al.	Q5SRI9	rs13205436	T	C	0.0908	0.0367	0.01345
Gudjonsson et al.	Q5SRI9	rs72928283	A	C	-0.0142	0.0254	0.5759
Ferkingstad et al.	Q14392	rs1320646	T	C	-0.0046	0.0184	0.804
Ferkingstad et al.	Q5T2D2	rs13207171	T	C	0.0277	0.0299	0.3545
Ferkingstad et al.	Q5T2D2	rs17643398	T	G	0.0035	0.0353	0.9202
Sun et al.	P15085	rs13226219	T	C	-0.0313	0.0299	0.2954
Folkersen et al.	P04792	rs13236526	A	G	0.0023	0.0214	0.9134
Sun et al.	P16671	rs13236689	T	G	0.0253	0.0164	0.1239
Sun et al.	Q92520	rs13242463	A	G	-0.0181	0.0225	0.4208
Gudjonsson et al.	Q6P4F1	rs13250099	T	C	0.0234	0.0201	0.2441
Ferkingstad et al.	O00451	rs13260283	T	G	0.0142	0.0258	0.582
Ferkingstad et al.	O00451	rs1480999	G	A	0.0072	0.0198	0.7172
Ferkingstad et al.	O00451	rs15881	A	C	0.0005	0.0197	0.9814
Ferkingstad et al.	O95236	rs132631	A	C	0.0301	0.0261	0.2486
Sun et al.	O14763	rs13265018	A	G	0.0029	0.0321	0.9271
Sun et al.	Q13822	rs13267597	T	G	-0.0177	0.0183	0.334
Sun et al.	O00220	rs13278062	G	T	0.0036	0.0197	0.8536
Gilly et al.	O00220	rs13278062	G	T	0.0036	0.0197	0.8536
Sun et al.	O15013	rs13281104	A	G	0.0043	0.0194	0.8256
Sun et al.	Q6P5Z2	rs13283282	C	G	0.076	0.0308	0.0137
Ferkingstad et al.	Q9H7Z7	rs13283456	T	C	-0.0333	0.0263	0.2061
Ferkingstad et al.	O00151	rs1328599	G	T	0.02	0.0357	0.5766
Sun et al.	P32456	rs1329123	T	C	-0.001	0.024	0.9661
Suhre et al.	Q16610	rs13294	A	G	0.0385	0.02	0.05347
Ferkingstad et al.	P39059	rs13296166	A	G	-0.0421	0.029	0.1462
Ferkingstad et al.	P39059	rs4576476	C	G	0.0031	0.0224	0.8897
Ferkingstad et al.	P47972	rs13308423	A	G	-0.0225	0.022	0.3074
Gudjonsson et al.	P15086	rs13318851	C	G	0.0407	0.0236	0.08445
Sun et al.	P15086	rs13318853	A	G	0.0408	0.0236	0.08388
Sun et al.	P61366	rs13322016	A	G	-0.0125	0.0219	0.5677
Ferkingstad et al.	Q13740	rs13322383	T	C	-0.008	0.0301	0.7915
Ferkingstad et al.	Q13740	rs77228368	G	C	0.0078	0.0703	0.9112
Sun et al.	Q9BW30	rs13334882	T	C	-0.0676	0.0301	0.02468
Ferkingstad et al.	Q7Z5A7	rs133688	G	A	-0.0096	0.0222	0.6656
Sun et al.	Q9P013	rs13377454	A	C	0.0212	0.021	0.312
Gudjonsson et al.	Q9BWP8	rs13386282	T	C	-0.0098	0.0256	0.7019
Sun et al.	Q9UHA7	rs13394409	A	T	0.0173	0.0181	0.3372
Ferkingstad et al.	Q9GZT9	rs1339891	T	C	-0.0536	0.0292	0.06664
Sun et al.	Q9NZH8	rs13407838	A	G	0.0231	0.0223	0.3001
Sun et al.	P42331	rs13413887	A	G	-0.0103	0.0233	0.6566
Ferkingstad et al.	P42331	rs13413887	A	G	-0.0103	0.0233	0.6566
Ferkingstad et al.	Q12805	rs1346790	T	C	-0.0218	0.0171	0.2024
Gudjonsson et al.	Q9UIW2	rs1347003	T	C	0.0097	0.0202	0.6294
Sun et al.	P02774	rs1352846	A	G	-0.0012	0.0217	0.9552
Sun et al.	Q9Y2J4	rs1353778	A	T	0.0412	0.0202	0.04138
Sun et al.	Q14BN4	rs1354034	T	C	0.0002	0.0166	0.9922
Sun et al.	P04066	rs13551	T	C	-0.0465	0.0209	0.02569
Ferkingstad et al.	O14791	rs136148	C	T	-0.0072	0.0211	0.734
Ferkingstad et al.	Q9NR71	rs1369862	G	A	-0.0363	0.0205	0.07651
Sun et al.	Q9BYH1	rs137203	G	T	-0.0319	0.0719	0.657
Sun et al.	O60245	rs1374657	C	T	-0.0048	0.0181	0.7921
Sun et al.	Q9Y3E2	rs1376675	G	A	-0.0097	0.0376	0.797
Gudjonsson et al.	Q9HCJ2	rs1377104	A	G	-0.0112	0.0201	0.5764
Sun et al.	Q8WXD2	rs1378892	C	T	-0.0141	0.0231	0.5414
Sun et al.	Q8WV92	rs13798	T	C	0.0132	0.0205	0.5188
Sun et al.	Q7Z6M3	rs138176943	G	A	-0.1381	0.0447	0.001991
Gudjonsson et al.	P05164	rs138284624	T	C	-0.0555	0.0707	0.4326
Gudjonsson et al.	P05164	rs35892171	A	G	-0.0602	0.0732	0.4108
Gudjonsson et al.	Q9BXR6	rs138320780	T	C	0.1675	0.0878	0.05635
Gudjonsson et al.	Q9BXR6	rs35662416	A	G	0.1465	0.062	0.01806
Gudjonsson et al.	Q9BXR6	rs6656858	T	C	0.0547	0.0286	0.05588
Ferkingstad et al.	P55145	rs1383251	G	A	0.0249	0.023	0.2795
Sun et al.	Q92823	rs138528835	T	TTAAA	0.008	0.0216	0.7091
Sun et al.	P55010	rs138711694	T	C	0.0446	0.0855	0.602
Sun et al.	Q9Y2X7	rs138723501	C	T	-0.0557	0.0773	0.4713
Ferkingstad et al.	Q13045	rs138865936	T	C	0.0537	0.0698	0.4418
Ferkingstad et al.	P22234	rs138933625	G	C	0.0382	0.0592	0.5184
Sun et al.	Q96F10	rs13894	G	A	0.0083	0.0334	0.804
Ferkingstad et al.	Q96F10	rs13894	A	G	-0.0083	0.0334	0.804
Ferkingstad et al.	Q9UBC7	rs139011716	A	G	0.0154	0.0836	0.8538
Ferkingstad et al.	Q8IWY4	rs139017	C	G	0.0088	0.021	0.6772
Ferkingstad et al.	Q8IWY4	rs695786	C	T	0.0114	0.02	0.5692
Ferkingstad et al.	Q15063	rs139240369	T	C	-0.0149	0.0914	0.8702
Ferkingstad et al.	Q15063	rs4143038	A	G	0.0128	0.0231	0.58
Ferkingstad et al.	Q15063	rs9532075	T	G	0.0164	0.0207	0.4277
Gudjonsson et al.	O00253	rs139260482	T	C	0.0656	0.0406	0.1065
Sun et al.	P55083	rs139356332	G	C	0.1597	0.0876	0.06842
Ferkingstad et al.	P32019	rs139477416	G	C	-0.0236	0.0295	0.4235
Ferkingstad et al.	Q99816	rs1395319	G	T	0.0568	0.0209	0.006554
Sun et al.	P78556	rs1395338	G	A	0.0294	0.0192	0.1252
Sun et al.	Q9H6E4	rs139565	A	G	-0.0269	0.0203	0.1844
Sun et al.	P05090	rs139828053	T	C	-0.0566	0.0651	0.3846
Sun et al.	Q6P5S2	rs1398320	G	A	0.0056	0.0168	0.7392
Sun et al.	Q8IU57	rs139958347	G	C	0.3059	0.0905	0.0007253
Ferkingstad et al.	Q8IU57	rs139958347	C	G	-0.3059	0.0905	0.0007253
Ferkingstad et al.	Q9GZX6	rs139977220	A	G	0.0015	0.0457	0.9747
Sun et al.	Q9Y286	rs140185670	G	C	0.068	0.0501	0.1749
Sun et al.	Q9Y286	rs140185670	C	G	-0.068	0.0501	0.1749
Ferkingstad et al.	Q14914	rs140330169	T	C	-0.0534	0.0579	0.3564
Ferkingstad et al.	Q14914	rs144875739	A	G	-0.0081	0.0675	0.9042
Ferkingstad et al.	Q14914	rs41279067	C	G	-0.0421	0.0269	0.1183
Sun et al.	Q8N5J2	rs140386498	A	T	-0.0624	0.0976	0.5229
Ferkingstad et al.	Q6P4F1	rs140429928	C	G	0.002	0.0604	0.973
Ferkingstad et al.	Q6P4F1	rs17855838	C	G	0.0044	0.0246	0.8578
Gilly et al.	Q9NPH0	rs140566115	A	G	0.0658	0.0801	0.4113
Gilly et al.	Q9NPH0	rs3753428	C	A	0.0265	0.0532	0.6181
Ferkingstad et al.	Q9NPH0	rs140566115	A	G	0.0658	0.0801	0.4113
Ferkingstad et al.	Q9NPH0	rs75583687	C	T	-0.0421	0.0623	0.4995
Gudjonsson et al.	Q9NPH0	rs140566115	A	G	0.0658	0.0801	0.4113
Gudjonsson et al.	Q9NPH0	rs75583687	T	C	0.0421	0.0623	0.4995
Sun et al.	P56470	rs140695578	A	T	0.0208	0.0585	0.722
Ferkingstad et al.	Q96PD5	rs140755383	A	C	0.0315	0.0264	0.2338
Ferkingstad et al.	Q96PD5	rs146991669	T	C	-0.087	0.0792	0.2721
Sun et al.	P04040	rs1408035	A	T	-0.0096	0.0237	0.6843
Sun et al.	Q01973	rs1408416	T	G	-0.0035	0.0262	0.8927
Ferkingstad et al.	O60684	rs140904849	T	C	-0.0778	0.0637	0.2218
Ferkingstad et al.	P19961	rs140942684	T	G	0.2031	0.1287	0.1146
Ferkingstad et al.	P19961	rs77729677	G	A	0.0232	0.0471	0.6213
Gudjonsson et al.	Q15389	rs141029929	T	G	0.0412	0.0785	0.5998
Ferkingstad et al.	P15559	rs141039288	G	C	-0.0258	0.0485	0.5953
Ferkingstad et al.	P15559	rs2161631	A	C	-0.004	0.0253	0.873
Ferkingstad et al.	Q9BQR3	rs141111264	C	T	-0.1132	0.0667	0.08993
Ferkingstad et al.	Q9BQR3	rs71386687	T	G	-0.0293	0.0405	0.4686
Gudjonsson et al.	Q9NZQ7	rs1411262	T	C	0.0377	0.0183	0.0397
Ferkingstad et al.	Q9NZQ7	rs1411262	T	C	0.0377	0.0183	0.0397
Ferkingstad et al.	P21266	rs141169907	T	C	0.027	0.0796	0.7342
Ferkingstad et al.	P21266	rs79797822	T	C	-0.0347	0.045	0.4416
Ferkingstad et al.	P05160	rs1412635	A	G	-0.0207	0.0197	0.2937
Ferkingstad et al.	P05160	rs34331968	C	T	0.0382	0.0197	0.05243
Ferkingstad et al.	Q6PI48	rs141298312	A	G	0.032	0.0544	0.5562
Ferkingstad et al.	Q96QR1	rs141351189	A	G	0.0312	0.0531	0.5572
Ferkingstad et al.	Q96QR1	rs6877011	G	C	-0.0154	0.0432	0.7218
Sun et al.	Q9Y240	rs141369989	G	A	0.0858	0.0613	0.1613
Ferkingstad et al.	Q15427	rs141494464	T	C	0.0126	0.0401	0.7536
Ferkingstad et al.	Q9NP87	rs141574506	C	T	-0.036	0.0338	0.2861
Ferkingstad et al.	Q9NP87	rs142059440	C	G	0.2153	0.0872	0.01356
Gudjonsson et al.	P08581	rs141636670	C	G	-0.0452	0.0913	0.6207
Ferkingstad et al.	Q96LB9	rs141738509	C	A	0.1233	0.0848	0.1461
Ferkingstad et al.	Q96LB9	rs1865234	T	C	-0.0734	0.0357	0.03964
Folkersen et al.	Q01638	rs1420101	C	T	0.0486	0.0166	0.003475
Sun et al.	Q13478	rs1420106	G	A	-0.0221	0.0189	0.2421
Ferkingstad et al.	Q15818	rs142109116	T	C	-0.1037	0.0795	0.1923
Ferkingstad et al.	Q15818	rs62069681	C	T	0.0368	0.0293	0.2094
Ferkingstad et al.	P17516	rs142122182	G	A	-0.028	0.0274	0.3068
Sun et al.	Q96KG7	rs1422313	C	T	-0.0233	0.0162	0.1504
Sun et al.	Q9ULD2	rs142323734	G	A	-0.0212	0.049	0.6658
Ferkingstad et al.	P04745	rs142370265	T	C	0.018	0.0591	0.7606
Ferkingstad et al.	P04745	rs143801286	A	G	-0.1016	0.099	0.3048
Ferkingstad et al.	P04745	rs35297534	G	A	-0.0617	0.0591	0.2961
Ferkingstad et al.	P04745	rs370981115	T	C	0.0068	0.0375	0.8556
Sun et al.	P06729	rs142374557	C	G	-0.0223	0.1052	0.8324
Ferkingstad et al.	O76096	rs142751091	G	C	0.0635	0.0339	0.06157
Ferkingstad et al.	O76096	rs41308619	C	A	0.0659	0.0679	0.3319
Ferkingstad et al.	O76096	rs73112274	A	G	-0.0997	0.048	0.03798
Ferkingstad et al.	O76096	rs79047971	T	C	0.0808	0.0678	0.2333
Gudjonsson et al.	Q9Y240	rs142930583	C	G	-0.0899	0.0616	0.1445
Sun et al.	Q03252	rs143001539	C	CAGAG	0.0463	0.0542	0.3927
Ferkingstad et al.	O95498	rs143098434	T	C	0.1251	0.1383	0.3657
Ferkingstad et al.	O95498	rs33980664	T	C	-0.0061	0.0624	0.9227
Ferkingstad et al.	O95498	rs6936594	T	C	-0.0514	0.0388	0.1851
Sun et al.	P21246	rs1431092	T	A	0.0283	0.02	0.1571
Sun et al.	P21246	rs1431093	A	C	-0.0273	0.0199	0.1706
Gudjonsson et al.	O43488	rs143187056	T	G	-0.0123	0.0349	0.7238
Sun et al.	P11310	rs143191741	C	CT	0.0366	0.0214	0.08728
Ferkingstad et al.	Q15848	rs143257534	T	C	0.0145	0.0623	0.8156
Ferkingstad et al.	Q15848	rs17300539	A	G	0.0199	0.0361	0.5822
Ferkingstad et al.	Q15848	rs17366653	C	T	-0.1296	0.1309	0.3221
Gudjonsson et al.	Q15848	rs143257534	T	C	0.0145	0.0623	0.8156
Sun et al.	Q6UWN8	rs1432688	G	A	-0.0001	0.0378	0.9971
Sun et al.	Q9NRG1	rs143356584	C	T	0.0734	0.0678	0.2789
Ferkingstad et al.	Q13822	rs1433948	C	A	0.0465	0.0167	0.005348
Sun et al.	P30533	rs143486729	G	A	0.0102	0.0553	0.8533
Sun et al.	Q9Y624	rs143551603	T	TA	-0.0174	0.0224	0.4355
Ferkingstad et al.	Q99829	rs143646210	A	G	0.0821	0.0264	0.00186
Ferkingstad et al.	Q99829	rs2425068	C	T	0.0135	0.0356	0.7041
Gudjonsson et al.	Q99829	rs143646210	A	G	0.0821	0.0264	0.00186
Ferkingstad et al.	Q9UGI8	rs143664050	A	G	0.1318	0.08	0.0994
Sun et al.	Q96NZ9	rs143674922	G	A	0.21	0.0995	0.03479
Sun et al.	Q7Z6P3	rs143756287	A	ACTCCTGACCGCAAGTGATC	-0.0269	0.0235	0.2507
Ferkingstad et al.	O75054	rs143770903	A	C	0.0069	0.0502	0.8913
Ferkingstad et al.	O75054	rs6703791	C	T	0.0022	0.0212	0.917
Ferkingstad et al.	O00469	rs143907086	G	T	0.1305	0.1018	0.2
Sun et al.	Q9H3K6	rs144009214	C	T	-0.0688	0.067	0.3047
Sun et al.	P39060	rs144147445	A	G	-0.0644	0.0937	0.4921
Sun et al.	P04183	rs144204502	C	T	-0.0844	0.0917	0.3573
Ferkingstad et al.	Q9NX62	rs1442120	A	G	0.0192	0.0354	0.5874
Ferkingstad et al.	Q9NX62	rs3739364	C	T	-0.0101	0.0373	0.7861
Gudjonsson et al.	Q8NBZ7	rs1442566	A	T	0.0177	0.037	0.6329
Sun et al.	P51671	rs144327946	C	T	0.007	0.0207	0.7367
Sun et al.	Q8IXJ6	rs144373891	C	T	-0.0941	0.1148	0.4125
Ferkingstad et al.	Q12860	rs1444206	A	G	0.0112	0.0279	0.687
Ferkingstad et al.	Q12860	rs1838343	T	C	-0.0241	0.0199	0.2259
Pietzner et al.	Q15818	rs144443274	T	C	0.0067	0.0279	0.8114
Gudjonsson et al.	Q9Y3C6	rs144656078	T	C	0.0736	0.0603	0.2222
Ferkingstad et al.	O43598	rs144767533	C	T	-0.0184	0.0256	0.4732
Sun et al.	Q9H2A7	rs144830084	T	A	0.075	0.0191	8.237e-05
Sun et al.	O75077	rs1448903	A	G	0.0351	0.0281	0.2116
Sun et al.	P17936	rs145188037	A	G	0.2032	0.0881	0.02109
Ferkingstad et al.	P17936	rs145188037	A	G	0.2032	0.0881	0.02109
Ferkingstad et al.	Q8WZ82	rs145234879	A	C	-0.1432	0.0829	0.08406
Ferkingstad et al.	P22392	rs145372333	A	G	-0.0945	0.0509	0.06347
Ferkingstad et al.	Q96BR1	rs145451983	C	G	-0.1155	0.1001	0.2489
Ferkingstad et al.	P01160	rs145488887	C	T	0.0172	0.0363	0.6363
Suhre et al.	Q16674	rs1455434	T	G	0.0672	0.047	0.1527
Suhre et al.	Q16674	rs4803378	A	G	-0.0619	0.0674	0.3586
Sun et al.	Q09666	rs145590149	T	TCTC	0.0172	0.0699	0.8058
Gudjonsson et al.	Q8WXD2	rs1456297	A	C	-0.0137	0.0231	0.5523
Sun et al.	Q04828	rs145648894	G	T	-0.0116	0.0304	0.7025
Gudjonsson et al.	Q9NR71	rs146075547	A	T	0.0524	0.0649	0.4193
Gudjonsson et al.	Q9NR71	rs7071083	T	C	0.0263	0.0198	0.183
Ferkingstad et al.	Q8N6G6	rs146084664	A	G	-0.061	0.0623	0.3278
Ferkingstad et al.	Q8N6G6	rs1856894	A	G	-0.0359	0.0202	0.07489
Ferkingstad et al.	Q8N6G6	rs35264941	C	G	-0.0629	0.0743	0.3971
Ferkingstad et al.	Q8N6G6	rs702208	G	A	0.0074	0.0483	0.8789
Sun et al.	Q9BUP0	rs146096867	C	T	-0.0868	0.037	0.01879
Sun et al.	O95497	rs146101841	C	CATAGACAT	0.0137	0.0229	0.5507
Ferkingstad et al.	P36551	rs1461161	T	C	0.0115	0.0198	0.5628
Gudjonsson et al.	P32019	rs14614	A	G	0.0212	0.0245	0.387
Suhre et al.	O94779	rs1461672	T	C	-0.052	0.0388	0.1803
Hillary et al.	O94779	rs1461674	T	G	-0.0524	0.0388	0.1766
Ferkingstad et al.	P02743	rs146174215	C	A	-0.1072	0.0675	0.1122
Ferkingstad et al.	P02743	rs28383573	T	G	-0.0439	0.0329	0.1826
Ferkingstad et al.	P02743	rs61823707	A	G	-0.0338	0.095	0.7221
Ferkingstad et al.	Q15389	rs1461993	A	G	0.0033	0.0204	0.8704
Sun et al.	P52758	rs1462977	G	A	0.0138	0.0211	0.5137
Suhre et al.	Q8NFM7	rs1463657	C	A	-0.0208	0.0174	0.2317
Sun et al.	Q9UBG0	rs146385050	A	C	0.002	0.0305	0.9486
Ferkingstad et al.	O15305	rs146544605	G	C	-0.0774	0.0803	0.3347
Ferkingstad et al.	O15305	rs34258285	C	A	0.0618	0.0663	0.3507
Sun et al.	P18564	rs146596903	C	T	-0.0303	0.0177	0.08757
Ferkingstad et al.	P22792	rs1466733	G	A	-0.0282	0.0237	0.2341
Ferkingstad et al.	P22792	rs3732477	T	C	-0.0094	0.0218	0.6673
GenMap	P40197	rs1466733	A	G	0.0282	0.0237	0.2341
Sun et al.	Q6PKH6	rs146691898	A	G	-0.0173	0.0486	0.7218
Ferkingstad et al.	P36955	rs146763870	T	C	-0.0584	0.0974	0.5486
Ferkingstad et al.	P36955	rs62088172	T	C	-0.003	0.0217	0.8905
Ferkingstad et al.	Q00796	rs146764173	C	G	0.0061	0.0544	0.9106
Ferkingstad et al.	Q00796	rs72722045	T	A	0.0115	0.0372	0.7566
Ferkingstad et al.	Q6UXI7	rs1468810	C	A	0.0059	0.02	0.7671
Sun et al.	P14207	rs146893981	C	T	0.1132	0.06	0.05932
Sun et al.	P47929	rs1471431	T	C	0.0427	0.0198	0.03076
Ferkingstad et al.	Q14126	rs147145691	T	C	0.1621	0.0714	0.0231
Ferkingstad et al.	Q14126	rs9304098	T	G	0.0047	0.0199	0.8124
Sun et al.	P12724	rs147307766	C	T	0.0979	0.0455	0.03139
Ferkingstad et al.	P12724	rs147307766	T	C	-0.0979	0.0455	0.03139
Gudjonsson et al.	P20155	rs1473430	A	G	0.0234	0.0206	0.2567
Gudjonsson et al.	P20155	rs34393987	T	C	0.1025	0.0728	0.1591
Gudjonsson et al.	P20155	rs6819021	T	C	0.0019	0.0203	0.9257
Sun et al.	O00214	rs1475133	G	A	0.0431	0.0193	0.02561
Sun et al.	Q06141	rs147616162	T	A	0.012	0.0423	0.7773
Sun et al.	Q9H446	rs147899431	G	C	0.0187	0.0506	0.7118
Sun et al.	Q9UNE0	rs148085735	C	G	-0.0412	0.0858	0.6309
Sun et al.	O00451	rs1480999	G	A	0.0072	0.0198	0.7172
Sun et al.	P11234	rs148102406	T	TGTGA	-0.0356	0.0217	0.1011
Sun et al.	O75791	rs148328786	A	G	0.2164	0.1035	0.03659
Ferkingstad et al.	O75791	rs148328786	G	A	-0.2164	0.1035	0.03659
Ferkingstad et al.	P60022	rs148521011	G	T	0.0757	0.0695	0.2758
Ferkingstad et al.	P60022	rs2741712	C	A	0.0108	0.0224	0.6296
Ferkingstad et al.	P60022	rs5743454	C	T	0.0485	0.056	0.3865
Sun et al.	P32455	rs148526074	G	T	-0.0699	0.064	0.2743
Gudjonsson et al.	P17936	rs148562589	T	C	-0.2064	0.0881	0.01918
Sun et al.	Q17RW2	rs148644471	T	G	-0.0203	0.0354	0.5657
Sun et al.	Q99538	rs148659834	G	A	0.043	0.085	0.6125
Sun et al.	Q9Y646	rs148684432	G	A	0.0804	0.1197	0.5018
Sun et al.	Q96LC7	rs148783636	T	C	0.0411	0.0772	0.5946
Ferkingstad et al.	O43699	rs148934624	A	G	-0.0335	0.1061	0.7521
Ferkingstad et al.	O43699	rs2005199	A	G	0.0047	0.0331	0.8866
Ferkingstad et al.	O43699	rs35931837	T	C	-0.011	0.0334	0.7428
Ferkingstad et al.	O43699	rs62617068	A	C	0.0547	0.1053	0.6038
Sun et al.	P21912	rs1497406	A	G	0.0316	0.0199	0.1127
Sun et al.	P19021	rs149802978	C	G	0.1008	0.0398	0.01138
Sun et al.	Q15166	rs149867961	T	C	-0.0344	0.0643	0.5924
Sun et al.	Q96DE0	rs150437674	C	G	-0.1625	0.1186	0.1708
Sun et al.	P33681	rs150475322	A	G	-0.0575	0.0248	0.02043
GenMap	P00450	rs150529396	C	A	-0.0598	0.0573	0.2968
GenMap	P00450	rs34004251	T	A	-0.0016	0.026	0.9505
Ferkingstad et al.	P06276	rs150539161	A	G	-0.1377	0.0825	0.09498
Ferkingstad et al.	P27352	rs150884181	G	A	0.0859	0.0948	0.3651
Ferkingstad et al.	Q9UBG0	rs150930997	C	G	0.092	0.1135	0.4175
Ferkingstad et al.	Q9UBG0	rs2014055	A	G	0.033	0.0276	0.2308
Ferkingstad et al.	Q9UNA0	rs151058	T	C	-0.0375	0.027	0.1644
Suhre et al.	P03952	rs1511802	C	T	0.0265	0.0166	0.11
Suhre et al.	Q02083	rs1513890	A	C	-0.0366	0.0458	0.424
Suhre et al.	Q02083	rs4859571	T	C	-0.0623	0.0233	0.007511
Ferkingstad et al.	Q9HCK4	rs1523765	A	G	0.018	0.0314	0.5667
Ferkingstad et al.	P10768	rs15303	T	C	0.0416	0.0769	0.5882
Ferkingstad et al.	P10768	rs2298087	C	T	-0.0038	0.0331	0.908
Pietzner et al.	P18510	rs1530552	T	G	-0.0272	0.0166	0.101
Sun et al.	P00915	rs1532424	G	T	0.0004	0.0201	0.9822
Sun et al.	P17900	rs153478	A	G	-0.0255	0.0206	0.2169
Ferkingstad et al.	P17900	rs153479	G	A	-0.0124	0.0196	0.5271
Ferkingstad et al.	P17900	rs72794132	T	C	0.0703	0.0214	0.001006
Sun et al.	P32927	rs1534881	A	G	0.0326	0.0198	0.1003
Gudjonsson et al.	P32927	rs1534881	A	G	0.0326	0.0198	0.1003
Ferkingstad et al.	Q9Y625	rs1535692	A	G	0.0323	0.0248	0.1927
Gudjonsson et al.	Q9P1W8	rs1535883	A	G	-0.0206	0.017	0.2271
Gudjonsson et al.	Q8NBI6	rs1538767	T	C	0.0191	0.0201	0.3409
Ferkingstad et al.	Q13449	rs1541871	T	C	0.0308	0.0232	0.1844
Ferkingstad et al.	Q2TAL6	rs1544434	G	A	-0.0244	0.02	0.2219
Ferkingstad et al.	Q2TAL6	rs62457386	G	A	-0.0021	0.0208	0.9184
Ferkingstad et al.	Q2TAL6	rs769604	G	C	0.0269	0.0197	0.1735
Ferkingstad et al.	Q2TAL6	rs79731913	C	A	-0.0053	0.0427	0.9011
Gudjonsson et al.	P07148	rs1545223	A	G	-0.019	0.021	0.3659
Gudjonsson et al.	Q9NUM4	rs1548884	A	C	-0.0301	0.0199	0.1305
Sun et al.	P16870	rs1550270	T	C	-0.0085	0.0213	0.6906
Gudjonsson et al.	P55145	rs1552074	T	C	-0.019	0.0227	0.4027
Gudjonsson et al.	P84157	rs1558251	A	G	-0.0027	0.0202	0.8931
Sun et al.	O60825	rs1560	A	G	-0.0202	0.0188	0.2824
Sun et al.	P09110	rs156265	C	G	-0.0044	0.0277	0.8742
Sun et al.	Q6NW40	rs1563317	G	A	-0.0175	0.0198	0.3761
Gudjonsson et al.	Q6UXK2	rs1564783	C	G	-0.0124	0.0202	0.5373
Folkersen et al.	P35318	rs1580006	A	T	-0.0064	0.0203	0.7521
Sun et al.	O00451	rs15881	C	A	-0.0005	0.0197	0.9814
Gudjonsson et al.	O00451	rs15881	A	C	0.0005	0.0197	0.9814
Gudjonsson et al.	O00451	rs4739274	A	C	0.0019	0.02	0.9258
Sun et al.	P26718	rs1600128	G	A	-0.0641	0.0182	0.0004143
Ferkingstad et al.	O43353	rs160438	G	A	0.0039	0.0296	0.8941
Sun et al.	Q9NUY8	rs1609481	T	C	0.0264	0.0198	0.183
Gudjonsson et al.	P21246	rs161095	A	G	0.0312	0.0199	0.1181
Sun et al.	P09172	rs1611115	T	C	-0.0076	0.0241	0.7534
Sun et al.	Q9HCN6	rs1613662	G	A	-0.015	0.0223	0.5006
Sun et al.	Q8NI17	rs161651	C	T	-0.0174	0.0213	0.4134
Sun et al.	Q9UKW4	rs1619485	T	C	-0.0139	0.0164	0.3986
Ferkingstad et al.	Q16620	rs1624327	A	G	-0.0291	0.0186	0.117
Ferkingstad et al.	P49862	rs1624358	T	G	-0.0249	0.0366	0.4967
Ferkingstad et al.	P49862	rs268883	T	C	-0.0256	0.0229	0.2629
Sun et al.	O60575	rs1630171	A	G	0.0219	0.0267	0.4125
Ferkingstad et al.	O60575	rs1630171	G	A	-0.0219	0.0267	0.4125
Sun et al.	Q8IWV2	rs163352	G	C	0.0765	0.0261	0.003357
Sun et al.	Q8IWV2	rs163352	C	G	-0.0765	0.0261	0.003357
Gudjonsson et al.	Q8NHW4	rs1634529	T	C	-0.0374	0.0202	0.0641
Gudjonsson et al.	Q8NHW4	rs7217473	T	C	0.074	0.0355	0.03682
Gudjonsson et al.	Q8NHW4	rs8064426	A	G	0.053	0.0297	0.07454
Ferkingstad et al.	Q16663	rs1635276	G	A	0.033	0.0192	0.08627
Ferkingstad et al.	Q16663	rs2075746	T	C	0.0179	0.0171	0.2953
Ferkingstad et al.	Q16663	rs73992656	A	T	-0.0797	0.0447	0.07443
Ferkingstad et al.	O15467	rs1635277	A	G	0.0328	0.0192	0.08742
Sun et al.	Q12774	rs1635893	A	G	-0.0173	0.0253	0.4956
Ferkingstad et al.	P36639	rs1637732	C	T	-0.0265	0.0679	0.6964
Sun et al.	Q9NPG4	rs164075	G	T	-0.0258	0.0196	0.1887
Ferkingstad et al.	P34810	rs1641511	G	A	-0.0397	0.0199	0.04613
Gudjonsson et al.	P14415	rs1641523	T	C	0.0117	0.0181	0.5208
Sun et al.	P04637	rs1641549	C	T	-0.0031	0.0186	0.8681
Sun et al.	P14415	rs1642762	T	C	0.0117	0.0181	0.5175
Ferkingstad et al.	Q8N6C8	rs1645788	G	A	0.0436	0.0203	0.03148
Ferkingstad et al.	Q9NPF2	rs1650132	G	A	0.0099	0.0196	0.6143
Ferkingstad et al.	Q9NPF2	rs1922263	A	C	0.0123	0.0317	0.6983
Ferkingstad et al.	Q9NPF2	rs703667	G	A	0.0036	0.03	0.9036
Suhre et al.	Q9HCN6	rs1654439	T	G	-0.0212	0.0223	0.3424
Sun et al.	Q6UW56	rs1659701	T	C	0.0085	0.0217	0.6961
Sun et al.	P02766	rs1667229	T	C	-0.0049	0.0199	0.8053
Sun et al.	P22692	rs1668339	T	C	0.004	0.022	0.8559
Sun et al.	Q99727	rs167408	A	G	-0.0023	0.0264	0.9293
Sun et al.	Q8N6P7	rs16829209	C	T	0.0467	0.027	0.08395
Ferkingstad et al.	Q8IUC8	rs16834610	T	C	0.0066	0.0436	0.8799
Sun et al.	Q15427	rs16836630	G	C	-0.0267	0.0369	0.4701
Ferkingstad et al.	O60462	rs16837641	A	G	-0.0268	0.0213	0.2069
Sun et al.	O60462	rs16837641	A	G	-0.0268	0.0213	0.2069
Sun et al.	P02771	rs16849384	T	C	0.0274	0.0201	0.1727
Sun et al.	P80162	rs16850073	C	T	-0.0125	0.0211	0.5541
Ferkingstad et al.	P80162	rs16850073	T	C	0.0125	0.0211	0.5541
Suhre et al.	P80162	rs16850073	T	C	0.0125	0.0211	0.5541
Gudjonsson et al.	P80162	rs16850073	T	C	0.0125	0.0211	0.5541
Sun et al.	O95841	rs16853043	G	A	-0.0119	0.0206	0.5639
Ferkingstad et al.	O94856	rs16854533	A	G	0.0874	0.0345	0.0113
Hillary et al.	Q16719	rs16858172	A	C	0.0144	0.044	0.744
Ferkingstad et al.	P07093	rs16865705	C	G	0.0351	0.0308	0.2547
Ferkingstad et al.	P07093	rs77489807	T	C	0.0223	0.1204	0.853
Sun et al.	Q9BXN2	rs16910526	A	C	0.0259	0.0301	0.39
Sun et al.	P15514	rs1691273	C	T	-0.0386	0.0216	0.07409
Gudjonsson et al.	Q9BQ51	rs16923189	A	G	-0.0227	0.0216	0.2943
Gudjonsson et al.	Q9BQ51	rs7854413	T	C	0.038	0.0336	0.2592
Ferkingstad et al.	Q9BQ51	rs16923189	G	A	0.0227	0.0216	0.2943
Ferkingstad et al.	Q9BQ51	rs7854413	C	T	-0.038	0.0336	0.2592
Sun et al.	Q9BQ51	rs16923189	G	A	0.0227	0.0216	0.2943
Suhre et al.	Q9BQ51	rs16923189	G	A	0.0227	0.0216	0.2943
Sun et al.	P07858	rs1692819	A	G	0.0162	0.0195	0.4056
Gudjonsson et al.	P22392	rs16949649	T	C	0.0364	0.0201	0.07073
Sun et al.	P09211	rs1695	G	A	-0.0367	0.0177	0.03807
Sun et al.	P33151	rs16956504	T	C	-0.0082	0.0324	0.801
Sun et al.	Q86WV1	rs16956892	C	G	0.0107	0.0184	0.5608
Suhre et al.	Q16627	rs16971802	C	T	0.0646	0.0379	0.08851
Suhre et al.	Q16627	rs41341749	G	A	0.021	0.0353	0.5522
Suhre et al.	Q16627	rs7221769	C	T	-0.0702	0.0325	0.0309
Suhre et al.	P16619	rs16971895	A	G	0.0057	0.0437	0.8954
Sun et al.	P43320	rs16986565	C	T	-0.2006	0.1097	0.06736
Sun et al.	P51124	rs16989724	T	C	-0.0399	0.0444	0.3684
Sun et al.	P19957	rs16989763	C	T	-0.0103	0.0202	0.6107
Sun et al.	P16152	rs16993864	A	C	0.1338	0.0691	0.05298
Gudjonsson et al.	O00241	rs16995228	T	C	0.0179	0.0213	0.4004
Gudjonsson et al.	O00241	rs2244133	T	G	-0.0613	0.029	0.03472
Sun et al.	P24387	rs1700657	C	T	-0.0119	0.0208	0.5685
Sun et al.	P12104	rs17009129	C	T	-0.0287	0.0209	0.1696
Ferkingstad et al.	P58215	rs17010021	A	T	-0.0192	0.0527	0.7156
Sun et al.	Q9NQ76	rs17013212	C	T	0.0104	0.0286	0.7153
Sun et al.	P37840	rs17016299	C	A	-0.0117	0.0356	0.7436
Ferkingstad et al.	P09525	rs17037076	A	G	-0.0466	0.0212	0.02809
Sun et al.	P09529	rs17050272	G	A	-0.0226	0.0201	0.2606
Gudjonsson et al.	P09529	rs17050272	A	G	0.0226	0.0201	0.2606
Sun et al.	O60235	rs17088693	T	C	-0.0213	0.0541	0.6943
Ferkingstad et al.	Q86WD7	rs17090930	T	G	0.0413	0.0216	0.05558
Ferkingstad et al.	Q86U17	rs17091005	C	T	0.0016	0.024	0.9455
Ferkingstad et al.	Q86U17	rs72631635	T	G	0.0106	0.0268	0.691
Ferkingstad et al.	Q8IW75	rs17091005	C	T	0.0016	0.024	0.9455
Ferkingstad et al.	Q8IW75	rs76624128	G	A	-0.0554	0.0374	0.1386
Suhre et al.	O75356	rs17094448	G	A	0.0612	0.0437	0.162
Sun et al.	O14879	rs17096301	C	A	-0.025	0.023	0.2764
Sun et al.	Q99972	rs171003	G	A	-0.036	0.02	0.07257
Sun et al.	Q9P1Z2	rs17102261	T	G	-0.009	0.0267	0.7372
Sun et al.	Q16549	rs171052	C	G	0.0239	0.0232	0.303
Sun et al.	P08648	rs17112108	G	T	0.0498	0.0364	0.1711
Suhre et al.	P03950	rs17114671	C	T	0.0211	0.0308	0.4924
Sun et al.	Q86YT9	rs17121881	T	A	-0.0009	0.0198	0.9654
Sun et al.	O95544	rs17162854	A	G	0.0169	0.0185	0.3616
Sun et al.	Q8IVG5	rs17165120	A	C	-0.0125	0.0405	0.7574
Sun et al.	P15927	rs17185052	G	A	0.0077	0.0427	0.856
Sun et al.	Q16270	rs1718849	C	T	-0.0283	0.0235	0.2289
Gudjonsson et al.	Q16270	rs1718860	A	G	-0.0145	0.0225	0.5183
Ferkingstad et al.	Q16270	rs1718860	G	A	0.0145	0.0225	0.5183
Sun et al.	O00233	rs1720066	C	A	0.045	0.0216	0.03703
Sun et al.	P07998	rs17254387	G	A	0.0154	0.0215	0.4753
Sun et al.	P07998	rs17254387	A	G	-0.0154	0.0215	0.4753
Gudjonsson et al.	P07998	rs17254387	A	G	-0.0154	0.0215	0.4753
Gudjonsson et al.	P07998	rs56216219	A	G	-0.0116	0.0632	0.8541
Gudjonsson et al.	Q86YB8	rs1726631	T	C	-0.023	0.0165	0.1643
Sun et al.	Q14324	rs1726809	G	T	-0.0129	0.031	0.6782
Gudjonsson et al.	Q9H488	rs17268666	T	C	-0.0199	0.0419	0.635
Sun et al.	Q9NY25	rs1726867	A	G	-0.0032	0.0217	0.8829
Ferkingstad et al.	Q14956	rs1728326	G	T	0.0385	0.0388	0.3205
Suhre et al.	O15041	rs17284969	A	G	0.0683	0.0301	0.02304
Suhre et al.	O15041	rs536299	A	C	0.0037	0.0174	0.8319
Gudjonsson et al.	Q9HB63	rs17288108	A	G	-0.0092	0.0258	0.7219
Ferkingstad et al.	Q9HB63	rs17288108	G	A	0.0092	0.0258	0.7219
Sun et al.	Q9HB63	rs17288108	G	A	0.0092	0.0258	0.7219
Sun et al.	P06727	rs1729405	C	T	-0.0183	0.0168	0.2763
Ferkingstad et al.	P06727	rs1729408	G	A	-0.0206	0.0176	0.2418
Sun et al.	P36551	rs1729988	C	T	0.0148	0.0287	0.6066
Ferkingstad et al.	P16083	rs17300141	A	G	0.1301	0.0583	0.02574
Ferkingstad et al.	P16083	rs73349551	T	G	-0.1019	0.0971	0.2942
Ferkingstad et al.	P16083	rs7743902	G	A	-0.0401	0.0374	0.2829
Sun et al.	Q12765	rs17324153	T	C	0.0175	0.0497	0.7239
Sun et al.	Q13591	rs17329170	A	G	-0.0328	0.0343	0.3393
Ferkingstad et al.	P19957	rs17332620	T	C	-0.0251	0.021	0.2315
Suhre et al.	P14555	rs17354650	T	C	0.0036	0.0222	0.8726
Sun et al.	Q8N608	rs17355498	G	T	0.0135	0.0197	0.4916
Gudjonsson et al.	P07858	rs1736081	T	G	-0.0136	0.0193	0.4805
Gudjonsson et al.	P07858	rs2142470	T	C	0.0004	0.0179	0.9844
Sun et al.	P39900	rs17368814	A	G	0.0667	0.0254	0.008546
Hillary et al.	P39905	rs17386472	T	C	-0.0503	0.0336	0.1343
Sun et al.	Q0ZGT2	rs17387365	G	T	-0.0039	0.0363	0.9145
Ferkingstad et al.	P45877	rs17388251	C	T	-0.0176	0.0201	0.3804
Gudjonsson et al.	P15692	rs1740073	T	C	0.0124	0.0174	0.4781
Gudjonsson et al.	P15692	rs6921438	A	G	-0.0015	0.02	0.9387
Ferkingstad et al.	Q6P179	rs17408150	A	T	0.0083	0.0355	0.8158
Suhre et al.	P48357	rs17415296	A	C	0.0302	0.026	0.2456
Sun et al.	Q9NR46	rs17455517	G	T	0.0266	0.02	0.1825
Sun et al.	Q5TBC7	rs17464525	G	A	0.0112	0.0204	0.583
Sun et al.	Q9NZ08	rs17482078	T	C	-0.0512	0.0198	0.009827
Sun et al.	P16278	rs17522953	G	C	0.0251	0.0169	0.1376
Sun et al.	Q16891	rs17551822	T	C	-0.0206	0.0197	0.2964
Sun et al.	Q6UX06	rs17552047	G	A	-0.0198	0.0225	0.378
Sun et al.	P12955	rs17569	G	A	-0.0565	0.0273	0.03818
Sun et al.	P14780	rs17576	A	G	0.0199	0.0167	0.233
Sun et al.	Q9NWQ8	rs17578845	T	A	0.021	0.0206	0.3089
Sun et al.	P01009	rs17580	T	A	0.0539	0.0476	0.2578
Ferkingstad et al.	P21757	rs17583220	C	T	-0.0137	0.017	0.4197
Ferkingstad et al.	P21757	rs59251421	T	C	0.0764	0.0366	0.03695
Ferkingstad et al.	Q8TDX7	rs17584278	G	A	-0.1087	0.1285	0.3973
Gudjonsson et al.	P40394	rs17589306	T	C	-0.0091	0.0276	0.7411
Ferkingstad et al.	P17655	rs17599	C	A	0.0045	0.023	0.845
Sun et al.	Q9BQ16	rs17599599	A	G	0.0721	0.0638	0.2589
Ferkingstad et al.	Q9BQ16	rs17602343	C	T	0.0558	0.0657	0.3951
Ferkingstad et al.	Q9BQ16	rs6827306	T	C	-0.022	0.0211	0.2962
Folkersen et al.	P09603	rs17610659	T	C	0.0241	0.0198	0.2222
Gudjonsson et al.	Q08830	rs17634704	A	G	0.0012	0.0211	0.9549
Gudjonsson et al.	Q13449	rs17646258	T	C	0.0299	0.0216	0.1659
Sun et al.	O43155	rs17646457	G	A	-0.0177	0.0276	0.5216
Sun et al.	O43278	rs17658212	C	T	-0.0085	0.0436	0.8449
Gudjonsson et al.	O43278	rs17658212	T	C	0.0085	0.0436	0.8449
Ferkingstad et al.	O43278	rs17658212	T	C	0.0085	0.0436	0.8449
Sun et al.	Q9Y662	rs17669311	G	A	-0.0047	0.0204	0.8161
Ferkingstad et al.	O43155	rs1767407	A	G	-0.0094	0.0223	0.6733
Ferkingstad et al.	O43155	rs36101989	T	G	0.007	0.0218	0.7476
Ferkingstad et al.	O43155	rs7142199	T	C	0.0176	0.0276	0.5249
Sun et al.	Q06418	rs17676332	C	T	-0.0225	0.0217	0.2988
Ferkingstad et al.	Q96NW4	rs17693106	A	G	0.0044	0.02	0.8241
Ferkingstad et al.	P49788	rs17699478	T	C	-0.0024	0.0194	0.9032
Sun et al.	Q9P0M4	rs17700884	G	T	0.0008	0.0207	0.9693
Sun et al.	Q2WEN9	rs17715069	G	C	-0.0032	0.0203	0.874
Gudjonsson et al.	P28676	rs17715343	C	G	0.2741	0.0312	1.669e-18
Sun et al.	Q9UJ71	rs17718987	G	C	0.0209	0.0212	0.3231
Ferkingstad et al.	P06737	rs17720606	A	C	0.0369	0.0212	0.08113
Ferkingstad et al.	P06737	rs883699	T	C	-0.005	0.0206	0.8079
Suhre et al.	Q8N1Q1	rs17741049	T	C	-0.0403	0.0407	0.3219
Sun et al.	Q8IWZ8	rs17751061	C	T	-0.0289	0.0221	0.191
Gudjonsson et al.	P05451	rs17753345	A	G	-0.0127	0.0299	0.6702
Gudjonsson et al.	P05451	rs76841471	T	G	0.0872	0.0392	0.02588
Hillary et al.	P53634	rs17756204	A	G	0.0617	0.0333	0.06436
Gudjonsson et al.	P78324	rs17775933	A	G	-0.0059	0.0166	0.7239
Sun et al.	Q9Y4K4	rs17780143	G	A	-0.0391	0.0424	0.3568
Ferkingstad et al.	P28676	rs17783344	G	T	-0.1311	0.0241	5.214e-08
Sun et al.	O43155	rs17796777	C	A	0.0086	0.0218	0.693
Sun et al.	P17213	rs1780617	G	A	-0.0233	0.0303	0.4421
Gudjonsson et al.	P17213	rs1780617	A	G	0.0233	0.0303	0.4421
Gudjonsson et al.	P17213	rs6069590	C	G	0.0122	0.0207	0.5567
Ferkingstad et al.	P00167	rs17806420	T	C	0.0387	0.0266	0.1464
Sun et al.	Q96KN2	rs17817077	G	A	-0.03	0.0202	0.1377
Suhre et al.	Q96KN2	rs17817077	A	G	0.03	0.0202	0.1377
Ferkingstad et al.	Q96KN2	rs17817077	A	G	0.03	0.0202	0.1377
Ferkingstad et al.	Q96KN2	rs7505555	A	G	-0.0306	0.0236	0.1942
Ferkingstad et al.	Q96KN2	rs8084058	A	G	0.0301	0.0203	0.1374
Ferkingstad et al.	Q8N8U9	rs17823568	G	C	-0.0028	0.0234	0.9034
Ferkingstad et al.	Q8N8U9	rs77897447	G	C	-0.0194	0.033	0.5575
Ferkingstad et al.	O00339	rs17831160	A	G	0.0517	0.0544	0.3417
Ferkingstad et al.	O00339	rs34302865	C	G	0.0901	0.0634	0.155
Ferkingstad et al.	O00339	rs78548919	T	C	0.0292	0.0295	0.3223
Ferkingstad et al.	O15394	rs1783281	A	G	0.0091	0.0223	0.6836
Ferkingstad et al.	O15394	rs2826851	G	A	-0.0198	0.0218	0.3633
Ferkingstad et al.	O15394	rs4818592	G	C	-0.0226	0.0227	0.3188
Ferkingstad et al.	O15394	rs7283807	C	T	0.0351	0.0203	0.08408
Ferkingstad et al.	Q08752	rs17843929	T	C	0.0058	0.0188	0.7578
Gudjonsson et al.	Q08752	rs17843966	A	C	-0.0055	0.0187	0.7681
Sun et al.	Q9NXS2	rs17850756	A	G	-0.0037	0.0216	0.8653
Gudjonsson et al.	Q9NXS2	rs17850756	A	G	-0.0037	0.0216	0.8653
Sun et al.	P21217,Q11128	rs17855739	C	T	0.0803	0.0492	0.1025
Sun et al.	P15502	rs17855988	G	C	-0.0282	0.0345	0.4141
Ferkingstad et al.	P09238	rs17860955	C	T	-0.1556	0.0616	0.01145
Ferkingstad et al.	P09238	rs486055	T	C	-0.0074	0.0267	0.7812
Gudjonsson et al.	P09238	rs17860955	T	C	0.1556	0.0616	0.01145
Gudjonsson et al.	P09238	rs17885595	A	G	-0.0338	0.0288	0.2401
Sun et al.	P09238	rs17860955	C	T	-0.1556	0.0616	0.01145
Ferkingstad et al.	Q14005	rs17875523	T	C	0.0589	0.0294	0.04532
Ferkingstad et al.	Q14005	rs859	G	A	0.0353	0.0224	0.1151
Gudjonsson et al.	P78423	rs1787784	A	G	-0.0282	0.0204	0.1659
Sun et al.	Q8IWL1	rs17886395	C	G	0.0094	0.0326	0.773
Sun et al.	Q02487	rs1789063	A	T	0.002	0.0201	0.9205
Sun et al.	Q9UBX1	rs1791679	A	C	0.0036	0.0179	0.8399
Ferkingstad et al.	O60507	rs1796225	C	G	-0.021	0.0204	0.3043
Sun et al.	P04070	rs1799809	G	A	-0.0083	0.0198	0.6739
Gudjonsson et al.	P04070	rs1799809	A	G	0.0083	0.0198	0.6739
Sun et al.	P06213	rs1799815	G	A	-0.0048	0.0341	0.8871
Ferkingstad et al.	P06213	rs1799815	A	G	0.0048	0.0341	0.8871
Sun et al.	P28325	rs1799841	A	G	0.0129	0.0199	0.5157
Sun et al.	P08294	rs1799895	C	G	0.0019	0.1064	0.9858
Sun et al.	P08294	rs1799895	G	C	-0.0019	0.1064	0.9858
Gudjonsson et al.	P08294	rs1799895	C	G	0.0019	0.1064	0.9858
Gudjonsson et al.	P04278	rs1799941	A	G	0.0153	0.0186	0.4117
Sun et al.	P00734	rs1799963	G	A	0.2269	0.1087	0.0369
Gudjonsson et al.	Q7Z4H8	rs1800057	C	G	0.0226	0.0652	0.7288
Gudjonsson et al.	Q7Z4H8	rs74822968	A	G	0.0199	0.0286	0.4864
Ferkingstad et al.	P13716	rs1800435	G	C	-0.0081	0.0359	0.8205
Ferkingstad et al.	P13716	rs1805312	G	C	-0.0123	0.0376	0.7436
Ferkingstad et al.	P13716	rs6478004	A	G	0.0031	0.0202	0.8766
Ferkingstad et al.	P13716	rs8177813	C	T	-0.0393	0.0496	0.4287
Gudjonsson et al.	P11226	rs1800450	T	C	0.0268	0.0281	0.3404
Gudjonsson et al.	P11226	rs1800451	T	C	0.1615	0.0737	0.02836
Ferkingstad et al.	P30533	rs1800493	T	C	0.0069	0.0846	0.9351
Sun et al.	P08319	rs1800759	T	G	0.0163	0.02	0.4152
Sun et al.	P29474	rs1800783	A	T	0.0131	0.0204	0.5205
Gudjonsson et al.	P07949	rs1800858	A	G	-0.0114	0.0226	0.6145
Ferkingstad et al.	P02741	rs1800947	G	C	-0.0089	0.0415	0.8299
Sun et al.	P00748	rs1801020	A	G	0.0124	0.0189	0.5123
Sun et al.	P06858	rs1801177	G	A	-0.1101	0.0637	0.08394
Ferkingstad et al.	P20062	rs1801198	G	C	-0.0184	0.0168	0.2724
Sun et al.	P38936	rs1801270	C	A	0.0553	0.0326	0.09023
Sun et al.	P31994	rs1801274	A	G	-0.0289	0.0161	0.07228
Sun et al.	P12318	rs1801274	G	A	0.0289	0.0161	0.07228
Gilly et al.	P31994	rs1801274	G	A	0.0289	0.0161	0.07228
Ferkingstad et al.	P31994	rs1801274	A	G	-0.0289	0.0161	0.07228
Sun et al.	P06276	rs1803274	C	T	0.0172	0.0244	0.4796
Gudjonsson et al.	P51884	rs1803343	T	C	-0.0692	0.0735	0.3463
Sun et al.	Q03167	rs1805110	G	A	0.0041	0.0291	0.8871
[truncated: 3,170 more rows]

## Sheet: Supplementary Table 5
Results of the Main Analyses of MR
Source	Uniprot	Method	Number of SNP	β	SE	P-value	Significance
Sun et al.	Q29980,Q29983	Wald ratio	1	0.343796	0.0157847	3.56365e-105	SIG
Sun et al.	Q15517	Wald ratio	1	-0.576396	0.0277512	8.0665e-96	SIG
Sun et al.	Q15109	Wald ratio	1	2.18938	0.110625	3.56189e-87	SIG
Sun et al.	Q08345	Wald ratio	1	-0.842943	0.0489489	1.85219e-66	SIG
Sun et al.	E2RYF7	Wald ratio	1	0.698005	0.0441397	2.50883e-56	SIG
Sun et al.	Q06643	Wald ratio	1	-1.58813	0.110625	9.78016e-47	SIG
Sun et al.	P29460	Inverse variance weighted	2	0.315659	0.022376	3.43509e-45	SIG
Sun et al.	O95670	Wald ratio	1	-1.2565	0.1015	3.38237e-35	SIG
Sun et al.	P55008	Wald ratio	1	-1.78	0.163	9.22462e-28	SIG
Sun et al.	Q5VWK5	Wald ratio	1	0.868333	0.0857143	4.04346e-24	SIG
Suhre et al.	Q5VWK5	Wald ratio	1	0.490701	0.0485175	4.79426e-24	SIG
Ferkingstad et al.	P29460	Wald ratio	1	-0.418049	0.0417073	1.20302e-23	SIG
Gudjonsson et al.	Q5VWK5	Wald ratio	1	0.944854	0.103488	6.84479e-20	SIG
Sun et al.	P13747	Wald ratio	1	0.492558	0.0611628	8.06359e-16	SIG
Sun et al.	P01374	Wald ratio	1	-0.191838	0.0242867	2.81359e-15	SIG
Sun et al.	Q2L4Q9	Wald ratio	1	-0.139033	0.0193396	6.52559e-13	SIG
Sun et al.	P32942	Wald ratio	1	-0.389644	0.0556634	2.55963e-12	SIG
Sun et al.	Q16651	Wald ratio	1	-0.945536	0.157143	1.77629e-09	SIG
Sun et al.	O95786	Wald ratio	1	-0.394565	0.0655797	1.78146e-09	SIG
Sun et al.	P06870	Wald ratio	1	-0.106095	0.0180587	4.22843e-09	SIG
Ferkingstad et al.	P28676	Wald ratio	1	0.304884	0.0560465	5.33302e-08	SIG
Ferkingstad et al.	P40763	Wald ratio	1	-0.599333	0.112	8.73775e-08	SIG
Ferkingstad et al.	Q16651	Wald ratio	1	1.32	0.254286	2.09155e-07	SIG
Sun et al.	O77932	Wald ratio	1	-0.244165	0.0475763	2.86565e-07	SIG
Sun et al.	P22105	Wald ratio	1	0.26468	0.0580216	5.07294e-06	SIG
Gudjonsson et al.	Q12884	Wald ratio	1	-0.467646	0.103775	6.59488e-06	SIG
Gudjonsson et al.	P00749	Wald ratio	1	-0.222975	0.0510709	1.26554e-05	SIG
Sun et al.	Q7KYR7	Wald ratio	1	0.288079	0.0662252	1.36138e-05	SIG
Suhre et al.	Q9NZ08	Wald ratio	1	0.0733628	0.0171681	1.92691e-05
Sun et al.	P00749	Wald ratio	1	-0.32	0.0758333	2.44541e-05
Ferkingstad et al.	P00749	Wald ratio	1	-0.590769	0.14	2.44541e-05
Sun et al.	P49765	Wald ratio	1	0.722881	0.172881	2.89755e-05
Sun et al.	P47992	Wald ratio	1	-0.200465	0.0488372	4.04732e-05
Sun et al.	P47992	Wald ratio	1	0.103865	0.0253623	4.21735e-05
Gudjonsson et al.	Q99665	Wald ratio	1	0.440097	0.107594	4.30701e-05
Sun et al.	P05362	Wald ratio	1	-0.171429	0.0421308	4.72223e-05
Sun et al.	Q9NSA1	Wald ratio	1	-0.548	0.1368	6.17954e-05
Ferkingstad et al.	Q8N128	Wald ratio	1	0.85875	0.215	6.49169e-05
Sun et al.	Q14773	Wald ratio	1	0.6	0.150909	7.01125e-05
Ferkingstad et al.	Q14773	Wald ratio	1	-0.733333	0.184444	7.01125e-05
Sun et al.	P05362	Wald ratio	1	-0.0536667	0.0135	7.0288e-05
Gudjonsson et al.	P05362	Wald ratio	1	-0.0546842	0.013756	7.0288e-05
Ferkingstad et al.	P05362	Wald ratio	1	-0.0564912	0.0142105	7.0288e-05
Suhre et al.	P05362	Wald ratio	1	-0.052917	0.0133114	7.0288e-05
Suhre et al.	Q9UMF0	Wald ratio	1	0.126027	0.0317025	7.0288e-05
Sun et al.	Q9H2A7	Wald ratio	1	-0.340909	0.0868182	8.61187e-05
Gudjonsson et al.	O00391	Wald ratio	1	0.340404	0.0867496	8.70992e-05
Folkersen et al.	Q14116	Wald ratio	1	0.244138	0.0641379	0.000140975
Sun et al.	O75354	Wald ratio	1	-0.124423	0.0331237	0.000172424
Ferkingstad et al.	O75354	Wald ratio	1	0.698235	0.185882	0.000172424
Sun et al.	Q9UBG3	Wald ratio	1	-0.0928571	0.025042	0.000208858
Ferkingstad et al.	Q9UBG3	Wald ratio	1	0.480435	0.129565	0.000208858
Ferkingstad et al.	Q9H2A7	Wald ratio	1	-0.394444	0.106667	0.000217376
Sun et al.	Q92599	Wald ratio	1	-0.615646	0.167347	0.000234277
Sun et al.	P22303	Wald ratio	1	0.190523	0.0529412	0.000319731
Sun et al.	Q14116	Wald ratio	1	-0.208772	0.0582456	0.000337935
Sun et al.	P15260	Wald ratio	1	0.347938	0.0974227	0.000355039
Ferkingstad et al.	P15260	Wald ratio	1	-0.8475	0.23875	0.000385614
Sun et al.	P26718	Wald ratio	1	0.124708	0.0354086	0.00042834
Gudjonsson et al.	P22303	Wald ratio	1	-0.190604	0.0541717	0.000433964
Sun et al.	Q12884	Wald ratio	1	0.310618	0.0883205	0.000436553
Gudjonsson et al.	Q08257	Wald ratio	1	0.085838	0.0244524	0.000447405
Ferkingstad et al.	P54760	Wald ratio	1	-0.52	0.150909	0.000569407
Sun et al.	O94992	Wald ratio	1	1.03793	0.302299	0.00059593
Folkersen et al.	Q9H2A7	Wald ratio	1	-0.335714	0.0980952	0.000620869
Ferkingstad et al.	Q96C10	Wald ratio	1	0.973333	0.284444	0.000621909
Sun et al.	P54760	Wald ratio	1	0.376159	0.109934	0.00062234
Sun et al.	P20711	Wald ratio	1	0.157132	0.0459559	0.000628055
Gilly et al.	P20711	Wald ratio	1	-0.174165	0.0509372	0.000628055
Sun et al.	O14788	Wald ratio	1	0.481579	0.141228	0.000649777
Sun et al.	Q68D85	Wald ratio	1	0.167059	0.0491176	0.000670913
Ferkingstad et al.	Q9Y5Y7	Inverse variance weighted	2	0.331786	0.0978704	0.000698774
Ferkingstad et al.	Q13790	Inverse variance weighted	2	0.934059	0.275958	0.000712339
Sun et al.	Q8IU57	Wald ratio	1	-0.325426	0.0962766	0.000724567
Ferkingstad et al.	Q8IU57	Wald ratio	1	0.695227	0.205682	0.000724567
Sun et al.	Q13867	Wald ratio	1	-0.121098	0.0358491	0.000730176
Sun et al.	Q99497	Wald ratio	1	-0.345631	0.102427	0.000739748
Sun et al.	P01589	Wald ratio	1	0.101935	0.0303226	0.000774636
Sun et al.	P19256	Wald ratio	1	0.319522	0.0960159	0.000875344
Sun et al.	Q07011	Wald ratio	1	0.369945	0.111475	0.00090461
Ferkingstad et al.	Q16674	Wald ratio	1	-1.09	0.33	0.000956461
Gudjonsson et al.	P29460	Wald ratio	1	0.132118	0.0400509	0.000971146
Ferkingstad et al.	Q13261	Wald ratio	1	0.14325	0.04375	0.00105929
Sun et al.	Q8WXC3	Wald ratio	1	0.183444	0.0566225	0.00119628
Sun et al.	Q9UBC9	Wald ratio	1	-0.276395	0.0858369	0.00128191
Ferkingstad et al.	P17900	Inverse variance weighted	2	0.191246	0.0595312	0.00131567
Ferkingstad et al.	P23677	Wald ratio	1	-0.78	0.242857	0.00131922
Sun et al.	Q13261	Wald ratio	1	0.109412	0.0341176	0.00134175
Gudjonsson et al.	Q13261	Wald ratio	1	0.185244	0.0577641	0.00134175
Ferkingstad et al.	O60476	Inverse variance weighted	2	-0.301812	0.0942843	0.00136911
Sun et al.	P23280	Wald ratio	1	-0.0956781	0.0301043	0.00148183
Sun et al.	P23280	Wald ratio	1	0.0944118	0.0297059	0.00148183
Gudjonsson et al.	P23280	Wald ratio	1	0.110631	0.0348093	0.00148183
Sun et al.	Q99829	Wald ratio	1	-0.0853061	0.0269388	0.00154197
Ferkingstad et al.	P07359	Wald ratio	1	0.3744	0.1184	0.00156602
Sun et al.	P07359	Wald ratio	1	0.283636	0.089697	0.00156602
Sun et al.	Q9HBG7	Wald ratio	1	0.255	0.0808333	0.00160697
Ferkingstad et al.	Q96HD1	Wald ratio	1	0.14087	0.045	0.00174548
Sun et al.	Q6UWK7	Wald ratio	1	-0.301389	0.0962963	0.00174921
Sun et al.	Q8WWV6	Wald ratio	1	-0.146636	0.0468677	0.00175574
Sun et al.	P05162	Wald ratio	1	0.227143	0.0728571	0.00182301
Gudjonsson et al.	Q99829	Wald ratio	1	-0.0801101	0.0257601	0.00187183
Sun et al.	P16871	Wald ratio	1	-0.0640045	0.0205849	0.00187538
Sun et al.	Q9HBG7	Wald ratio	1	-0.100842	0.0324916	0.00191164
Sun et al.	Q7Z6M3	Wald ratio	1	-0.178886	0.0579016	0.00200504
Sun et al.	Q9UKJ1	Inverse variance weighted	2	-0.0445308	0.014418	0.00201124
Sun et al.	Q9UKJ1	Inverse variance weighted	2	-0.0445308	0.014418	0.00201124
Ferkingstad et al.	Q9HBG7	Wald ratio	1	0.165	0.0536111	0.00208591
Sun et al.	Q13410	Wald ratio	1	0.283221	0.0922819	0.00214711
Sun et al.	O60243	Wald ratio	1	-0.277	0.091	0.00233489
Sun et al.	P19838	Wald ratio	1	-0.432773	0.142857	0.0024503
Gudjonsson et al.	P07359	Wald ratio	1	0.3135	0.10403	0.00258203
Ferkingstad et al.	Q8N142	Wald ratio	1	-0.341111	0.113333	0.00261416
Suhre et al.	Q99829	Wald ratio	1	-0.0645108	0.0215589	0.00276877
Sun et al.	P56645	Wald ratio	1	0.135294	0.0453782	0.00286857
Sun et al.	Q99665	Wald ratio	1	0.197692	0.0669231	0.00313661
Sun et al.	P09919	Wald ratio	1	0.625	0.211842	0.00317455
Sun et al.	Q9Y5Y7	Wald ratio	1	-0.433929	0.147917	0.00335054
Sun et al.	Q8IWV2	Wald ratio	1	-0.242857	0.0828571	0.00337835
Sun et al.	Q8IWV2	Wald ratio	1	0.239063	0.0815625	0.00337835
Gudjonsson et al.	Q9HBG7	Wald ratio	1	0.167321	0.0571259	0.00340061
Folkersen et al.	Q01638	Wald ratio	1	0.0837931	0.0286207	0.00341467
Sun et al.	Q96CD2	Wald ratio	1	-0.180371	0.0616692	0.00344664
Ferkingstad et al.	Q96DB5	Wald ratio	1	-0.388	0.132667	0.00344874
Gilly et al.	Q9H6B4	Wald ratio	1	-0.20742	0.0710247	0.00349585
Sun et al.	O60243	Wald ratio	1	0.288211	0.0987805	0.00352629
GenMap	P27487	Wald ratio	1	-0.597087	0.205825	0.00372041
Ferkingstad et al.	Q99829	Inverse variance weighted	2	-0.0650719	0.0224539	0.00375524
Sun et al.	Q0VD83	Wald ratio	1	0.0427549	0.0147585	0.00376786
Sun et al.	Q9H6B4	Wald ratio	1	0.179503	0.0621118	0.00385242
Gudjonsson et al.	P08887	Wald ratio	1	-0.0483101	0.0167814	0.00399207
Sun et al.	Q9Y243	Wald ratio	1	0.88	0.305714	0.00399565
Sun et al.	P07093	Wald ratio	1	0.111429	0.0387302	0.00401413
Ferkingstad et al.	P08887	Wald ratio	1	-0.0468317	0.0163366	0.0041482
GenMap	Q9H2A7	Inverse variance weighted	2	-0.254661	0.0889256	0.00418657
Ferkingstad et al.	Q8IYB5	Wald ratio	1	-0.161875	0.0565625	0.00421138
Suhre et al.	Q9HBG7	Wald ratio	1	0.115827	0.0405276	0.00426336
Gilly et al.	Q8NBP7	Wald ratio	1	0.241732	0.0846457	0.00429267
Ferkingstad et al.	P19021	Inverse variance weighted	3	0.077959	0.0273233	0.00432808
Gudjonsson et al.	Q8NBP7	Wald ratio	1	0.254452	0.0891892	0.00433166
Sun et al.	P08887	Wald ratio	1	0.0431985	0.0151654	0.00439279
Folkersen et al.	P08887	Wald ratio	1	-0.0580247	0.0203704	0.00439279
Sun et al.	P08887	Wald ratio	1	-0.0423423	0.0148649	0.00439279
Suhre et al.	P08887	Wald ratio	1	-0.0389073	0.0136589	0.00439279
Gilly et al.	P08887	Wald ratio	1	-0.0419643	0.0147321	0.00439279
Gudjonsson et al.	Q9Y5Y7	Wald ratio	1	0.446773	0.157297	0.00450684
Sun et al.	Q02083	Wald ratio	1	0.111818	0.0394545	0.00459548
Ferkingstad et al.	P05162	Wald ratio	1	0.272381	0.0966667	0.00483639
Sun et al.	P38484	Wald ratio	1	0.0474504	0.0168555	0.00487581
Sun et al.	P06132	Wald ratio	1	-0.133403	0.0473904	0.00487806
Ferkingstad et al.	P06132	Wald ratio	1	0.236296	0.0840741	0.00494534
Sun et al.	P40313	Wald ratio	1	-0.617895	0.22	0.00497555
Sun et al.	P09382	Wald ratio	1	0.208961	0.074552	0.00506478
Ferkingstad et al.	O00233	Wald ratio	1	0.464167	0.165833	0.00512619
Ferkingstad et al.	Q01638	Wald ratio	1	0.107907	0.0386047	0.00518707
Sun et al.	Q9UMF0	Wald ratio	1	-0.0666667	0.0239157	0.00531058
Ferkingstad et al.	Q9UMF0	Wald ratio	1	0.0664198	0.0238272	0.00531058
Sun et al.	Q9UMF0	Wald ratio	1	0.0604494	0.0216854	0.00531058
Ferkingstad et al.	Q13822	Wald ratio	1	-0.422727	0.151818	0.00536217
Sun et al.	P19075	Wald ratio	1	-0.115177	0.0413721	0.00537063
Suhre et al.	Q99969	Wald ratio	1	-0.165994	0.0596542	0.00539238
Sun et al.	P00751	Wald ratio	1	0.129582	0.0467846	0.00560977
Sun et al.	P21709	Wald ratio	1	-0.296296	0.106996	0.00561888
Ferkingstad et al.	Q5KU26	Inverse variance weighted	3	0.262627	0.0950962	0.00575027
Gudjonsson et al.	Q24JP5	Wald ratio	1	0.0877851	0.0318198	0.00580099
Sun et al.	P36888	Wald ratio	1	-0.612222	0.223333	0.00611978
Sun et al.	P42701	Wald ratio	1	-0.1213	0.0443946	0.00628894
Ferkingstad et al.	O15041	Inverse variance weighted	2	-0.0745933	0.0274279	0.00653576
Suhre et al.	Q13261	Wald ratio	1	0.139118	0.0511765	0.00656003
Ferkingstad et al.	Q99816	Wald ratio	1	0.378667	0.139333	0.00657367
Sun et al.	P55809	Wald ratio	1	-1.15094	0.424528	0.00670582
Gilly et al.	Q01638	Wald ratio	1	0.0707547	0.0261006	0.00671123
Sun et al.	Q01638	Wald ratio	1	-0.0663717	0.0244838	0.00671123
Sun et al.	Q24JP5	Wald ratio	1	-0.0726974	0.0271382	0.00738892
Sun et al.	Q9UBT3	Wald ratio	1	0.236702	0.0884752	0.00746511
Sun et al.	Q16363	Wald ratio	1	-0.333544	0.124684	0.0074701
Sun et al.	O94988	Wald ratio	1	-0.403468	0.150867	0.00748788
Sun et al.	Q8N6C8	Inverse variance weighted	2	0.0386402	0.0144674	0.00756597
Sun et al.	Q8N6C8	Inverse variance weighted	2	0.0386402	0.0144674	0.00756597
Sun et al.	Q14435	Wald ratio	1	-0.137468	0.0516796	0.00781407
Sun et al.	Q02083	Wald ratio	1	-0.0936747	0.035241	0.0078578
Sun et al.	P15151	Wald ratio	1	-0.0634738	0.0238825	0.00786633
Ferkingstad et al.	Q9H665	Wald ratio	1	0.115079	0.0433333	0.00791492
Sun et al.	Q9H665	Wald ratio	1	0.103571	0.039	0.00791492
Sun et al.	O94907	Wald ratio	1	-0.437	0.165	0.00808535
Gudjonsson et al.	O94907	Wald ratio	1	0.162522	0.0613641	0.00808535
Sun et al.	P39900	Wald ratio	1	-0.0897712	0.0341857	0.00863988
Gudjonsson et al.	Q96DB5	Wald ratio	1	-0.0618105	0.0235526	0.00868106
Gudjonsson et al.	Q9HC23	Wald ratio	1	-0.070251	0.0267863	0.0087251
Sun et al.	Q01151	Wald ratio	1	-0.316244	0.120812	0.00885383
Sun et al.	P0DOY2	Wald ratio	1	-0.349776	0.133632	0.00885896
Sun et al.	Q6UXV0	Wald ratio	1	-0.2832	0.1084	0.00898706
Sun et al.	O15041	Wald ratio	1	-0.0691964	0.0265179	0.00906938
Ferkingstad et al.	P25311	Wald ratio	1	0.24125	0.0925	0.00910442
Sun et al.	Q96DB5	Wald ratio	1	-0.16125	0.061875	0.00915903
Ferkingstad et al.	Q9NP87	Inverse variance weighted	2	0.38761	0.149097	0.00933025
Ferkingstad et al.	P27361	Wald ratio	1	0.53875	0.2075	0.00942103
Sun et al.	Q9P232	Wald ratio	1	0.198419	0.0764822	0.00947795
Sun et al.	Q8TF64	Wald ratio	1	-0.207529	0.08	0.0094834
Sun et al.	Q9NZ08	Wald ratio	1	0.0533333	0.020625	0.00971368
Gudjonsson et al.	Q00887	Wald ratio	1	-0.385773	0.149208	0.00972463
Sun et al.	P16284	Wald ratio	1	-0.941304	0.365217	0.00995522
Gudjonsson et al.	P19224	Wald ratio	1	-0.170907	0.0664207	0.0100792
Ferkingstad et al.	P48304	Inverse variance weighted	2	-0.173328	0.0675404	0.0102795
Sun et al.	Q07325	Wald ratio	1	-0.384868	0.15	0.0102941
Sun et al.	Q8NEV9	Wald ratio	1	0.637143	0.248571	0.0103707
Sun et al.	Q16719	Wald ratio	1	0.1122	0.0438	0.0104178
Gudjonsson et al.	O95460	Wald ratio	1	-0.168491	0.0660398	0.0107306
Ferkingstad et al.	Q969J5	Inverse variance weighted	2	0.476702	0.187051	0.0108184
Ferkingstad et al.	P23381	Wald ratio	1	0.81125	0.31875	0.0109247
Ferkingstad et al.	P11226	Inverse variance weighted	3	-0.0765271	0.0300792	0.0109532
Sun et al.	P12821	Wald ratio	1	0.111087	0.0436957	0.0110129
Sun et al.	P35754	Wald ratio	1	-0.102677	0.0404284	0.0110936
Sun et al.	Q8NBL1	Wald ratio	1	-0.21359	0.0841026	0.0110968
Ferkingstad et al.	O94856	Wald ratio	1	0.364167	0.14375	0.0112983
Sun et al.	Q6UXV0	Wald ratio	1	0.184225	0.0727273	0.0113062
Ferkingstad et al.	P42785	Wald ratio	1	0.298182	0.117727	0.011315
Sun et al.	P42785	Wald ratio	1	0.226207	0.0893103	0.011315
Gudjonsson et al.	P42785	Wald ratio	1	0.323072	0.127554	0.011315
Sun et al.	P19021	Wald ratio	1	-0.0913871	0.0360834	0.01132
Ferkingstad et al.	O95460	Wald ratio	1	-0.1884	0.0744	0.0113331
Sun et al.	P13591	Wald ratio	1	0.160542	0.0635542	0.0115348
Sun et al.	P09238	Wald ratio	1	0.178851	0.0708046	0.0115378
Sun et al.	Q6YP21	Wald ratio	1	-0.294118	0.116471	0.0115615
Ferkingstad et al.	Q13522	Wald ratio	1	-1.035	0.41	0.0115899
Sun et al.	Q99969	Wald ratio	1	0.262673	0.104147	0.0116649
Gudjonsson et al.	Q5SRI9	Inverse variance weighted	2	0.0536269	0.0212633	0.0116676
Gudjonsson et al.	P13232	Wald ratio	1	-0.199076	0.0789748	0.0117103
Gudjonsson et al.	Q12805	Wald ratio	1	-0.263948	0.104834	0.0118102
Ferkingstad et al.	Q9HC23	Wald ratio	1	-0.101818	0.0404545	0.0118408
Sun et al.	Q9BXN1	Wald ratio	1	-0.111702	0.0444681	0.0120062
Sun et al.	O75023	Wald ratio	1	-0.035672	0.0142012	0.0120081
Ferkingstad et al.	Q9BXN1	Wald ratio	1	-0.134359	0.0535897	0.01217
Ferkingstad et al.	Q16719	Wald ratio	1	0.118696	0.0473913	0.0122594
Gudjonsson et al.	Q16719	Wald ratio	1	0.0991185	0.0395748	0.0122594
Ferkingstad et al.	Q6YP21	Wald ratio	1	-0.17	0.067931	0.0123306
Ferkingstad et al.	Q96LB9	Inverse variance weighted	2	-0.832056	0.332586	0.0123571
Sun et al.	Q9NXH3	Wald ratio	1	0.928571	0.371429	0.0124193
Ferkingstad et al.	P41439	Wald ratio	1	-0.301538	0.120769	0.0125314
Ferkingstad et al.	P60174	Wald ratio	1	-0.901667	0.361667	0.0126638
Ferkingstad et al.	P16278	Wald ratio	1	-0.81	0.325	0.0126916
Sun et al.	O95460	Wald ratio	1	-0.20087	0.0808696	0.0129963
Sun et al.	P17936	Wald ratio	1	0.0929047	0.0374723	0.0131644
Sun et al.	P14151	Wald ratio	1	-0.0894231	0.0361538	0.0133833
Gudjonsson et al.	P14151	Wald ratio	1	-0.126923	0.0513151	0.0133833
Ferkingstad et al.	Q9Y2C2	Inverse variance weighted	3	0.347446	0.140544	0.0134305
Sun et al.	P27487	Wald ratio	1	0.198157	0.0801843	0.0134636
Suhre et al.	P14151	Wald ratio	1	-0.0952772	0.0386037	0.0135838
Sun et al.	Q6P5Z2	Wald ratio	1	0.36715	0.148792	0.0136048
Ferkingstad et al.	P17535	Wald ratio	1	-0.693333	0.281667	0.0138343
Gudjonsson et al.	Q04756	Inverse variance weighted	2	-0.0397533	0.0161819	0.0140239
Sun et al.	Q5SRI9	Wald ratio	1	0.0538095	0.0219048	0.0140289
Sun et al.	P22301	Wald ratio	1	0.391912	0.160294	0.0144871
Ferkingstad et al.	P23921	Wald ratio	1	0.691667	0.283333	0.0146395
Sun et al.	O75077	Wald ratio	1	-0.0981395	0.0402326	0.0147155
Sun et al.	Q53EL9	Wald ratio	1	-0.848837	0.348837	0.0149605
Hillary et al.	Q02083	Wald ratio	1	0.106538	0.0438462	0.0151061
Ferkingstad et al.	A6NI73	Inverse variance weighted	2	-0.111403	0.0459216	0.0152691
Folkersen et al.	P10147	Wald ratio	1	-0.150968	0.0622581	0.0153138
Sun et al.	P20023	Wald ratio	1	0.22766	0.0939716	0.0154081
Ferkingstad et al.	P27930	Wald ratio	1	0.0968293	0.04	0.0154893
Ferkingstad et al.	Q9HC16	Wald ratio	1	-0.431667	0.178333	0.0154966
Sun et al.	Q6UXK2	Wald ratio	1	-0.240506	0.0995781	0.0157242
Sun et al.	P36776	Wald ratio	1	-0.245665	0.101734	0.015745
Ferkingstad et al.	P07108	Wald ratio	1	-0.715	0.29625	0.0158
Sun et al.	Q8IVF2	Wald ratio	1	0.237915	0.0985782	0.0158018
Sun et al.	Q96DB9	Wald ratio	1	-0.150518	0.0626943	0.0163581
Sun et al.	Q14241	Wald ratio	1	0.6025	0.25125	0.0164844
Sun et al.	O00533	Wald ratio	1	-0.231429	0.0966667	0.0166617
Ferkingstad et al.	Q96FE5	Wald ratio	1	-0.801667	0.335	0.0167097
Sun et al.	P15291	Wald ratio	1	-0.2	0.083758	0.0169481
Ferkingstad et al.	P15291	Wald ratio	1	0.209333	0.0876667	0.0169481
Sun et al.	P15291	Wald ratio	1	0.139556	0.0584444	0.0169481
Ferkingstad et al.	P09211	Wald ratio	1	-0.36	0.150769	0.0169516
Gilly et al.	Q04900	Wald ratio	1	-0.101225	0.042402	0.0169734
Ferkingstad et al.	P12109	Inverse variance weighted	3	0.0413754	0.0173488	0.0170828
Sun et al.	Q15172	Wald ratio	1	0.512745	0.215686	0.0174412
Sun et al.	P09874	Wald ratio	1	0.407051	0.171795	0.0178168
Sun et al.	Q9BXR6	Wald ratio	1	-0.122083	0.0516667	0.0181324
Ferkingstad et al.	P06396	Wald ratio	1	0.674286	0.285714	0.0182749
Sun et al.	P17676	Wald ratio	1	0.716071	0.303571	0.018333
Suhre et al.	Q16719	Wald ratio	1	0.049378	0.0209569	0.0184647
Ferkingstad et al.	Q99969	Wald ratio	1	-0.212	0.09	0.018495
Sun et al.	P40925	Wald ratio	1	-0.470652	0.2	0.0186096
Ferkingstad et al.	O75077	Inverse variance weighted	3	-0.0865248	0.036777	0.0186383
Ferkingstad et al.	P18075	Wald ratio	1	-0.928333	0.395	0.0187628
Sun et al.	P27930	Wald ratio	1	-0.0739382	0.0314672	0.0187889
Sun et al.	Q13105	Wald ratio	1	-0.906818	0.386364	0.0189223
Sun et al.	Q9BUP0	Wald ratio	1	-0.28	0.119355	0.0189789
Sun et al.	Q9H6B4	Wald ratio	1	-0.1876	0.08	0.0190271
Gudjonsson et al.	P17936	Wald ratio	1	0.340586	0.145376	0.01914
Folkersen et al.	Q9UBX7	Wald ratio	1	-0.072987	0.0311688	0.0191979
Ferkingstad et al.	P05451	Inverse variance weighted	3	-0.151607	0.0647693	0.0192467
Sun et al.	Q6WN34	Wald ratio	1	0.184219	0.07875	0.0193207
Sun et al.	Q8TDL5	Wald ratio	1	-0.114593	0.0490431	0.0194608
Sun et al.	P51688	Wald ratio	1	0.054115	0.0232244	0.019801
Ferkingstad et al.	Q6UXM1	Inverse variance weighted	2	-0.159775	0.0686021	0.0198584
Gudjonsson et al.	P50897	Wald ratio	1	0.0876227	0.0376393	0.0199144
Sun et al.	Q8WXI7	Wald ratio	1	-0.792647	0.341176	0.0201643
Ferkingstad et al.	P19224	Wald ratio	1	0.381	0.164	0.02017
Sun et al.	P08575	Wald ratio	1	-0.212347	0.0914518	0.0202352
Sun et al.	P33681	Wald ratio	1	-0.0968013	0.0417508	0.0204195
Sun et al.	Q96HD9	Wald ratio	1	0.187879	0.0810606	0.0204625
Sun et al.	P10109	Wald ratio	1	0.982	0.424	0.0205562
Hillary et al.	P15151	Wald ratio	1	0.0636364	0.0275758	0.0210163
Ferkingstad et al.	P17936	Wald ratio	1	0.197282	0.085534	0.0210844
Sun et al.	P17936	Wald ratio	1	0.197282	0.085534	0.0210844
Sun et al.	O00585	Wald ratio	1	0.388119	0.168317	0.0211172
Sun et al.	P27930	Wald ratio	1	0.0945	0.041	0.0211734
Ferkingstad et al.	P50897	Wald ratio	1	0.26625	0.115625	0.0212956
Gudjonsson et al.	P13591	Wald ratio	1	-0.284704	0.123695	0.0213548
Sun et al.	Q8TDL5	Wald ratio	1	0.107045	0.0465909	0.0215868
Sun et al.	P02462	Wald ratio	1	-0.21087	0.0918478	0.021684
Ferkingstad et al.	Q9H6B4	Wald ratio	1	-0.221905	0.0966667	0.0217007
Sun et al.	Q9H3T2	Wald ratio	1	0.533333	0.232353	0.0217126
Ferkingstad et al.	Q16769	Inverse variance weighted	2	0.226987	0.0990855	0.0219739
Sun et al.	Q6ZMJ4	Wald ratio	1	-0.053663	0.0234432	0.0220757
Sun et al.	Q6WN34	Wald ratio	1	-0.186412	0.0818321	0.0227275
Sun et al.	Q6UXM1	Wald ratio	1	0.484783	0.213043	0.0228753
Sun et al.	Q04900	Wald ratio	1	0.315436	0.138926	0.0231754
Sun et al.	O95980	Wald ratio	1	0.22596	0.0997672	0.0235202
Ferkingstad et al.	Q9Y336	Wald ratio	1	-0.0363415	0.0160976	0.0239721
Sun et al.	Q9Y336	Wald ratio	1	-0.0363415	0.0160976	0.0239721
Gudjonsson et al.	Q9Y336	Wald ratio	1	-0.0393174	0.0174158	0.0239721
Gudjonsson et al.	P15248	Wald ratio	1	0.268592	0.119436	0.0245222
Ferkingstad et al.	P58062	Wald ratio	1	0.32	0.142308	0.0245349
Sun et al.	Q08431	Wald ratio	1	-0.109138	0.048564	0.0246201
Ferkingstad et al.	Q08431	Wald ratio	1	0.160769	0.0715385	0.0246201
Sun et al.	Q9BW30	Wald ratio	1	0.558678	0.24876	0.0247138
Ferkingstad et al.	P20138	Wald ratio	1	0.0436111	0.0194444	0.024906
Sun et al.	P20138	Wald ratio	1	0.0501064	0.0223404	0.024906
Suhre et al.	P20138	Wald ratio	1	0.0415711	0.0185349	0.024906
Ferkingstad et al.	P12821	Wald ratio	1	-0.0730645	0.0325806	0.0249243
Sun et al.	P36269	Wald ratio	1	-0.166869	0.0744681	0.025038
Gudjonsson et al.	P40925	Wald ratio	1	0.296826	0.132886	0.0255031
Sun et al.	O00214	Wald ratio	1	0.139482	0.0624595	0.0255384
Ferkingstad et al.	P20774	Wald ratio	1	0.116667	0.0523077	0.0257214
Gudjonsson et al.	Q99969	Wald ratio	1	-0.146669	0.0657684	0.0257416
Sun et al.	P62760	Wald ratio	1	0.156913	0.070418	0.0258598
Sun et al.	O95727	Wald ratio	1	0.146519	0.0658228	0.0260168
Gudjonsson et al.	O95727	Wald ratio	1	-0.195543	0.0878467	0.0260168
Ferkingstad et al.	Q8IWV2	Inverse variance weighted	6	0.13025	0.0585288	0.0260549
Sun et al.	P04066	Wald ratio	1	0.122368	0.055	0.0260893
Sun et al.	Q86U17	Wald ratio	1	-0.07072	0.03184	0.0263438
Gudjonsson et al.	P20138	Wald ratio	1	0.0466825	0.0210372	0.0264835
Sun et al.	P20774	Wald ratio	1	-0.0777202	0.0350604	0.0266403
Gudjonsson et al.	O00533	Wald ratio	1	-0.247488	0.112251	0.0274708
Sun et al.	O14944	Wald ratio	1	-0.53299	0.241753	0.0274758
Gudjonsson et al.	Q08431	Wald ratio	1	0.149892	0.0680334	0.0275801
Ferkingstad et al.	Q9NXW2	Wald ratio	1	0.55625	0.2525	0.0275968
Ferkingstad et al.	Q96MH2	Wald ratio	1	-0.447778	0.203333	0.0276522
Sun et al.	Q7Z434	Wald ratio	1	-0.588	0.2672	0.0277644
Gilly et al.	Q9UKJ0	Wald ratio	1	0.0438596	0.0199446	0.0278727
Ferkingstad et al.	P09525	Wald ratio	1	0.16069	0.0731034	0.027941
Gilly et al.	P27930	Wald ratio	1	0.0693642	0.0315992	0.0281549
Ferkingstad et al.	A6NDG6	Wald ratio	1	0.867368	0.395263	0.0282061
Ferkingstad et al.	Q9UKJ1	Wald ratio	1	-0.0361069	0.0164885	0.0285377
Gudjonsson et al.	Q9UKJ1	Wald ratio	1	-0.0336971	0.0153881	0.0285377
Sun et al.	Q9UQQ2	Wald ratio	1	-0.532927	0.243902	0.0288888
Sun et al.	P24071	Wald ratio	1	-0.0507109	0.0232227	0.0289863
Ferkingstad et al.	P53778	Wald ratio	1	-0.204091	0.0936364	0.0292863
Sun et al.	Q5KU26	Wald ratio	1	0.207	0.095	0.0293356
Gudjonsson et al.	P33316	Wald ratio	1	0.401558	0.184716	0.0297117
Sun et al.	O14618	Wald ratio	1	-0.0783262	0.0360515	0.029809
Ferkingstad et al.	O14618	Wald ratio	1	0.331818	0.152727	0.029809
Gudjonsson et al.	Q9UKG9	Wald ratio	1	0.174438	0.0803884	0.0300118
Sun et al.	P12872	Wald ratio	1	-0.0863861	0.0398515	0.0301814
Sun et al.	P09769	Wald ratio	1	-0.511173	0.236313	0.0305319
Sun et al.	P09104	Wald ratio	1	-0.314	0.145333	0.0307301
Suhre et al.	Q16663	Wald ratio	1	-0.0461842	0.0213816	0.0307727
Ferkingstad et al.	O94992	Wald ratio	1	-0.436667	0.202222	0.0308237
Ferkingstad et al.	Q24JP5	Wald ratio	1	-0.118	0.0546667	0.0308861
Sun et al.	Q6PL24	Wald ratio	1	-0.534783	0.247826	0.030936
Sun et al.	P47929	Wald ratio	1	0.194091	0.09	0.0310395
Sun et al.	A6NI73	Wald ratio	1	-0.1508	0.07	0.0312178
Sun et al.	P30519	Wald ratio	1	-0.361607	0.167857	0.0312202
Sun et al.	P12724	Wald ratio	1	0.179633	0.0834862	0.0314251
Ferkingstad et al.	P12724	Wald ratio	1	-0.128816	0.0598684	0.0314251
Gudjonsson et al.	Q86XP6	Wald ratio	1	0.107738	0.0501332	0.0316322
Sun et al.	P17538	Wald ratio	1	0.0701975	0.032675	0.0316858
Ferkingstad et al.	Q8N6C8	Wald ratio	1	-0.0354472	0.0165041	0.031731
Sun et al.	O00308	Wald ratio	1	0.230241	0.107216	0.0317586
Sun et al.	Q9NRY6	Wald ratio	1	0.740206	0.345361	0.0320903
Ferkingstad et al.	P05091	Wald ratio	1	0.477778	0.223333	0.0324111
Sun et al.	P01189	Wald ratio	1	-0.509559	0.238235	0.0324447
Ferkingstad et al.	P67936	Wald ratio	1	0.77875	0.364167	0.0324807
Gudjonsson et al.	A6NHS7	Wald ratio	1	-0.0608927	0.0285055	0.0326655
Gudjonsson et al.	Q08708	Wald ratio	1	0.234762	0.109907	0.0326794
Ferkingstad et al.	P55083	Inverse variance weighted	2	0.228603	0.107058	0.0327349
Sun et al.	Q9UI42	Wald ratio	1	-0.0682243	0.0319626	0.0328016
Ferkingstad et al.	Q9UI42	Wald ratio	1	0.0304167	0.01425	0.0328016
Sun et al.	Q9UI42	Wald ratio	1	0.0311966	0.0146154	0.0328016
Gudjonsson et al.	Q9UI42	Wald ratio	1	0.0312551	0.0146428	0.0328016
Sun et al.	P41218	Wald ratio	1	0.997674	0.467442	0.0328159
Sun et al.	Q8IV48	Wald ratio	1	0.642857	0.301429	0.0329492
Sun et al.	Q99616	Wald ratio	1	-0.171308	0.0803797	0.0330699
Ferkingstad et al.	A6NGN9	Inverse variance weighted	2	0.337698	0.15849	0.033112
Sun et al.	P17813	Wald ratio	1	0.172112	0.0808765	0.0333305
Ferkingstad et al.	P17813	Wald ratio	1	-0.288	0.135333	0.0333305
Sun et al.	Q9UGN4	Wald ratio	1	-0.182788	0.0860585	0.0336701
Suhre et al.	O60486	Wald ratio	1	0.0924569	0.0435345	0.03369
Sun et al.	A6NHS7	Wald ratio	1	0.0529224	0.0249734	0.0340779
Ferkingstad et al.	A6NHS7	Wald ratio	1	-0.0873684	0.0412281	0.0340779
Sun et al.	O15031	Wald ratio	1	0.0697443	0.0329545	0.0343126
Ferkingstad et al.	Q9P0G3	Inverse variance weighted	5	0.144517	0.0682918	0.0343302
Gudjonsson et al.	Q12918	Wald ratio	1	0.169824	0.0802627	0.0343573
Sun et al.	P48745	Wald ratio	1	0.147348	0.069697	0.0345041
Sun et al.	P04179	Wald ratio	1	-0.290446	0.13758	0.0347628
Sun et al.	A6NHS7	Wald ratio	1	-0.0775	0.0367188	0.0348034
Sun et al.	Q96NZ9	Wald ratio	1	-0.161538	0.0765385	0.0348108
Sun et al.	P01732	Wald ratio	1	0.13942	0.066087	0.0348886
Ferkingstad et al.	P01732	Wald ratio	1	-0.12025	0.057	0.0348886
Sun et al.	Q9NZQ7	Wald ratio	1	0.113235	0.0538235	0.0353937
Ferkingstad et al.	P21860	Wald ratio	1	-0.315455	0.15	0.0354631
Sun et al.	Q9Y336	Wald ratio	1	0.0739823	0.0352212	0.0356847
Gudjonsson et al.	Q96L58	Wald ratio	1	0.266447	0.12686	0.0357004
Gilly et al.	Q99969	Wald ratio	1	-0.163322	0.0778547	0.0359248
Sun et al.	P55058	Wald ratio	1	-0.0836327	0.0399202	0.036171
Sun et al.	Q7Z5L0	Wald ratio	1	0.0575137	0.027459	0.036213
Gudjonsson et al.	A6NH11	Wald ratio	1	-0.184989	0.0883202	0.036213
Sun et al.	Q9Y4L1	Wald ratio	1	0.244509	0.116763	0.0362547
Gudjonsson et al.	O60476	Wald ratio	1	-0.397478	0.190057	0.036496
Suhre et al.	Q8N423	Wald ratio	1	-0.0439024	0.0209968	0.0365362
Sun et al.	O75791	Wald ratio	1	0.759298	0.363158	0.0365441
Ferkingstad et al.	O75791	Wald ratio	1	-1.44267	0.69	0.0365441
Ferkingstad et al.	Q16627	Wald ratio	1	-0.062907	0.0301163	0.0367255
Gudjonsson et al.	Q16627	Wald ratio	1	-0.0527486	0.025253	0.0367255
Sun et al.	P00734	Wald ratio	1	0.30955	0.148295	0.0368523
Sun et al.	O00233	Wald ratio	1	-0.226131	0.108543	0.0372209
Sun et al.	O75144	Wald ratio	1	-0.0646552	0.0310345	0.0372209
Sun et al.	Q14108	Wald ratio	1	-0.184516	0.0887097	0.0375255
Sun et al.	Q6IBS0	Wald ratio	1	0.529687	0.254688	0.037548
Sun et al.	Q9Y3L3	Wald ratio	1	-0.191459	0.0921708	0.0377813
Ferkingstad et al.	P49746	Wald ratio	1	-0.452143	0.217857	0.0379486
Ferkingstad et al.	P08567	Wald ratio	1	-0.336	0.162	0.0380724
Sun et al.	P09211	Wald ratio	1	0.203889	0.0983333	0.0381308
Sun et al.	P12955	Wald ratio	1	0.118201	0.057113	0.0384901
Ferkingstad et al.	Q9NZQ7	Wald ratio	1	-0.157083	0.07625	0.0393881
Gudjonsson et al.	Q9NZQ7	Wald ratio	1	-0.113891	0.055284	0.0393881
Gudjonsson et al.	Q9HAT2	Wald ratio	1	0.22759	0.110686	0.0397652
Sun et al.	Q9HAT2	Wald ratio	1	-0.170629	0.0829837	0.0397652
Ferkingstad et al.	Q9HAT2	Wald ratio	1	0.366	0.178	0.0397652
Gudjonsson et al.	Q9NZ08	Inverse variance weighted	2	0.0421992	0.0205389	0.0399176
Sun et al.	P18510	Wald ratio	1	0.181579	0.0884211	0.0400172
Suhre et al.	P42701	Wald ratio	1	0.0466314	0.0227213	0.040138
Ferkingstad et al.	Q9P2T1	Wald ratio	1	0.1974	0.0962	0.0401721
Sun et al.	Q9Y6N7	Wald ratio	1	-0.212605	0.103782	0.0405029
Gudjonsson et al.	Q16663	Wald ratio	1	-0.0384274	0.0187799	0.0407362
Ferkingstad et al.	P22692	Wald ratio	1	0.6	0.293333	0.0408101
Sun et al.	P17301	Wald ratio	1	0.0602716	0.0295416	0.0413274
Ferkingstad et al.	P17301	Wald ratio	1	-0.394444	0.193333	0.0413274
Sun et al.	Q9Y2J4	Wald ratio	1	0.777358	0.381132	0.0413898
Sun et al.	Q96K21	Wald ratio	1	-0.112432	0.0551351	0.0414285
Sun et al.	Q96I15	Wald ratio	1	-0.225871	0.110945	0.041763
Ferkingstad et al.	O00533	Inverse variance weighted	2	-0.169156	0.0831502	0.0419174
Gudjonsson et al.	Q02083	Wald ratio	1	0.0657523	0.0323495	0.0420972
Ferkingstad et al.	P25445	Inverse variance weighted	2	-0.127498	0.0627684	0.0422298
Gilly et al.	Q96D42	Wald ratio	1	0.0866379	0.0426724	0.0423257
Folkersen et al.	Q96D42	Wald ratio	1	0.0873913	0.0430435	0.0423257
Ferkingstad et al.	P05164	Wald ratio	1	0.258462	0.127308	0.042335
Gilly et al.	Q16663	Wald ratio	1	-0.0358657	0.0176678	0.0423565
Ferkingstad et al.	Q15560	Wald ratio	1	-0.307143	0.151429	0.0425294
Sun et al.	P14151	Wald ratio	1	0.0916462	0.0452088	0.0426446
Sun et al.	Q9HAV7	Wald ratio	1	0.858025	0.423457	0.0427403
Gudjonsson et al.	Q06033	Wald ratio	1	-0.0904892	0.0446894	0.0428833
Sun et al.	P13929	Wald ratio	1	0.378723	0.187234	0.0431013
Sun et al.	O75340	Wald ratio	1	0.039575	0.0195883	0.0433482
Sun et al.	Q16663	Wald ratio	1	-0.0357396	0.0176923	0.0433764
Ferkingstad et al.	Q16666	Wald ratio	1	-0.462222	0.228889	0.0434438
Ferkingstad et al.	Q8NFI3	Inverse variance weighted	3	0.0743054	0.0367995	0.0434669
Sun et al.	P0DN86	Wald ratio	1	-0.781818	0.387273	0.0435102
Gudjonsson et al.	P16152	Wald ratio	1	-0.172141	0.0853132	0.0436172
Sun et al.	Q96D42	Wald ratio	1	-0.0868421	0.0432018	0.0444151
Ferkingstad et al.	P42701	Wald ratio	1	0.42875	0.21375	0.0448725
Gudjonsson et al.	Q16610	Wald ratio	1	-0.130216	0.0651082	0.0455003
Ferkingstad et al.	P34810	Wald ratio	1	-0.661667	0.331667	0.0460456
Sun et al.	P24001	Wald ratio	1	-0.194517	0.0976501	0.0463734
Ferkingstad et al.	P09769	Wald ratio	1	0.305185	0.153333	0.0465537
Ferkingstad et al.	P54296	Wald ratio	1	-0.787143	0.395714	0.0466825
Ferkingstad et al.	Q15181	Wald ratio	1	-0.193333	0.0972222	0.0467485
Suhre et al.	Q15181	Wald ratio	1	-0.086783	0.0436409	0.0467485
Ferkingstad et al.	P32971	Wald ratio	1	-0.231429	0.116429	0.0468416
Gudjonsson et al.	O60259	Wald ratio	1	-0.160366	0.0807084	0.0469247
Sun et al.	P49593	Wald ratio	1	-0.748485	0.377273	0.047263
Gudjonsson et al.	P02787	Wald ratio	1	-0.177323	0.0895182	0.0476068
Sun et al.	P02787	Wald ratio	1	0.125532	0.0635258	0.0481461
Ferkingstad et al.	P02787	Wald ratio	1	-0.295	0.149286	0.0481461
Sun et al.	Q6UXK5	Wald ratio	1	-0.0510612	0.0258427	0.0481723
Sun et al.	P22033	Wald ratio	1	0.405051	0.205051	0.0482262
Sun et al.	Q9H251	Wald ratio	1	-0.300637	0.152229	0.04828
Sun et al.	P07947	Wald ratio	1	-0.544186	0.275581	0.0483041
Ferkingstad et al.	P00568	Wald ratio	1	-0.773333	0.391667	0.0483285
Ferkingstad et al.	Q9H4A9	Wald ratio	1	0.22	0.111429	0.0483409
Gudjonsson et al.	Q8N6C8	Wald ratio	1	-0.0317604	0.0161233	0.0488557
Suhre et al.	P28325	Wald ratio	1	-0.0699164	0.0355153	0.0489959
GenMap	Q99988	Wald ratio	1	0.0957529	0.0486486	0.0490388
Ferkingstad et al.	Q08257	Inverse variance weighted	2	0.124739	0.0633838	0.0490684
Ferkingstad et al.	Q9BX59	Wald ratio	1	-0.0275188	0.013985	0.0490977
Gudjonsson et al.	Q9BX59	Wald ratio	1	-0.0261429	0.0132857	0.0490977
Ferkingstad et al.	Q4LDE5	Inverse variance weighted	4	0.102598	0.0521502	0.0491419
Sun et al.	P52943	Wald ratio	1	0.312432	0.158919	0.0493002
Sun et al.	O95715	Wald ratio	1	0.636508	0.32381	0.0493349
Sun et al.	Q9BX59	Wald ratio	1	-0.0288095	0.0146825	0.0497436
Suhre et al.	P19957	Wald ratio	1	-0.101241	0.0516129	0.0498162
Ferkingstad et al.	O15232	Inverse variance weighted	2	0.0894349	0.0456765	0.0502293
Suhre et al.	P02765	Wald ratio	1	0.0696043	0.0356115	0.0506367
Sun et al.	Q7Z4V5	Wald ratio	1	0.875	0.447917	0.0507618
GenMap	Q12805	Inverse variance weighted	2	-0.153062	0.0784613	0.0510815
Ferkingstad et al.	O75106	Wald ratio	1	0.769412	0.395294	0.0516033
Ferkingstad et al.	Q15828	Wald ratio	1	0.441111	0.226667	0.0516453
Sun et al.	P32971	Wald ratio	1	0.142035	0.0730088	0.0517203
Sun et al.	Q08174	Wald ratio	1	-0.501282	0.257692	0.0517421
Sun et al.	Q12797	Wald ratio	1	0.196379	0.101034	0.0519333
Sun et al.	Q96KB5	Wald ratio	1	-0.820408	0.422449	0.0521336
Suhre et al.	Q16627	Inverse variance weighted	3	-0.0470102	0.0242213	0.0522754
Gudjonsson et al.	Q8N128	Wald ratio	1	0.0621291	0.0320147	0.052302
Sun et al.	O95388	Wald ratio	1	0.0911364	0.0470455	0.0527211
Sun et al.	Q5T2D2	Wald ratio	1	-0.153156	0.0790698	0.0527484
Gilly et al.	Q5T2D2	Wald ratio	1	0.122606	0.0632979	0.0527484
Sun et al.	P16152	Wald ratio	1	-0.109672	0.0566393	0.052828
Sun et al.	P24592	Wald ratio	1	0.454962	0.235115	0.0529823
Ferkingstad et al.	P12110	Inverse variance weighted	2	0.176914	0.091473	0.0531066
Sun et al.	Q9UP79	Wald ratio	1	0.0876518	0.0453441	0.0532318
Sun et al.	Q96AJ9	Wald ratio	1	0.652222	0.337778	0.0534928
Sun et al.	P25942	Wald ratio	1	0.0847981	0.043943	0.0536403
Suhre et al.	Q16610	Wald ratio	1	-0.0453475	0.0235571	0.0542294
Sun et al.	A6NM11	Wald ratio	1	-0.0344233	0.0178928	0.0543724
Sun et al.	Q15067	Wald ratio	1	0.519481	0.27013	0.0544704
Ferkingstad et al.	P45452	Wald ratio	1	-0.576667	0.3	0.0545778
Gudjonsson et al.	O95954	Wald ratio	1	0.368943	0.192599	0.0554159
Ferkingstad et al.	O60259	Inverse variance weighted	2	-0.141501	0.0739027	0.055532
Sun et al.	P04180	Wald ratio	1	-0.266857	0.139429	0.0556285
Gudjonsson et al.	Q8TD46	Wald ratio	1	-0.218108	0.114047	0.0558195
Ferkingstad et al.	Q86WD7	Wald ratio	1	-0.229444	0.12	0.0558714
Sun et al.	O75594	Wald ratio	1	0.184091	0.0963636	0.0560846
Sun et al.	P40199	Inverse variance weighted	2	0.223064	0.116941	0.0564575
Sun et al.	P40199	Inverse variance weighted	2	0.223064	0.116941	0.0564575
Sun et al.	Q8IWL2	Wald ratio	1	0.182117	0.0956204	0.0568347
Ferkingstad et al.	P51946	Wald ratio	1	-0.455	0.239	0.0569407
Sun et al.	P51946	Wald ratio	1	-0.189583	0.0995833	0.0569407
Sun et al.	Q14643	Wald ratio	1	0.397917	0.209028	0.0569552
Ferkingstad et al.	Q8TD46	Wald ratio	1	-0.344167	0.180833	0.0570111
Ferkingstad et al.	Q8WW52	Wald ratio	1	-0.102813	0.0540625	0.0572059
Sun et al.	Q13287	Wald ratio	1	0.0690583	0.0363229	0.0572713
Ferkingstad et al.	Q969M7	Wald ratio	1	-0.548571	0.288571	0.0573033
Ferkingstad et al.	Q99784	Inverse variance weighted	3	0.407608	0.214583	0.0574941
Ferkingstad et al.	Q13308	Wald ratio	1	0.4675	0.24625	0.0576333
Sun et al.	P07911	Wald ratio	1	-0.0416404	0.0219769	0.0581273
Sun et al.	Q58EX2	Wald ratio	1	-0.0839879	0.0444109	0.0586035
Gudjonsson et al.	Q6NVY1	Wald ratio	1	-0.0593458	0.0314086	0.0588284
Ferkingstad et al.	P14207	Wald ratio	1	-0.4524	0.2396	0.0590062
Ferkingstad et al.	O00339	Inverse variance weighted	3	0.226037	0.119735	0.0590522
Sun et al.	P14207	Wald ratio	1	0.352648	0.186916	0.0592052
Ferkingstad et al.	Q9UKG9	Inverse variance weighted	2	0.0930219	0.0493443	0.0594085
Sun et al.	O95407	Wald ratio	1	-0.216364	0.115	0.0599144
Sun et al.	Q9UBB4	Wald ratio	1	-0.426042	0.227083	0.0606351
Ferkingstad et al.	Q8TEA8	Wald ratio	1	0.1915	0.1025	0.0617213
Pietzner et al.	Q14624	Wald ratio	1	-0.206418	0.110632	0.0620692
Sun et al.	P53634	Wald ratio	1	-0.0643666	0.0345005	0.0620873
Ferkingstad et al.	P14621	Inverse variance weighted	2	-0.160922	0.0863945	0.0625133
Ferkingstad et al.	Q7L1S5	Wald ratio	1	-0.150385	0.0807692	0.0626165
Sun et al.	O60609	Wald ratio	1	0.452632	0.243158	0.0626776
Gudjonsson et al.	Q6WN34	Inverse variance weighted	2	0.119826	0.0644094	0.0628319
Sun et al.	P02750	Wald ratio	1	-0.0709447	0.0381462	0.062912
Ferkingstad et al.	Q9GZM7	Wald ratio	1	-0.38125	0.205	0.06292
Sun et al.	P09211	Wald ratio	1	0.195408	0.105102	0.0629955
Ferkingstad et al.	P22392	Wald ratio	1	0.27	0.145429	0.0633707
Suhre et al.	Q04756	Wald ratio	1	-0.0774619	0.0417259	0.0633898
Ferkingstad et al.	Q9NT99	Wald ratio	1	-0.756667	0.408333	0.0638736
Sun et al.	Q8TEA8	Wald ratio	1	-0.242308	0.130769	0.0638908
Hillary et al.	P53634	Wald ratio	1	0.0649474	0.0350526	0.0639035
Sun et al.	Q16610	Wald ratio	1	0.0554723	0.029985	0.0643135
Ferkingstad et al.	Q16610	Wald ratio	1	-0.0552239	0.0298507	0.0643135
Gudjonsson et al.	P16871	Wald ratio	1	0.128568	0.069623	0.0648014
Gudjonsson et al.	Q9P126	Inverse variance weighted	2	-0.0695356	0.0377104	0.065192
Gilly et al.	O43240	Wald ratio	1	0.0599078	0.0325653	0.0658237
Sun et al.	O43240	Wald ratio	1	-0.0677083	0.0368056	0.0658237
Gudjonsson et al.	Q9H6B4	Wald ratio	1	-0.162368	0.0883351	0.0660484
Gudjonsson et al.	P48745	Wald ratio	1	0.174008	0.0946951	0.0661268
Suhre et al.	Q01638	Wald ratio	1	0.0429825	0.0233918	0.0661361
Ferkingstad et al.	Q9GZT9	Wald ratio	1	-0.487273	0.265455	0.0664144
Sun et al.	P20333	Wald ratio	1	-0.198542	0.108333	0.0668483
Suhre et al.	P23280	Inverse variance weighted	2	0.0597776	0.0326192	0.0668638
Sun et al.	P08397	Wald ratio	1	-0.311488	0.169974	0.0668672
Sun et al.	P43320	Wald ratio	1	-0.924424	0.50553	0.067456
Ferkingstad et al.	O60667	Wald ratio	1	0.295625	0.161875	0.0678119
Sun et al.	Q9UM07	Wald ratio	1	-0.118182	0.0648221	0.0682775
Sun et al.	P55083	Wald ratio	1	-0.223357	0.122517	0.0682944
Gilly et al.	Q14005	Wald ratio	1	-0.0558884	0.0306818	0.0685235
Sun et al.	Q14005	Wald ratio	1	0.0573093	0.0314619	0.0685235
Sun et al.	Q14005	Wald ratio	1	-0.0795588	0.0436765	0.0685235
Gudjonsson et al.	Q14005	Wald ratio	1	-0.0720594	0.0395594	0.0685235
Gudjonsson et al.	Q16769	Wald ratio	1	0.160403	0.0881333	0.068759
Sun et al.	Q5ZPR3	Wald ratio	1	0.0459522	0.0252891	0.0692059
Sun et al.	Q6UXK5	Wald ratio	1	0.1504	0.0828	0.0693052
Gudjonsson et al.	P22392	Wald ratio	1	0.138971	0.0767395	0.0701493
Gudjonsson et al.	Q92820	Wald ratio	1	-0.0764882	0.0422557	0.0702762
Ferkingstad et al.	P12318	Inverse variance weighted	3	0.0234546	0.0129758	0.0706752
Sun et al.	Q01638	Wald ratio	1	0.034	0.0188235	0.0708793
Sun et al.	Q9C005	Wald ratio	1	0.682443	0.377863	0.0709089
Sun et al.	Q8N967	Wald ratio	1	-0.251316	0.139211	0.0710288
Ferkingstad et al.	Q7Z4W1	Wald ratio	1	-0.4525	0.250833	0.0712334
Sun et al.	Q99972	Wald ratio	1	-0.141176	0.0784314	0.0718606
Ferkingstad et al.	Q9H4A4	Wald ratio	1	-0.132759	0.0737931	0.0720083
Ferkingstad et al.	Q96Q83	Inverse variance weighted	2	0.146682	0.0815668	0.072128
Ferkingstad et al.	P13929	Wald ratio	1	-0.099697	0.0554545	0.0722065
Ferkingstad et al.	P07195	Wald ratio	1	-0.732778	0.407778	0.0723352
Ferkingstad et al.	P46063	Wald ratio	1	-0.628095	0.349524	0.0723352
Ferkingstad et al.	Q9H0V9	Wald ratio	1	0.2575	0.143333	0.0724132
Sun et al.	Q9H0V9	Wald ratio	1	0.118846	0.0661538	0.0724132
Gudjonsson et al.	Q9H0V9	Wald ratio	1	0.163824	0.0911901	0.0724132
Suhre et al.	P17936	Wald ratio	1	-0.0843458	0.0469626	0.0724914
Ferkingstad et al.	P02753	Wald ratio	1	0.4825	0.26875	0.0725981
Sun et al.	Q7L1S5	Wald ratio	1	-0.114242	0.0636364	0.0726158
Sun et al.	P31994	Wald ratio	1	0.0658314	0.0366743	0.0726488
Ferkingstad et al.	P31994	Wald ratio	1	0.0589796	0.0328571	0.0726488
Gilly et al.	P31994	Wald ratio	1	0.0279497	0.0155706	0.0726488
Sun et al.	P12318	Wald ratio	1	0.0233065	0.0129839	0.0726488
Sun et al.	Q68DV7	Wald ratio	1	-0.338255	0.188591	0.0728779
Sun et al.	P04233	Wald ratio	1	-0.595402	0.332184	0.0730709
Sun et al.	Q9H0R4	Wald ratio	1	0.111	0.062	0.0734021
Gudjonsson et al.	P06734	Inverse variance weighted	2	0.108313	0.0605067	0.0734394
Ferkingstad et al.	P49863	Wald ratio	1	0.255714	0.142857	0.0734539
Sun et al.	P15514	Wald ratio	1	0.23681	0.132515	0.0739315
Sun et al.	P35237	Wald ratio	1	0.230189	0.128931	0.074202
Suhre et al.	P02743	Wald ratio	1	0.137558	0.0771889	0.0747346
Sun et al.	Q5VX71	Wald ratio	1	-0.0946809	0.0531915	0.075076
GenMap	P43121	Wald ratio	1	0.229861	0.129167	0.0751464
Sun et al.	Q96I25	Wald ratio	1	-0.212842	0.119672	0.0753154
Ferkingstad et al.	Q9BXB1	Wald ratio	1	-0.491143	0.276857	0.0760642
Ferkingstad et al.	Q9NR71	Wald ratio	1	0.139615	0.0788462	0.0766053
Sun et al.	Q08708	Wald ratio	1	0.136618	0.0772059	0.0768065
Sun et al.	A6NH11	Wald ratio	1	-0.137407	0.0777778	0.0772841
Ferkingstad et al.	P42226	Wald ratio	1	-0.335556	0.19	0.0773821
Gudjonsson et al.	Q86UD1	Wald ratio	1	-0.0795625	0.0450732	0.0775332
Gudjonsson et al.	O75356	Wald ratio	1	-0.0771533	0.0437104	0.0775468
Ferkingstad et al.	P01833	Wald ratio	1	-0.202857	0.115	0.0777362
Sun et al.	Q9H2E6	Wald ratio	1	-0.187576	0.106364	0.0778107
Gudjonsson et al.	O75594	Wald ratio	1	0.188891	0.107182	0.0780132
Sun et al.	P48745	Wald ratio	1	0.164286	0.0933333	0.0783732
Ferkingstad et al.	P21580	Inverse variance weighted	2	-0.350991	0.199519	0.0785468
Sun et al.	Q6P995	Wald ratio	1	0.127879	0.0727273	0.0786908
Ferkingstad et al.	Q9NVM6	Wald ratio	1	0.373571	0.2125	0.0787504
Ferkingstad et al.	P63302	Wald ratio	1	0.316364	0.18	0.0788197
Sun et al.	Q8WWY7	Wald ratio	1	0.069555	0.0395785	0.0788503
Sun et al.	O00241	Wald ratio	1	0.0409333	0.0233333	0.0793816
Sun et al.	Q9HD43	Wald ratio	1	0.0459489	0.0261931	0.0793899
Sun et al.	Q9H8J5	Wald ratio	1	-0.773913	0.441304	0.0794829
Sun et al.	P01833	Wald ratio	1	-0.134286	0.0766667	0.0798507
Ferkingstad et al.	Q2TAL6	Inverse variance weighted	4	-0.141844	0.081024	0.0800066
Sun et al.	Q16643	Wald ratio	1	0.576471	0.329412	0.0801183
Ferkingstad et al.	Q12797	Wald ratio	1	0.414167	0.236667	0.0801183
Sun et al.	Q9Y5E8	Wald ratio	1	-0.0995074	0.0568966	0.0803052
Ferkingstad et al.	P35542	Inverse variance weighted	2	-0.0573177	0.0327831	0.0803962
Ferkingstad et al.	Q9NWW9	Wald ratio	1	-0.776	0.444	0.0805077
Sun et al.	Q9UKZ9	Wald ratio	1	-0.087381	0.05	0.08053
Sun et al.	P01303	Wald ratio	1	0.219745	0.126115	0.0814342
Gilly et al.	P09417	Wald ratio	1	-0.115759	0.0664756	0.0816171
Gudjonsson et al.	P09417	Wald ratio	1	-0.165575	0.0950827	0.0816171
Ferkingstad et al.	Q96H15	Wald ratio	1	-0.120417	0.0691667	0.0816899
Gudjonsson et al.	O75144	Inverse variance weighted	2	-0.0439106	0.0252503	0.0820329
Ferkingstad et al.	O75144	Wald ratio	1	-0.395	0.2275	0.0825172
Ferkingstad et al.	Q9NZ08	Inverse variance weighted	3	0.0568025	0.0327186	0.0825475
Ferkingstad et al.	Q99972	Wald ratio	1	0.124286	0.0716327	0.0827332
Ferkingstad et al.	P08237	Wald ratio	1	0.222	0.128	0.0828516
Ferkingstad et al.	O75356	Wald ratio	1	-0.0863736	0.0498901	0.0834023
Gudjonsson et al.	Q9NT22	Wald ratio	1	0.188444	0.108856	0.0834282
Sun et al.	Q7Z698	Wald ratio	1	-0.447619	0.25873	0.0836193
Sun et al.	Q8N6P7	Wald ratio	1	-0.138576	0.0801187	0.0836965
Sun et al.	P28799	Wald ratio	1	-0.1584	0.0916	0.083763
Ferkingstad et al.	P28799	Wald ratio	1	0.18	0.104091	0.083763
Sun et al.	P28799	Wald ratio	1	0.141429	0.0817857	0.083763
Gudjonsson et al.	P28799	Wald ratio	1	0.212657	0.122976	0.083763
Gilly et al.	O75356	Wald ratio	1	-0.123234	0.0712716	0.0837957
Sun et al.	Q96H15	Wald ratio	1	0.126991	0.0734513	0.0838242
Sun et al.	P15086	Wald ratio	1	0.156923	0.0907692	0.0838425
Sun et al.	P06858	Wald ratio	1	0.0738431	0.042723	0.0839139
Gudjonsson et al.	Q6P995	Wald ratio	1	0.108649	0.0628744	0.0839822
Ferkingstad et al.	Q8WZ82	Wald ratio	1	-0.349268	0.202195	0.084099
Ferkingstad et al.	Q9UI08	Wald ratio	1	-0.665	0.385	0.0841187
Ferkingstad et al.	Q6UXI9	Wald ratio	1	-0.202	0.117	0.0842583
Gudjonsson et al.	Q6UXI9	Wald ratio	1	-0.127663	0.0739432	0.0842583
Sun et al.	O75356	Wald ratio	1	0.081289	0.0470894	0.084299
Ferkingstad et al.	Q9GZN4	Wald ratio	1	-0.130833	0.0758333	0.084478
Sun et al.	P23582	Wald ratio	1	-0.612766	0.355319	0.0846084
Suhre et al.	P16871	Wald ratio	1	0.0661176	0.0383529	0.0847211
Sun et al.	Q92820	Wald ratio	1	0.0753121	0.0436893	0.0847422
Ferkingstad et al.	P53674	Wald ratio	1	-0.201765	0.117059	0.0847768
Sun et al.	P53674	Wald ratio	1	0.225658	0.130921	0.0847768
Sun et al.	O75506	Wald ratio	1	-0.0633803	0.0367958	0.0849811
Sun et al.	P17181	Wald ratio	1	0.0859729	0.05	0.0855312
Sun et al.	Q99748	Wald ratio	1	-0.642353	0.374118	0.0859826
Sun et al.	O75356	Wald ratio	1	-0.0780412	0.045567	0.0867733
Sun et al.	P18564	Wald ratio	1	-0.105944	0.0618881	0.0869217
Sun et al.	Q16773	Wald ratio	1	0.264539	0.15461	0.0870794
Sun et al.	P11310	Wald ratio	1	0.259574	0.151773	0.087214
Sun et al.	O75173	Wald ratio	1	-0.242857	0.142017	0.0872549
Ferkingstad et al.	O15467	Wald ratio	1	0.234286	0.137143	0.0875745
Ferkingstad et al.	P09238	Inverse variance weighted	2	0.0918902	0.0538033	0.0876563
Sun et al.	O75594	Wald ratio	1	-0.12807	0.0750877	0.0880812
Ferkingstad et al.	O75594	Wald ratio	1	0.192105	0.112632	0.0880812
Ferkingstad et al.	P43405	Inverse variance weighted	2	-0.332716	0.19511	0.0881438
Sun et al.	Q92820	Wald ratio	1	-0.066875	0.03925	0.0884144
Ferkingstad et al.	Q9NS98	Inverse variance weighted	3	0.164257	0.0964228	0.0884737
Suhre et al.	Q14162	Wald ratio	1	0.070339	0.0413559	0.0889769
Ferkingstad et al.	P15086	Wald ratio	1	0.167917	0.09875	0.0890516
Sun et al.	Q07075	Wald ratio	1	-0.482555	0.284424	0.0897714
Sun et al.	P38936	Wald ratio	1	-0.207895	0.122556	0.0898255
Sun et al.	Q6UXH9	Wald ratio	1	-0.0972973	0.0573805	0.0899518
Sun et al.	P00352	Wald ratio	1	0.424719	0.250562	0.0900627
Sun et al.	Q9Y240	Wald ratio	1	-0.11319	0.0669828	0.09106
Sun et al.	Q5VTT5	Wald ratio	1	-0.468687	0.278788	0.092732
Ferkingstad et al.	Q9P121	Inverse variance weighted	3	0.0867192	0.0516645	0.0932487
Ferkingstad et al.	P23280	Inverse variance weighted	3	-0.063277	0.0377098	0.0933477
Folkersen et al.	P25445	Wald ratio	1	-0.161111	0.0961111	0.0936793
Ferkingstad et al.	P13501	Wald ratio	1	0.137308	0.0819231	0.0937272
Suhre et al.	P13501	Wald ratio	1	0.103179	0.0615607	0.0937272
Sun et al.	P09417	Wald ratio	1	-0.0678947	0.0405263	0.0938705
Suhre et al.	O00253	Wald ratio	1	0.0805116	0.0481121	0.0942451
Sun et al.	Q8WW52	Wald ratio	1	-0.107778	0.0644444	0.0944428
Sun et al.	P25445	Wald ratio	1	0.111154	0.0665385	0.0948165
Sun et al.	P25445	Wald ratio	1	-0.0802778	0.0480556	0.0948165
Gudjonsson et al.	P25445	Wald ratio	1	-0.119026	0.0712506	0.0948165
Ferkingstad et al.	P61626	Wald ratio	1	-0.0671429	0.0402041	0.0949093
Sun et al.	P61626	Wald ratio	1	-0.07	0.0419149	0.0949093
Gudjonsson et al.	P61626	Wald ratio	1	-0.066769	0.0399802	0.0949093
Ferkingstad et al.	P06276	Wald ratio	1	0.362368	0.217105	0.0950994
Ferkingstad et al.	P16083	Inverse variance weighted	3	0.101538	0.0609855	0.095922
Sun et al.	P62072	Wald ratio	1	-0.183568	0.110329	0.0961464
Sun et al.	P48023	Wald ratio	1	-0.350485	0.21068	0.0961935
Sun et al.	P20333	Wald ratio	1	0.225654	0.135864	0.0967363
Gilly et al.	Q8WTU2	Wald ratio	1	0.0814181	0.049022	0.096744
Ferkingstad et al.	Q6P995	Wald ratio	1	0.226316	0.136316	0.0968679
Sun et al.	O14786	Wald ratio	1	0.120357	0.0725	0.0968946
Gudjonsson et al.	Q9NVQ4	Wald ratio	1	0.304612	0.183644	0.097174
Ferkingstad et al.	P42680	Wald ratio	1	0.247273	0.149091	0.0972092
Sun et al.	Q86VP3	Wald ratio	1	-0.210795	0.127273	0.0976712
Sun et al.	Q6UXG3	Wald ratio	1	0.0929791	0.056167	0.0978423
Gudjonsson et al.	Q00888	Wald ratio	1	0.0568223	0.0343466	0.0980508
Gudjonsson et al.	P13501	Wald ratio	1	0.0740185	0.0447896	0.0984159
Suhre et al.	Q15582	Wald ratio	1	0.0592428	0.0358575	0.0984991
Sun et al.	Q12805	Wald ratio	1	0.15122	0.0917073	0.0991607
Sun et al.	Q86SQ7	Wald ratio	1	-0.1335	0.081	0.0993223
Ferkingstad et al.	Q9UGI8	Wald ratio	1	-0.470714	0.285714	0.0994553
Sun et al.	P32927	Wald ratio	1	-0.101875	0.061875	0.0996681
Gudjonsson et al.	P32927	Wald ratio	1	-0.0639559	0.0388444	0.0996681
Sun et al.	P33241	Wald ratio	1	-0.20411	0.123973	0.0996796
Ferkingstad et al.	Q9Y240	Inverse variance weighted	2	-0.10519	0.0639446	0.0999661
Sun et al.	Q8WTU2	Wald ratio	1	-0.0934473	0.0568376	0.100153
Sun et al.	P02743	Wald ratio	1	-0.204236	0.124309	0.100391
Sun et al.	P11234	Wald ratio	1	0.29916	0.182353	0.10089
Pietzner et al.	P18510	Wald ratio	1	0.148148	0.0904139	0.101306
Gudjonsson et al.	Q9UKZ9	Wald ratio	1	-0.0874683	0.0534098	0.101488
Gudjonsson et al.	P22607	Wald ratio	1	-0.235267	0.143704	0.101595
Pietzner et al.	Q92820	Wald ratio	1	-0.0728526	0.0445484	0.101974
Sun et al.	Q11201	Wald ratio	1	-0.122467	0.0748899	0.101987
Sun et al.	Q11201	Wald ratio	1	0.106923	0.0653846	0.101987
Gudjonsson et al.	Q11201	Wald ratio	1	0.149888	0.091658	0.101987
Ferkingstad et al.	Q9H3T3	Wald ratio	1	-0.438889	0.268889	0.102631
Sun et al.	P21217,Q11128	Wald ratio	1	-0.0720179	0.0441256	0.102656
Gudjonsson et al.	P01732	Inverse variance weighted	2	-0.0696905	0.0427397	0.102979
Ferkingstad et al.	Q5GFL6	Inverse variance weighted	3	-0.161447	0.0990612	0.103151
Sun et al.	P23381	Wald ratio	1	-0.132759	0.0814655	0.10318
Sun et al.	Q9Y5K6	Wald ratio	1	0.0990196	0.0607843	0.103306
Sun et al.	Q8WUX2	Wald ratio	1	0.234194	0.143871	0.103567
Ferkingstad et al.	Q2M296	Wald ratio	1	-0.0859375	0.0528125	0.103691
Ferkingstad et al.	Q9UHF4	Wald ratio	1	0.585	0.36	0.104163
Sun et al.	P03952	Wald ratio	1	-0.0778966	0.0479501	0.104262
Ferkingstad et al.	Q9UNA3	Wald ratio	1	0.565	0.348333	0.104801
Ferkingstad et al.	Q9NPH3	Inverse variance weighted	2	-0.0312635	0.019288	0.105043
Sun et al.	Q9NS15	Wald ratio	1	0.0822637	0.0507585	0.105084
Pietzner et al.	Q4LDE5	Inverse variance weighted	2	0.101416	0.0626228	0.105345
Ferkingstad et al.	Q5VXI9	Wald ratio	1	-0.0446154	0.0275641	0.105532
Sun et al.	Q5VXI9	Wald ratio	1	-0.0341176	0.0210784	0.105532
Gudjonsson et al.	Q5VXI9	Wald ratio	1	-0.0686632	0.0424212	0.105532
Gilly et al.	Q9Y5K6	Wald ratio	1	-0.0925	0.0571875	0.105773
Gudjonsson et al.	O00253	Wald ratio	1	0.141222	0.0874026	0.106145
Ferkingstad et al.	Q9HAB8	Wald ratio	1	0.331	0.205	0.10639
Ferkingstad et al.	Q13018	Wald ratio	1	-0.0418421	0.0259211	0.106481
Sun et al.	Q13018	Wald ratio	1	-0.0353333	0.0218889	0.106481
Sun et al.	P29317	Wald ratio	1	-0.263415	0.163415	0.106975
Gudjonsson et al.	P29317	Wald ratio	1	0.229457	0.142348	0.106975
Sun et al.	Q9Y5X1	Wald ratio	1	0.420238	0.260714	0.10699
Sun et al.	Q6UX82	Wald ratio	1	0.0665857	0.0413123	0.107013
Sun et al.	P49454	Wald ratio	1	-0.45	0.279545	0.107451
Ferkingstad et al.	Q2I0M5	Inverse variance weighted	3	0.257595	0.160369	0.108216
Hillary et al.	Q8IUN9	Wald ratio	1	-0.0886842	0.0552632	0.108546
Ferkingstad et al.	P52848	Wald ratio	1	0.249231	0.155385	0.108723
Sun et al.	P15086	Wald ratio	1	-0.299213	0.186614	0.108852
Gudjonsson et al.	Q9Y6Q6	Wald ratio	1	-0.217189	0.135488	0.108931
Sun et al.	P21802	Wald ratio	1	-0.297196	0.185981	0.110045
Suhre et al.	P03952	Wald ratio	1	0.0556723	0.0348739	0.110403
Sun et al.	Q8NC42	Wald ratio	1	-0.121212	0.0761364	0.111376
Gudjonsson et al.	Q9UNA0	Wald ratio	1	0.0406423	0.0255439	0.111592
Suhre et al.	Q9UNA0	Wald ratio	1	0.0398882	0.0250699	0.111592
Sun et al.	P39905	Wald ratio	1	-0.13443	0.084557	0.111875
Sun et al.	P20783	Wald ratio	1	0.220435	0.138696	0.111983
Ferkingstad et al.	Q92619	Wald ratio	1	-0.205385	0.129231	0.111996
Gudjonsson et al.	Q92619	Wald ratio	1	-0.178729	0.112459	0.111996
Sun et al.	P21912	Wald ratio	1	0.526667	0.331667	0.1123
Ferkingstad et al.	Q9NT22	Inverse variance weighted	3	0.0906245	0.057071	0.112303
Ferkingstad et al.	P29317	Wald ratio	1	0.226429	0.142857	0.112966
Ferkingstad et al.	P55058	Wald ratio	1	0.0607407	0.0383333	0.113071
Gudjonsson et al.	Q96D42	Wald ratio	1	0.0749749	0.0473526	0.113346
Sun et al.	P40197	Wald ratio	1	-0.269655	0.170345	0.113422
Sun et al.	P13688	Wald ratio	1	-0.0880077	0.055706	0.114139
Ferkingstad et al.	P07451	Inverse variance weighted	2	-0.175118	0.110874	0.114236
Sun et al.	Q9BW85	Wald ratio	1	-0.509836	0.322951	0.114409
Sun et al.	Q9H3G5	Wald ratio	1	0.0457245	0.0289786	0.114596
Sun et al.	O14717	Wald ratio	1	-0.183571	0.116429	0.114868
Ferkingstad et al.	Q92496	Inverse variance weighted	3	0.0707667	0.0449553	0.115451
Sun et al.	O00253	Wald ratio	1	0.133617	0.0848936	0.115503
Sun et al.	Q96J42	Wald ratio	1	-0.0396194	0.025173	0.115514
Ferkingstad et al.	Q96J42	Wald ratio	1	0.0974468	0.0619149	0.115514
Gudjonsson et al.	Q96J42	Wald ratio	1	0.159528	0.101359	0.115514
Ferkingstad et al.	P55854	Wald ratio	1	0.601667	0.383333	0.116516
Sun et al.	Q10469	Wald ratio	1	-0.162632	0.103684	0.116758
Gudjonsson et al.	P21246	Wald ratio	1	-0.245212	0.156401	0.116919
Suhre et al.	P09038	Wald ratio	1	0.0477966	0.0305085	0.117193
Gudjonsson et al.	Q9BXY4	Wald ratio	1	0.0767768	0.0490519	0.117532
Ferkingstad et al.	Q16620	Wald ratio	1	0.36375	0.2325	0.117696
Ferkingstad et al.	P21246	Wald ratio	1	-0.163684	0.104737	0.118096
Sun et al.	Q9UNK0	Wald ratio	1	0.353398	0.226214	0.118233
Sun et al.	Q14210	Wald ratio	1	-0.062212	0.0398618	0.118596
Suhre et al.	P26718	Wald ratio	1	-0.0977444	0.0626566	0.11876
Folkersen et al.	P09341	Wald ratio	1	-0.140667	0.0902222	0.11897
Sun et al.	P30260	Wald ratio	1	-0.403788	0.259091	0.11912
Ferkingstad et al.	Q07654	Inverse variance weighted	2	0.354128	0.227299	0.119237
Sun et al.	Q9NPH3	Wald ratio	1	0.030605	0.0196441	0.11924
Sun et al.	Q9NPH3	Wald ratio	1	-0.0318519	0.0204444	0.11924
Ferkingstad et al.	Q9NQ30	Inverse variance weighted	2	0.194446	0.124828	0.119301
Sun et al.	Q9UNA0	Wald ratio	1	0.0722414	0.0463793	0.119323
Sun et al.	P02743	Wald ratio	1	0.125	0.0803571	0.119814
Sun et al.	P50579	Wald ratio	1	-0.590909	0.38	0.11994
Sun et al.	Q96PL1	Wald ratio	1	0.155918	0.100408	0.12046
Sun et al.	Q96LA5	Wald ratio	1	0.0455863	0.0293808	0.120765
Hillary et al.	Q96LA5	Wald ratio	1	-0.0532308	0.0343077	0.120765
Sun et al.	P37173	Wald ratio	1	0.721429	0.465714	0.121363
Sun et al.	P49961	Wald ratio	1	0.152381	0.0985714	0.12213
Sun et al.	P02652	Wald ratio	1	0.406154	0.263077	0.122622
Ferkingstad et al.	Q03167	Wald ratio	1	-0.4	0.259167	0.122732
Ferkingstad et al.	P19823	Wald ratio	1	-0.0624752	0.040495	0.122882
Sun et al.	P16671	Wald ratio	1	0.0951128	0.0616541	0.122908
Gudjonsson et al.	Q7L1S5	Wald ratio	1	-0.120506	0.0782365	0.123491
Sun et al.	Q96IY4	Wald ratio	1	0.0435045	0.0282477	0.123534
Ferkingstad et al.	Q9Y3C6	Wald ratio	1	-0.0684848	0.0445455	0.124192
Sun et al.	Q9Y3C6	Wald ratio	1	-0.0814414	0.052973	0.124192
Sun et al.	Q14512	Wald ratio	1	0.304878	0.198374	0.124321
Ferkingstad et al.	Q14512	Wald ratio	1	-0.625	0.406667	0.124321
Sun et al.	O75154	Wald ratio	1	-0.62129	0.404516	0.124567
Gudjonsson et al.	P19823	Wald ratio	1	-0.0526147	0.0342587	0.124587
Sun et al.	P43489	Wald ratio	1	0.343056	0.223958	0.125576
Sun et al.	Q9UKY0	Wald ratio	1	0.134072	0.0875346	0.12561
Sun et al.	P78556	Wald ratio	1	0.34186	0.223256	0.125708
Ferkingstad et al.	P35030	Wald ratio	1	-0.104194	0.0680645	0.125817
Ferkingstad et al.	Q9NZC7	Wald ratio	1	0.437143	0.285714	0.126017
Sun et al.	Q8WUD1	Wald ratio	1	-0.192174	0.125652	0.126162
Suhre et al.	Q9NPH3	Wald ratio	1	-0.031213	0.0204142	0.126268
Ferkingstad et al.	Q14005	Inverse variance weighted	2	-0.0589119	0.0386026	0.126982
Ferkingstad et al.	P49407	Wald ratio	1	-0.4175	0.27375	0.127231
Sun et al.	Q6P589	Wald ratio	1	0.560937	0.36875	0.128213
Ferkingstad et al.	Q96DG6	Wald ratio	1	-0.172778	0.113889	0.129248
GenMap	P28799	Wald ratio	1	0.142081	0.0936652	0.12929
Sun et al.	Q9H0P0	Wald ratio	1	-0.243103	0.160345	0.129487
Ferkingstad et al.	Q9H0P0	Wald ratio	1	0.3525	0.2325	0.129487
Sun et al.	Q9NX62	Wald ratio	1	0.0879487	0.0580769	0.129937
Gudjonsson et al.	Q9NX62	Wald ratio	1	0.0846558	0.0559025	0.129937
Folkersen et al.	Q99988	Wald ratio	1	0.117879	0.0778788	0.130123
Sun et al.	Q13275	Wald ratio	1	0.196517	0.129851	0.130176
Sun et al.	P32927	Wald ratio	1	0.0270683	0.0178957	0.130391
Ferkingstad et al.	P32927	Wald ratio	1	-0.052807	0.0349123	0.130391
Gudjonsson et al.	Q9NUM4	Wald ratio	1	-0.115128	0.0761143	0.130391
Sun et al.	Q9P0K1	Wald ratio	1	0.056102	0.0371585	0.131093
Ferkingstad et al.	Q9P0K1	Wald ratio	1	-0.11	0.0728571	0.131093
Ferkingstad et al.	P52797	Wald ratio	1	0.557778	0.37	0.131681
Ferkingstad et al.	Q11201	Inverse variance weighted	2	0.100588	0.0667617	0.131896
Sun et al.	Q6NUS6	Wald ratio	1	-0.0492913	0.0327559	0.132374
Ferkingstad et al.	P98160	Wald ratio	1	-0.12451	0.0827451	0.132391
Sun et al.	Q9UBQ7	Wald ratio	1	0.120833	0.080303	0.132397
Sun et al.	P31994	Wald ratio	1	0.0248872	0.0165414	0.132441
Sun et al.	P13667	Wald ratio	1	-0.350926	0.233333	0.13259
Suhre et al.	O15444	Wald ratio	1	-0.0768811	0.051145	0.132788
Gudjonsson et al.	Q14956	Wald ratio	1	0.116805	0.0777149	0.132841
Ferkingstad et al.	Q15582	Inverse variance weighted	2	0.0559473	0.0372292	0.132896
Sun et al.	Q8NDA2	Wald ratio	1	0.0488487	0.0325658	0.133614
Ferkingstad et al.	P22607	Wald ratio	1	-0.201176	0.134118	0.133614
Gudjonsson et al.	O94779	Wald ratio	1	-0.216859	0.144707	0.133976
Hillary et al.	P39905	Wald ratio	1	0.081129	0.0541935	0.134387
Sun et al.	Q15582	Wald ratio	1	-0.0440585	0.0294333	0.134421
Sun et al.	Q15582	Wald ratio	1	0.0535556	0.0357778	0.134421
Gudjonsson et al.	Q15582	Wald ratio	1	0.0644228	0.0430377	0.134421
Sun et al.	O14786	Wald ratio	1	-0.0993421	0.0664474	0.134902
Hillary et al.	Q8NFP4	Wald ratio	1	-0.0293069	0.019604	0.134928
Ferkingstad et al.	Q63HQ2	Inverse variance weighted	2	0.206023	0.137874	0.135101
Sun et al.	O95445	Wald ratio	1	0.0952381	0.0637566	0.135234
Sun et al.	P13501	Wald ratio	1	-0.137662	0.0922078	0.135448
Sun et al.	Q76M96	Wald ratio	1	0.478125	0.320312	0.13552
Ferkingstad et al.	P22681	Wald ratio	1	-0.285	0.191	0.135661
Sun et al.	Q02880	Wald ratio	1	0.391579	0.263158	0.136751
Gudjonsson et al.	P48147	Inverse variance weighted	2	-0.0942973	0.0633932	0.136883
Ferkingstad et al.	P16591	Wald ratio	1	-0.37	0.24875	0.136899
Sun et al.	Q6PI73	Wald ratio	1	0.0328358	0.0220896	0.13715
Ferkingstad et al.	Q9Y275	Wald ratio	1	0.513158	0.345263	0.137205
Sun et al.	Q8WWN9	Wald ratio	1	0.366279	0.246512	0.137319
Sun et al.	P16278	Wald ratio	1	0.114091	0.0768182	0.137489
Ferkingstad et al.	P01588	Wald ratio	1	-0.358571	0.241429	0.137489
Sun et al.	Q96KN2	Wald ratio	1	-0.106762	0.0718861	0.137504
Suhre et al.	Q96KN2	Wald ratio	1	0.0857143	0.0577143	0.137504
Ferkingstad et al.	Q9Y3A5	Wald ratio	1	-0.238437	0.160938	0.138459
Sun et al.	Q2MKA7	Wald ratio	1	0.141453	0.0955128	0.138611
Sun et al.	Q06323	Inverse variance weighted	2	-0.230653	0.155955	0.139148
Sun et al.	Q06323	Inverse variance weighted	2	-0.230653	0.155955	0.139148
Ferkingstad et al.	Q9NP79	Wald ratio	1	-0.582	0.394	0.139633
Gudjonsson et al.	Q9UHG3	Inverse variance weighted	2	0.0655459	0.0444162	0.140018
Ferkingstad et al.	P00352	Wald ratio	1	-0.377	0.256	0.140844
Sun et al.	P06731	Wald ratio	1	0.0771282	0.0525128	0.141901
Sun et al.	Q8IVM0	Wald ratio	1	0.188337	0.128288	0.142081
Ferkingstad et al.	P07988	Wald ratio	1	0.07375	0.05025	0.142196
Gudjonsson et al.	P07988	Wald ratio	1	0.0412367	0.0280968	0.142196
Sun et al.	P30203	Wald ratio	1	-0.0306931	0.0209158	0.142252
Ferkingstad et al.	P03973	Wald ratio	1	-0.472857	0.322857	0.14303
Ferkingstad et al.	P10092	Wald ratio	1	0.1072	0.0732	0.143063
Folkersen et al.	P13236	Wald ratio	1	-0.0919608	0.0629412	0.143999
Sun et al.	P21128	Wald ratio	1	0.0972222	0.0666667	0.144749
Gudjonsson et al.	P06703	Wald ratio	1	-0.210443	0.144335	0.144836
Gudjonsson et al.	P26447	Wald ratio	1	-0.183507	0.125861	0.144836
Sun et al.	P07711	Wald ratio	1	-0.166897	0.114483	0.144887
Ferkingstad et al.	Q9NY97	Inverse variance weighted	2	-0.349087	0.239491	0.144945
Ferkingstad et al.	Q9NR46	Wald ratio	1	0.0852941	0.0585294	0.145037
Gudjonsson et al.	P02008	Wald ratio	1	0.188037	0.129162	0.145444
Ferkingstad et al.	P03952	Wald ratio	1	0.06075	0.04175	0.145644
Ferkingstad et al.	P00167	Wald ratio	1	-0.387	0.266	0.1457
Ferkingstad et al.	Q15238	Wald ratio	1	-0.0823256	0.0567442	0.14683
Sun et al.	Q13421	Wald ratio	1	0.0525102	0.036228	0.147215
Ferkingstad et al.	Q9UNK0	Wald ratio	1	-0.475714	0.328571	0.147666
Sun et al.	Q4LDE5	Wald ratio	1	0.0730252	0.0505882	0.148874
Ferkingstad et al.	O94933	Inverse variance weighted	2	0.0829082	0.0574651	0.149089
Gudjonsson et al.	Q9NPH3	Inverse variance weighted	2	-0.0270068	0.0187232	0.149181
Ferkingstad et al.	Q96BQ1	Inverse variance weighted	2	-0.102003	0.070795	0.149633
Sun et al.	Q86VR7	Wald ratio	1	-0.136493	0.0947867	0.149867
Gudjonsson et al.	P19827	Wald ratio	1	0.0382387	0.0265591	0.149936
Ferkingstad et al.	Q10469	Wald ratio	1	-0.219231	0.152308	0.150039
Sun et al.	P35443	Wald ratio	1	-0.129778	0.0902222	0.150314
Sun et al.	Q96KG7	Wald ratio	1	-0.0578164	0.0401985	0.150357
Ferkingstad et al.	P02778	Wald ratio	1	-0.29125	0.2025	0.150357
Suhre et al.	P10643	Inverse variance weighted	2	-0.0508142	0.0353353	0.150418
Sun et al.	Q9UKU9	Wald ratio	1	0.522951	0.363934	0.150736
Sun et al.	P78333	Wald ratio	1	0.0367935	0.0256055	0.150736
Gudjonsson et al.	Q10469	Wald ratio	1	-0.161332	0.112305	0.150846
Ferkingstad et al.	P43155	Wald ratio	1	-0.355556	0.247778	0.151293
Sun et al.	Q96LB8	Wald ratio	1	0.0672131	0.0468852	0.151696
Ferkingstad et al.	P80188	Wald ratio	1	-0.467333	0.326	0.151704
Hillary et al.	Q2TAL6	Wald ratio	1	-0.0640909	0.0447727	0.152295
Gudjonsson et al.	P10082	Wald ratio	1	-0.199713	0.139535	0.15235
Gudjonsson et al.	P03952	Wald ratio	1	0.0477439	0.0333608	0.152391
Sun et al.	Q16557	Wald ratio	1	0.0475385	0.0332308	0.152558
Ferkingstad et al.	P19827	Wald ratio	1	0.0462745	0.0323529	0.15263
Sun et al.	P19827	Wald ratio	1	0.0363077	0.0253846	0.15263
Sun et al.	Q9NS68	Wald ratio	1	0.130252	0.0911765	0.153127
Sun et al.	Q10588	Wald ratio	1	0.0226429	0.0158571	0.153313
Sun et al.	Q9UQP3	Wald ratio	1	-0.0340278	0.0238426	0.153527
Suhre et al.	Q9UBP4	Wald ratio	1	0.0954545	0.0669697	0.154059
Sun et al.	P09466	Wald ratio	1	-0.0416571	0.029229	0.1541
Ferkingstad et al.	Q6UXZ4	Wald ratio	1	0.285	0.2	0.154157
Sun et al.	P08582	Wald ratio	1	0.0715347	0.0502475	0.154549
Ferkingstad et al.	P35443	Inverse variance weighted	3	0.110872	0.0780248	0.155323
Ferkingstad et al.	Q8NBP7	Inverse variance weighted	2	0.265416	0.186805	0.155368
Suhre et al.	P78333	Inverse variance weighted	2	-0.0339726	0.0239198	0.155529
Gudjonsson et al.	Q9BQ51	Inverse variance weighted	2	0.0613079	0.0431682	0.155547
Sun et al.	P16860	Inverse variance weighted	2	0.0795128	0.0560105	0.155723
Gudjonsson et al.	Q10588	Wald ratio	1	0.0223671	0.0157635	0.155923
Sun et al.	Q96FE7	Wald ratio	1	0.103939	0.0733333	0.156379
Sun et al.	Q13449	Wald ratio	1	-0.115	0.0811538	0.156465
Ferkingstad et al.	P10153	Wald ratio	1	0.211429	0.149286	0.156697
Gudjonsson et al.	P10153	Wald ratio	1	0.125356	0.0885117	0.156697
Ferkingstad et al.	Q6UWY2	Inverse variance weighted	2	0.0668635	0.04725	0.157038
Sun et al.	P21246	Wald ratio	1	0.199296	0.140845	0.157068
Sun et al.	Q8WXW3	Wald ratio	1	0.383077	0.270769	0.157135
Sun et al.	Q08629	Wald ratio	1	-0.221374	0.156489	0.157176
Sun et al.	Q96PD5	Wald ratio	1	-0.0305263	0.0215789	0.157176
Ferkingstad et al.	P03951	Wald ratio	1	0.0869697	0.0615152	0.157423
Gudjonsson et al.	P03951	Wald ratio	1	0.0803557	0.056837	0.157423
Suhre et al.	P03951	Wald ratio	1	0.0649321	0.0459276	0.157423
Sun et al.	Q6UX15	Wald ratio	1	-0.0786704	0.0556787	0.157675
Sun et al.	P19021	Wald ratio	1	0.0510638	0.0361702	0.158019
Sun et al.	P14210	Wald ratio	1	0.303825	0.215301	0.158195
Sun et al.	Q9P0V8	Wald ratio	1	0.0334562	0.0237288	0.158558
Ferkingstad et al.	Q9UIV8	Wald ratio	1	0.198636	0.140909	0.158635
Gudjonsson et al.	P23142	Wald ratio	1	0.242484	0.172018	0.158646
Sun et al.	Q9H7C9	Wald ratio	1	0.0422181	0.0300093	0.159477
Sun et al.	P31350	Wald ratio	1	0.572727	0.407273	0.15965
Sun et al.	P51580	Wald ratio	1	0.0495023	0.0352036	0.159674
Sun et al.	P19971	Wald ratio	1	0.125909	0.0895455	0.159697
Gudjonsson et al.	P19971	Wald ratio	1	-0.150547	0.107068	0.159697
Ferkingstad et al.	Q7Z7M8	Wald ratio	1	0.0346341	0.0246341	0.159742
Gudjonsson et al.	Q7Z7M8	Wald ratio	1	0.0394176	0.0280365	0.159742
Ferkingstad et al.	P39060	Wald ratio	1	0.283333	0.201667	0.160034
Ferkingstad et al.	Q6GPI1	Wald ratio	1	0.0334884	0.0238372	0.160058
Sun et al.	Q8IUN9	Wald ratio	1	0.0554511	0.0394737	0.160092
Sun et al.	Q86SJ2	Wald ratio	1	0.190411	0.135616	0.160307
Suhre et al.	Q9NQ25	Wald ratio	1	0.0347323	0.0247467	0.160465
Suhre et al.	O75356	Wald ratio	1	-0.0457058	0.0326363	0.161376
Sun et al.	Q9Y240	Wald ratio	1	0.10916	0.0779898	0.161611
Sun et al.	O00221	Wald ratio	1	-0.131758	0.0941399	0.161634
Ferkingstad et al.	Q9BQ51	Inverse variance weighted	2	0.0799981	0.0572194	0.162085
Ferkingstad et al.	P37837	Wald ratio	1	-0.404167	0.289167	0.162205
Ferkingstad et al.	Q9H2E6	Wald ratio	1	-0.522857	0.374286	0.16243
Ferkingstad et al.	P10451	Inverse variance weighted	2	0.263511	0.18886	0.162933
Gudjonsson et al.	Q86YB8	Wald ratio	1	-0.0689283	0.0494486	0.163336
Sun et al.	Q06830	Wald ratio	1	-0.444118	0.318627	0.163364
Sun et al.	O75347	Wald ratio	1	-0.215	0.154286	0.163463
Ferkingstad et al.	Q96NY8	Wald ratio	1	0.47	0.3375	0.163743
Ferkingstad et al.	P31025	Wald ratio	1	0.43	0.308889	0.163896
Sun et al.	Q6GTX8	Wald ratio	1	-0.0513393	0.0369048	0.164186
Ferkingstad et al.	Q86XP6	Inverse variance weighted	2	0.105283	0.0756932	0.164249
Sun et al.	Q9BYJ0	Wald ratio	1	0.053617	0.0385816	0.164618
Ferkingstad et al.	Q9UNA0	Wald ratio	1	0.0669643	0.0482143	0.164867
Sun et al.	P09455	Wald ratio	1	-0.292562	0.210744	0.165065
Ferkingstad et al.	P09455	Wald ratio	1	0.393333	0.283333	0.165065
Sun et al.	Q9BXY4	Wald ratio	1	0.0822222	0.0592593	0.165289
Sun et al.	P02745	Wald ratio	1	-0.0665056	0.0479871	0.165776
Sun et al.	Q9NPH6	Wald ratio	1	0.0474892	0.0342898	0.166072
Ferkingstad et al.	Q9NPH6	Wald ratio	1	-0.0894595	0.0645946	0.166072
Gudjonsson et al.	Q9NPH6	Wald ratio	1	-0.0932071	0.0673006	0.166072
Gudjonsson et al.	Q13449	Wald ratio	1	-0.137544	0.0993629	0.166279
Pietzner et al.	P02741	Wald ratio	1	-0.211482	0.152807	0.166365
Sun et al.	Q0Z7S8	Wald ratio	1	-0.364423	0.263462	0.1666
Ferkingstad et al.	Q9BSQ5	Wald ratio	1	0.397143	0.287143	0.166639
Sun et al.	O94779	Wald ratio	1	0.0678934	0.0491117	0.16684
Sun et al.	O94779	Wald ratio	1	-0.137179	0.0992308	0.16684
Ferkingstad et al.	Q14653	Wald ratio	1	0.47	0.34	0.166863
Gudjonsson et al.	P78423	Wald ratio	1	0.215164	0.15565	0.166863
Sun et al.	Q9HCY8	Inverse variance weighted	2	-0.138395	0.100285	0.167579
Sun et al.	Q9HCY8	Inverse variance weighted	2	-0.138395	0.100285	0.167579
Gilly et al.	Q16820	Wald ratio	1	0.0214019	0.015514	0.167735
Hillary et al.	P78333	Wald ratio	1	-0.0392208	0.0284416	0.167896
Sun et al.	Q13137	Wald ratio	1	-0.519178	0.376712	0.168147
Ferkingstad et al.	P39656	Wald ratio	1	0.475	0.345	0.168571
Ferkingstad et al.	Q6NVY1	Wald ratio	1	-0.0787879	0.0572727	0.168926
Ferkingstad et al.	Q06141	Inverse variance weighted	4	-0.117491	0.0854203	0.168995
Ferkingstad et al.	Q08ET2	Inverse variance weighted	3	-0.0488337	0.0355277	0.169279
Ferkingstad et al.	Q8TB22	Wald ratio	1	-0.0884375	0.064375	0.169508
Sun et al.	P12104	Wald ratio	1	0.136667	0.0995238	0.169688
Suhre et al.	P21709	Wald ratio	1	0.0379699	0.0276692	0.169975
Sun et al.	P21246	Wald ratio	1	-0.124091	0.0904545	0.170107
Ferkingstad et al.	Q76LX8	Wald ratio	1	0.0554545	0.0404545	0.170442
Sun et al.	Q96DE0	Wald ratio	1	0.135417	0.0988333	0.17064
Ferkingstad et al.	Q9NR31	Wald ratio	1	0.182667	0.133333	0.170687
Sun et al.	P08648	Wald ratio	1	0.541304	0.395652	0.171271
Ferkingstad et al.	Q07507	Inverse variance weighted	3	-0.0789235	0.0576998	0.171366
Sun et al.	O94907	Wald ratio	1	0.157222	0.115	0.171578
Ferkingstad et al.	Q8WWA0	Wald ratio	1	-0.29375	0.215	0.171851
Suhre et al.	Q8TDQ0	Wald ratio	1	0.0505095	0.0369723	0.171894
Ferkingstad et al.	P48643	Wald ratio	1	-0.52	0.380667	0.171931
Sun et al.	Q2TAL6	Wald ratio	1	0.0605856	0.0443694	0.172102
Ferkingstad et al.	P02748	Wald ratio	1	-0.455	0.333333	0.172253
Ferkingstad et al.	Q9UBP4	Inverse variance weighted	2	0.0863312	0.0632594	0.172342
Sun et al.	Q16595	Wald ratio	1	-0.35974	0.263636	0.1724
Sun et al.	P58499	Wald ratio	1	-0.0606957	0.0445217	0.172794
Sun et al.	P02771	Wald ratio	1	-0.145745	0.106915	0.172825
Sun et al.	Q9H2A7	Wald ratio	1	0.153933	0.112921	0.172825
Ferkingstad et al.	P04083	Wald ratio	1	-0.209118	0.153529	0.173176
Ferkingstad et al.	P0DJI8	Inverse variance weighted	2	-0.0639718	0.0469919	0.173407
Ferkingstad et al.	Q15782	Wald ratio	1	0.452222	0.332222	0.173449
Gudjonsson et al.	Q15782	Wald ratio	1	0.136343	0.100164	0.173449
Sun et al.	Q9NPH6	Wald ratio	1	-0.0902778	0.0663889	0.173883
Ferkingstad et al.	Q13586	Wald ratio	1	-0.291	0.214	0.173889
Sun et al.	P21709	Wald ratio	1	0.0571591	0.0420455	0.174001
Gudjonsson et al.	P21709	Wald ratio	1	0.0422863	0.0311052	0.174001
Sun et al.	Q9UNP9	Wald ratio	1	-0.54902	0.403922	0.174076
Sun et al.	Q9UNP9	Wald ratio	1	0.0736842	0.0542105	0.174076
Sun et al.	Q53FA7	Wald ratio	1	-0.0613828	0.0451939	0.174397
Ferkingstad et al.	Q53FA7	Wald ratio	1	0.0686792	0.050566	0.174397
Sun et al.	Q9Y286	Wald ratio	1	-0.110032	0.081068	0.174691
Sun et al.	Q9Y286	Wald ratio	1	0.111475	0.0821311	0.174691
Gudjonsson et al.	Q4LDE5	Inverse variance weighted	2	0.108648	0.0800841	0.174885
Sun et al.	O75223	Wald ratio	1	-0.253846	0.187179	0.175047
Ferkingstad et al.	Q9UNP9	Wald ratio	1	0.0962069	0.0710345	0.175619
Sun et al.	Q96PL5	Wald ratio	1	-0.297414	0.219828	0.176074
Sun et al.	P09038	Wald ratio	1	-0.0339411	0.0251052	0.17639
Sun et al.	Q9UBP4	Wald ratio	1	-0.0815427	0.0603306	0.176504
Sun et al.	Q9UBP4	Wald ratio	1	0.0870588	0.0644118	0.176504
Gudjonsson et al.	Q9UBP4	Wald ratio	1	0.149062	0.110286	0.176504
Sun et al.	O14625	Wald ratio	1	-0.104098	0.0770492	0.176675
Hillary et al.	O94779	Wald ratio	1	-0.078209	0.0579104	0.176851
Suhre et al.	Q9UNP9	Wald ratio	1	0.0604348	0.0447826	0.177172
Sun et al.	Q9NZU0	Wald ratio	1	0.0597727	0.0443182	0.177428
Gudjonsson et al.	P49863	Wald ratio	1	0.16512	0.122469	0.177575
Sun et al.	P37023	Wald ratio	1	-0.0917293	0.0680451	0.177637
Ferkingstad et al.	Q13231	Inverse variance weighted	3	-0.0603932	0.0448132	0.177765
Gudjonsson et al.	Q6PI73	Inverse variance weighted	2	0.0308013	0.0228624	0.177901
Ferkingstad et al.	Q9Y3E1	Wald ratio	1	-0.288889	0.214444	0.177932
Sun et al.	Q12866	Wald ratio	1	-0.104215	0.0773946	0.17813
Sun et al.	Q96DR5	Wald ratio	1	-0.140741	0.10463	0.178582
Sun et al.	Q02817	Wald ratio	1	-0.128102	0.0952555	0.178681
Sun et al.	Q9UIK4	Wald ratio	1	-0.0591146	0.0440104	0.179209
Ferkingstad et al.	Q9UIK4	Wald ratio	1	0.0873077	0.065	0.179209
Gudjonsson et al.	Q969X2	Wald ratio	1	-0.228806	0.170381	0.179303
Sun et al.	O75427	Wald ratio	1	-0.402703	0.3	0.179485
Ferkingstad et al.	Q6UX15	Wald ratio	1	0.542	0.404	0.179731
Gudjonsson et al.	Q9UNP9	Wald ratio	1	0.107116	0.0798572	0.179808
Sun et al.	Q13332	Wald ratio	1	-0.115008	0.085758	0.179897
Ferkingstad et al.	Q13332	Wald ratio	1	0.3755	0.28	0.179897
Sun et al.	Q9BXJ1	Wald ratio	1	0.119897	0.0894057	0.179907
Suhre et al.	O94779	Wald ratio	1	-0.0708447	0.052861	0.180178
Sun et al.	P78333	Wald ratio	1	-0.037125	0.02775	0.180949
Ferkingstad et al.	P01011	Inverse variance weighted	2	-0.300185	0.224597	0.18137
Suhre et al.	Q96IY4	Wald ratio	1	-0.0332155	0.0248528	0.181388
Sun et al.	Q16666	Wald ratio	1	0.0608235	0.0455294	0.181576
Suhre et al.	Q9NNX6	Wald ratio	1	0.070442	0.0527624	0.181851
Gudjonsson et al.	Q9NQ79	Wald ratio	1	-0.0919859	0.0689033	0.181876
Gudjonsson et al.	Q9UGN4	Inverse variance weighted	2	0.107861	0.0808164	0.181994
Ferkingstad et al.	Q9H2X0	Wald ratio	1	-0.382105	0.286316	0.182021
Suhre et al.	P00747	Wald ratio	1	0.0794971	0.0595745	0.182068
Sun et al.	Q9NUY8	Wald ratio	1	-0.173684	0.130263	0.182422
Ferkingstad et al.	Q86YB8	Wald ratio	1	-0.129412	0.0970588	0.182422
Ferkingstad et al.	Q86WA6	Wald ratio	1	-0.294286	0.220952	0.182894
Gudjonsson et al.	P34896	Wald ratio	1	-0.0841292	0.0631739	0.182956
Sun et al.	P19827	Wald ratio	1	-0.1625	0.122059	0.183082
Ferkingstad et al.	P18428	Wald ratio	1	0.145	0.109	0.183428
Ferkingstad et al.	Q96IY4	Wald ratio	1	-0.0564	0.0424	0.183456
Sun et al.	Q9GZN4	Wald ratio	1	-0.0909677	0.0683871	0.183456
Sun et al.	Q9NR46	Wald ratio	1	-0.1	0.075188	0.183518
Sun et al.	Q8NC01	Wald ratio	1	-0.0759076	0.0570957	0.18369
Gudjonsson et al.	Q9NR71	Wald ratio	1	0.0604285	0.0454937	0.184085
Ferkingstad et al.	Q13449	Wald ratio	1	-0.154	0.116	0.184315
Sun et al.	P20138	Wald ratio	1	-0.0183673	0.0138605	0.18512
Sun et al.	Q9H6E4	Wald ratio	1	-0.455932	0.344068	0.18513
Ferkingstad et al.	Q9BQ16	Inverse variance weighted	2	-0.203109	0.153283	0.185153
Gudjonsson et al.	Q96IY4	Wald ratio	1	-0.0510774	0.0386729	0.186583
Sun et al.	Q9UGT4	Wald ratio	1	-0.0576214	0.0436348	0.186656
Sun et al.	Q9GZN4	Wald ratio	1	0.113306	0.0858871	0.187086
Ferkingstad et al.	P01019	Inverse variance weighted	3	0.120598	0.0914562	0.187288
Ferkingstad et al.	P07954	Wald ratio	1	-0.193333	0.146667	0.187443
Sun et al.	Q9NPG4	Wald ratio	1	-0.0793846	0.0603077	0.188064
Ferkingstad et al.	O95256	Wald ratio	1	0.28625	0.2175	0.188143
Gudjonsson et al.	P16860	Wald ratio	1	-0.13391	0.101748	0.188143
Ferkingstad et al.	Q9NVQ4	Inverse variance weighted	2	-0.108199	0.082213	0.188148
Sun et al.	P40189	Wald ratio	1	-0.106316	0.0807895	0.188187
Ferkingstad et al.	Q9P1W8	Wald ratio	1	0.15	0.114	0.188245
Sun et al.	Q9P1W8	Wald ratio	1	0.0865385	0.0657692	0.188245
Sun et al.	Q13002	Wald ratio	1	-0.103039	0.0783149	0.188276
Ferkingstad et al.	P01034	Wald ratio	1	-0.1084	0.0824	0.188331
Sun et al.	P14384	Wald ratio	1	-0.151579	0.115263	0.188487
Gudjonsson et al.	O75462	Wald ratio	1	0.0980979	0.0746881	0.189037
Ferkingstad et al.	Q96FJ0	Inverse variance weighted	2	-0.346951	0.264179	0.189076
Ferkingstad et al.	Q495A1	Wald ratio	1	0.3675	0.28	0.189351
Gudjonsson et al.	Q8N6G5	Wald ratio	1	-0.0754146	0.0574711	0.189447
Sun et al.	P10092	Wald ratio	1	0.232576	0.177273	0.189532
Sun et al.	Q9H8J5	Wald ratio	1	0.081	0.0618	0.189966
Gudjonsson et al.	Q9H8J5	Wald ratio	1	0.103731	0.0791427	0.189966
Sun et al.	Q16820	Wald ratio	1	-0.0201869	0.0154206	0.190504
Sun et al.	Q8IWZ8	Wald ratio	1	-0.0891975	0.0682099	0.190978
Sun et al.	Q10587	Wald ratio	1	-0.42	0.321333	0.191194
Ferkingstad et al.	Q99497	Wald ratio	1	0.236667	0.181111	0.191298
Ferkingstad et al.	Q9HCJ2	Inverse variance weighted	3	0.143656	0.10999	0.191523
Ferkingstad et al.	P14625	Wald ratio	1	-0.0315278	0.0241667	0.19203
Sun et al.	P14625	Wald ratio	1	-0.0206364	0.0158182	0.19203
Gudjonsson et al.	P14625	Wald ratio	1	-0.022447	0.0172061	0.19203
Sun et al.	Q08431	Wald ratio	1	0.113913	0.0873913	0.19241
Ferkingstad et al.	P78333	Inverse variance weighted	2	-0.0517561	0.0397138	0.192498
Ferkingstad et al.	Q9Y625	Wald ratio	1	-0.461429	0.354286	0.192773
Ferkingstad et al.	Q99729	Wald ratio	1	-0.364615	0.28	0.192849
Sun et al.	P20155	Wald ratio	1	0.0944	0.0725	0.192893
Ferkingstad et al.	Q9HCN8	Wald ratio	1	0.4725	0.362917	0.192933
Sun et al.	Q15366	Inverse variance weighted	2	0.399584	0.307014	0.193081
Sun et al.	Q15366	Inverse variance weighted	2	0.399584	0.307014	0.193081
Sun et al.	P50453	Wald ratio	1	-0.269149	0.206915	0.193337
Sun et al.	P03951	Wald ratio	1	-0.0685714	0.0527273	0.193432
Sun et al.	O76074	Wald ratio	1	-0.138994	0.106918	0.193601
Gudjonsson et al.	P19021	Wald ratio	1	0.0480538	0.0369645	0.193601
GenMap	P40189	Wald ratio	1	-0.130392	0.100327	0.193713
Sun et al.	O76038	Wald ratio	1	-0.27	0.207778	0.193784
Sun et al.	P20155	Wald ratio	1	-0.0704783	0.0542601	0.193979
Sun et al.	Q8N6G5	Wald ratio	1	-0.1435	0.1105	0.194067
Sun et al.	P40189	Wald ratio	1	0.148302	0.11434	0.194621
Ferkingstad et al.	P49221	Wald ratio	1	0.516	0.398	0.194809
Ferkingstad et al.	P10746	Wald ratio	1	-0.156	0.120333	0.194838
Ferkingstad et al.	P10915	Inverse variance weighted	2	-0.21734	0.167675	0.194909
Gudjonsson et al.	Q92729	Wald ratio	1	0.15747	0.121556	0.195163
Sun et al.	Q8TDY8	Wald ratio	1	-0.11275	0.087039	0.195182
Sun et al.	Q32MZ4	Wald ratio	1	0.409459	0.316216	0.195364
Sun et al.	Q99733	Wald ratio	1	0.122709	0.0948207	0.195625
Sun et al.	O00592	Wald ratio	1	-0.11027	0.0852252	0.195711
Gudjonsson et al.	P19801	Inverse variance weighted	2	0.029652	0.0229182	0.195729
Ferkingstad et al.	P15516	Wald ratio	1	-0.444615	0.343846	0.195989
Gudjonsson et al.	Q9H4F8	Inverse variance weighted	2	0.142588	0.110362	0.196356
Gudjonsson et al.	P11226	Inverse variance weighted	2	-0.0516903	0.0400251	0.196548
Ferkingstad et al.	Q9Y653	Inverse variance weighted	2	0.270165	0.209625	0.197466
Sun et al.	Q6P1N0	Wald ratio	1	0.410736	0.318712	0.197489
Sun et al.	Q8TE57	Wald ratio	1	0.2144	0.1664	0.197585
Ferkingstad et al.	Q9UHG3	Wald ratio	1	0.0430488	0.0334146	0.197634
Ferkingstad et al.	Q9NZU0	Inverse variance weighted	2	-0.0406211	0.0315665	0.19815
Sun et al.	Q8TB22	Wald ratio	1	-0.1064	0.0828	0.198784
Sun et al.	P18084	Wald ratio	1	0.344292	0.268037	0.198968
Sun et al.	Q92859	Wald ratio	1	-0.146552	0.114138	0.199146
Sun et al.	O15031	Wald ratio	1	-0.0537736	0.0418868	0.199218
Ferkingstad et al.	O95749	Wald ratio	1	-0.303077	0.236154	0.199356
Sun et al.	Q9BY76	Wald ratio	1	0.0937269	0.0730627	0.199552
Sun et al.	P20472	Inverse variance weighted	2	0.0777214	0.0606007	0.199661
Sun et al.	P20472	Inverse variance weighted	2	0.0777214	0.0606007	0.199661
Ferkingstad et al.	O00469	Wald ratio	1	0.501923	0.391538	0.199869
Ferkingstad et al.	O75509	Inverse variance weighted	2	0.208102	0.162343	0.19989
Ferkingstad et al.	Q9UGN4	Wald ratio	1	0.0461765	0.0360294	0.199972
Ferkingstad et al.	Q9H8J5	Wald ratio	1	0.102105	0.0797368	0.200359
Ferkingstad et al.	Q12864	Inverse variance weighted	2	-0.093409	0.0730396	0.200938
Ferkingstad et al.	Q06828	Inverse variance weighted	2	0.142925	0.111816	0.201173
Sun et al.	Q9BXJ7	Wald ratio	1	-0.0409574	0.0320479	0.201247
Ferkingstad et al.	Q9BW66	Wald ratio	1	0.46	0.36	0.201328
Sun et al.	P09668	Wald ratio	1	0.0296522	0.0232174	0.201548
Sun et al.	Q6PGN9	Wald ratio	1	-0.158992	0.124523	0.201671
Sun et al.	P50591	Wald ratio	1	-0.151796	0.118904	0.201733
Gudjonsson et al.	Q9NZU0	Wald ratio	1	0.0342891	0.0268714	0.201941
Ferkingstad et al.	Q12805	Wald ratio	1	-0.198182	0.155455	0.202361
Sun et al.	P28907	Wald ratio	1	-0.0613692	0.0481663	0.202624
Ferkingstad et al.	Q86UW8	Wald ratio	1	0.253636	0.199091	0.202673
Ferkingstad et al.	P52803	Wald ratio	1	-0.305714	0.24	0.202731
Ferkingstad et al.	O15455	Wald ratio	1	-0.054	0.0424	0.202811
Sun et al.	P48357	Wald ratio	1	-0.0241606	0.0189781	0.202991
Gudjonsson et al.	P48357	Wald ratio	1	-0.0232023	0.0182254	0.202991
Sun et al.	P58499	Wald ratio	1	0.0519779	0.0408464	0.203188
Gudjonsson et al.	P58499	Wald ratio	1	-0.0598058	0.0469978	0.203188
Ferkingstad et al.	O94779	Inverse variance weighted	2	0.172862	0.136078	0.203971
Sun et al.	P49757	Wald ratio	1	0.243529	0.191765	0.204106
Sun et al.	P10082	Wald ratio	1	0.113223	0.0892562	0.204613
Sun et al.	P78410	Wald ratio	1	-0.0342797	0.0270242	0.204626
Gudjonsson et al.	Q15818	Wald ratio	1	0.107252	0.0847029	0.205437
Ferkingstad et al.	Q9H7Z7	Wald ratio	1	0.333	0.263	0.205456
Ferkingstad et al.	P39059	Inverse variance weighted	2	-0.136284	0.107677	0.205627
Sun et al.	Q4ZHG4	Wald ratio	1	0.0686893	0.0543689	0.206448
Ferkingstad et al.	P35247	Wald ratio	1	0.0407547	0.0322642	0.206532
Sun et al.	Q96N03	Wald ratio	1	0.225874	0.179021	0.20705
Gilly et al.	Q8NBJ7	Wald ratio	1	-0.0534951	0.0424032	0.2071
Sun et al.	Q8NBJ7	Wald ratio	1	0.0610818	0.0484169	0.2071
Sun et al.	P18428	Wald ratio	1	0.0472743	0.0374787	0.207178
Ferkingstad et al.	O15031	Wald ratio	1	-0.0622222	0.0493333	0.207215
Gudjonsson et al.	O15031	Wald ratio	1	-0.0710204	0.056309	0.207215
Sun et al.	P07451	Wald ratio	1	0.170588	0.135294	0.207356
Sun et al.	P07451	Wald ratio	1	-0.131818	0.104545	0.207356
Sun et al.	Q9UKR0	Wald ratio	1	-0.018299	0.0145189	0.207541
Ferkingstad et al.	Q9UKR0	Wald ratio	1	0.152143	0.120714	0.207541
Sun et al.	Q9UKR0	Wald ratio	1	0.071	0.0563333	0.207541
Suhre et al.	Q99706	Wald ratio	1	-0.0738499	0.0585956	0.20755
Gudjonsson et al.	Q9NTK5	Wald ratio	1	-0.123334	0.097896	0.207726
Gudjonsson et al.	Q9NNX6	Wald ratio	1	0.0702475	0.0557848	0.207937
Sun et al.	O75054	Wald ratio	1	-0.217544	0.172807	0.208073
Ferkingstad et al.	O60462	Wald ratio	1	-0.243636	0.193636	0.208314
Sun et al.	O60462	Wald ratio	1	-0.127619	0.101429	0.208314
Ferkingstad et al.	P48357	Wald ratio	1	-0.0235252	0.018705	0.208503
Sun et al.	Q92859	Wald ratio	1	0.380734	0.302752	0.208545
GenMap	P14780	Wald ratio	1	-0.121387	0.0965318	0.208578
Sun et al.	O43184	Wald ratio	1	0.213675	0.170085	0.209014
Sun et al.	Q15818	Wald ratio	1	0.0721569	0.057451	0.209126
Gudjonsson et al.	Q96PD5	Wald ratio	1	-0.0728772	0.05804	0.209247
Ferkingstad et al.	Q9NXR1	Wald ratio	1	-0.3625	0.28875	0.20933
Pietzner et al.	Q99988	Wald ratio	1	0.104384	0.0831594	0.209395
Ferkingstad et al.	P36871	Wald ratio	1	0.213333	0.17	0.209514
Ferkingstad et al.	P42330	Inverse variance weighted	2	-0.173159	0.138145	0.21004
Gudjonsson et al.	P40189	Wald ratio	1	-0.124168	0.0990738	0.2101
Sun et al.	O00584	Wald ratio	1	0.054343	0.0434298	0.210832
Sun et al.	Q9HCM2	Wald ratio	1	0.298039	0.238235	0.210924
Ferkingstad et al.	Q9HCM2	Wald ratio	1	-0.304	0.243	0.210924
Sun et al.	Q8WVQ1	Wald ratio	1	0.184689	0.147847	0.211595
Sun et al.	O75077	Wald ratio	1	0.039	0.0312222	0.211625
Sun et al.	Q92835	Wald ratio	1	-0.15314	0.122705	0.21202
Ferkingstad et al.	P20023	Inverse variance weighted	2	-0.199989	0.160341	0.212296
Suhre et al.	O95256	Wald ratio	1	0.0447423	0.0358763	0.212351
Sun et al.	Q5JTV8	Wald ratio	1	-0.02875	0.0230556	0.212402
Ferkingstad et al.	Q99542	Inverse variance weighted	2	-0.245359	0.197176	0.213365
Sun et al.	Q00888	Wald ratio	1	0.0395522	0.031791	0.213451
Ferkingstad et al.	Q9Y5C1	Wald ratio	1	-0.0879167	0.0708333	0.214541
Ferkingstad et al.	O00241	Wald ratio	1	0.0246739	0.0198913	0.214814
Sun et al.	Q9UHD0	Wald ratio	1	0.0662953	0.0534819	0.21513
Ferkingstad et al.	P20333	Inverse variance weighted	2	-0.138462	0.111736	0.215274
Sun et al.	P17900	Wald ratio	1	0.0384036	0.0310241	0.215766
Sun et al.	Q86YB8	Wald ratio	1	-0.0534211	0.0431579	0.215788
Ferkingstad et al.	P09326	Wald ratio	1	-0.365	0.295	0.21598
Ferkingstad et al.	P01133	Wald ratio	1	0.256	0.207	0.216193
Ferkingstad et al.	P16152	Wald ratio	1	0.398462	0.322308	0.216356
Ferkingstad et al.	Q6UWN8	Wald ratio	1	-0.0911111	0.0737037	0.216391
Sun et al.	P23141	Wald ratio	1	0.0536972	0.0434859	0.216898
Ferkingstad et al.	O60551	Wald ratio	1	0.3825	0.31	0.217251
Sun et al.	P11717	Wald ratio	1	0.0411111	0.0333333	0.217451
Gudjonsson et al.	P11717	Wald ratio	1	0.0578614	0.0469147	0.217451
Ferkingstad et al.	Q15691	Wald ratio	1	-0.378571	0.307143	0.217741
Ferkingstad et al.	Q9UJJ9	Inverse variance weighted	2	0.0733129	0.0595054	0.217935
Gudjonsson et al.	P19957	Wald ratio	1	-0.0873437	0.0709445	0.218265
Ferkingstad et al.	Q9NR34	Wald ratio	1	-0.137895	0.112105	0.21868
Ferkingstad et al.	Q9NNX6	Inverse variance weighted	3	0.074281	0.0604302	0.218996
Ferkingstad et al.	P40189	Wald ratio	1	-0.10027	0.0816216	0.219268
Suhre et al.	P40189	Wald ratio	1	-0.0661319	0.0538324	0.219268
Ferkingstad et al.	Q92832	Inverse variance weighted	2	0.0513408	0.0418442	0.21984
Ferkingstad et al.	Q86VW2	Wald ratio	1	-0.186667	0.152222	0.220094
Sun et al.	Q9UJ70	Wald ratio	1	-0.116438	0.0949772	0.220213
Ferkingstad et al.	O00499	Wald ratio	1	0.192308	0.156923	0.220391
Ferkingstad et al.	Q8NFM7	Wald ratio	1	-0.08875	0.0725	0.2209
Suhre et al.	Q07507	Wald ratio	1	-0.0785915	0.0642254	0.221071
Ferkingstad et al.	P00995	Inverse variance weighted	2	0.182644	0.149366	0.221407
Ferkingstad et al.	P19801	Inverse variance weighted	4	0.0292597	0.023941	0.221647
Ferkingstad et al.	O60684	Wald ratio	1	-0.432222	0.353889	0.221954
Sun et al.	Q9BW91	Wald ratio	1	-0.0936111	0.0766667	0.222081
Gudjonsson et al.	Q9Y3C6	Wald ratio	1	-0.109046	0.0893405	0.222251
Ferkingstad et al.	P53582	Wald ratio	1	0.406667	0.333333	0.222465
Sun et al.	Q99426	Wald ratio	1	0.48855	0.400763	0.222826
Ferkingstad et al.	Q99426	Wald ratio	1	-0.4	0.328125	0.222826
Sun et al.	P20851	Wald ratio	1	0.161017	0.132203	0.223243
Ferkingstad et al.	Q01344	Inverse variance weighted	4	0.0608565	0.0499808	0.223377
Ferkingstad et al.	Q9BUN1	Wald ratio	1	0.393846	0.323462	0.223377
Sun et al.	Q9BXY4	Wald ratio	1	-0.128947	0.105921	0.223455
Folkersen et al.	P09603	Wald ratio	1	0.160667	0.132	0.223539
Sun et al.	Q76LX8	Wald ratio	1	0.0496552	0.0408046	0.223642
Sun et al.	Q99988	Wald ratio	1	-0.0774536	0.0636605	0.223731
Ferkingstad et al.	Q96F85	Wald ratio	1	0.0434848	0.0357576	0.223946
Sun et al.	Q6P4F1	Wald ratio	1	-0.0551111	0.0453333	0.224104
Gudjonsson et al.	Q76LX8	Wald ratio	1	0.062198	0.0511792	0.224253
Sun et al.	Q07507	Wald ratio	1	0.0752322	0.0619195	0.224366
Sun et al.	Q07507	Wald ratio	1	-0.0578571	0.047619	0.224366
Gudjonsson et al.	Q07507	Wald ratio	1	-0.0834103	0.0686504	0.224366
Sun et al.	Q9NZA1	Wald ratio	1	-0.200806	0.165323	0.224506
Sun et al.	Q96D42	Wald ratio	1	0.0618605	0.0509302	0.224514
Gudjonsson et al.	Q9UJ70	Wald ratio	1	0.0632812	0.052114	0.224639
Sun et al.	P28908	Wald ratio	1	0.126126	0.103904	0.224796
Ferkingstad et al.	Q8TF42	Inverse variance weighted	2	-0.18104	0.149143	0.2248
Sun et al.	Q9BQB4	Wald ratio	1	0.465979	0.384536	0.22559
Gudjonsson et al.	Q9P1W8	Wald ratio	1	0.0939528	0.0775339	0.225602
Ferkingstad et al.	Q96F46	Wald ratio	1	-0.0372222	0.0307407	0.225955
Sun et al.	Q6UX71	Wald ratio	1	-0.383333	0.316667	0.226077
Ferkingstad et al.	P00325	Wald ratio	1	0.136512	0.112791	0.22616
Gudjonsson et al.	Q9Y5C1	Inverse variance weighted	2	-0.0827637	0.0684585	0.226677
Ferkingstad et al.	P14543	Wald ratio	1	0.196154	0.162308	0.226843
Sun et al.	Q16288	Wald ratio	1	-0.132271	0.109562	0.227327
Sun et al.	Q92558	Wald ratio	1	-0.0832753	0.0689895	0.227405
Ferkingstad et al.	Q8WUM4	Wald ratio	1	-0.244545	0.202727	0.22771
Sun et al.	P08697	Wald ratio	1	-0.151143	0.125429	0.228199
Gudjonsson et al.	P08697	Wald ratio	1	-0.279965	0.232334	0.228199
Sun et al.	Q8TF66	Wald ratio	1	-0.0649153	0.0538983	0.228434
Sun et al.	Q16270	Wald ratio	1	0.0786111	0.0652778	0.228491
Sun et al.	O95817	Wald ratio	1	-0.373404	0.310106	0.228545
Sun et al.	O14625	Wald ratio	1	0.0847826	0.0704348	0.228704
Sun et al.	P36959	Wald ratio	1	-0.0964286	0.0801587	0.228988
Sun et al.	Q9Y6Y9	Wald ratio	1	-0.317857	0.264286	0.229091
Ferkingstad et al.	Q9H425	Wald ratio	1	-0.225714	0.187857	0.229549
Gudjonsson et al.	P35442	Wald ratio	1	0.0773367	0.0643828	0.229673
Gudjonsson et al.	P09341	Wald ratio	1	-0.118492	0.0987849	0.230336
Ferkingstad et al.	Q8TF66	Wald ratio	1	-0.0826087	0.068913	0.23063
Sun et al.	Q9BZZ2	Wald ratio	1	-0.0682263	0.0569641	0.231031
Ferkingstad et al.	Q9BY67	Wald ratio	1	0.182	0.152	0.231163
Sun et al.	Q8NFM7	Wald ratio	1	-0.0452174	0.0378261	0.23193
Suhre et al.	Q8NFM7	Wald ratio	1	-0.0337115	0.028201	0.23193
Ferkingstad et al.	P19957	Wald ratio	1	-0.0738235	0.0617647	0.231994
Gudjonsson et al.	P39060	Wald ratio	1	0.159049	0.133081	0.232039
Sun et al.	O76096	Wald ratio	1	0.0351648	0.0294261	0.232079
GenMap	P08519	Inverse variance weighted	14	-0.0250528	0.0210069	0.233027
Sun et al.	P14780	Wald ratio	1	0.138194	0.115972	0.233412
Sun et al.	Q8WV28	Wald ratio	1	-0.434752	0.365248	0.233932
Sun et al.	Q969P0	Wald ratio	1	-0.192	0.161333	0.234014
Ferkingstad et al.	Q8N6G5	Wald ratio	1	-0.219167	0.184167	0.234029
GenMap	P40197	Wald ratio	1	0.164912	0.138596	0.234096
Sun et al.	Q14162	Wald ratio	1	-0.0627297	0.0527559	0.234418
Ferkingstad et al.	Q14162	Wald ratio	1	0.05975	0.05025	0.234418
Gudjonsson et al.	P35443	Wald ratio	1	0.139599	0.117429	0.234522
Ferkingstad et al.	Q9C005	Wald ratio	1	-0.372	0.313	0.234637
Sun et al.	P04155	Wald ratio	1	-0.0968641	0.0815331	0.23482
Sun et al.	P04155	Wald ratio	1	0.126364	0.106364	0.23482
Gudjonsson et al.	P04155	Wald ratio	1	0.0703756	0.0592371	0.23482
Ferkingstad et al.	Q14914	Inverse variance weighted	3	0.0461949	0.0389384	0.235481
Sun et al.	Q96BQ1	Wald ratio	1	0.0795501	0.0670757	0.235632
Sun et al.	P55291	Wald ratio	1	-0.0782407	0.0659722	0.235636
Sun et al.	Q96RF0	Wald ratio	1	-0.334091	0.281818	0.235826
Gudjonsson et al.	Q14114	Wald ratio	1	-0.127635	0.107795	0.236394
Ferkingstad et al.	P14384	Inverse variance weighted	2	-0.208255	0.175993	0.236683
Sun et al.	P08571	Wald ratio	1	0.0722045	0.0610224	0.236712
Ferkingstad et al.	Q96D42	Wald ratio	1	0.07	0.0591892	0.236949
Sun et al.	P09603	Wald ratio	1	-0.132203	0.111864	0.237278
Gudjonsson et al.	P00750	Wald ratio	1	-0.183325	0.155254	0.23768
Sun et al.	P12532	Wald ratio	1	-0.15	0.127037	0.237699
Sun et al.	Q8NDI1	Wald ratio	1	-0.135714	0.115038	0.238104
Sun et al.	P21854	Wald ratio	1	-0.150932	0.12795	0.238155
Ferkingstad et al.	O75022	Inverse variance weighted	2	-0.0293627	0.0249142	0.238575
Suhre et al.	P61626	Wald ratio	1	-0.0345753	0.0293592	0.23893
Suhre et al.	Q01344	Wald ratio	1	-0.0515337	0.0437628	0.238968
Gudjonsson et al.	Q9Y2C2	Wald ratio	1	0.178543	0.151936	0.239949
Gudjonsson et al.	Q9HC56	Inverse variance weighted	2	-0.0940534	0.0800501	0.240022
Ferkingstad et al.	Q969P0	Wald ratio	1	0.176875	0.150625	0.240285
Ferkingstad et al.	O14810	Wald ratio	1	-0.326667	0.278333	0.240534
Gudjonsson et al.	Q96BQ1	Wald ratio	1	-0.0988884	0.0842857	0.240695
Ferkingstad et al.	P33316	Wald ratio	1	-0.4	0.34125	0.241132
Ferkingstad et al.	Q07075	Inverse variance weighted	2	0.0598744	0.0511348	0.241634
Ferkingstad et al.	P06727	Wald ratio	1	0.294286	0.251429	0.241818
Sun et al.	Q96NY8	Wald ratio	1	-0.0721461	0.0616438	0.241852
Sun et al.	Q13478	Wald ratio	1	0.0242857	0.0207692	0.242278
Sun et al.	P54687	Wald ratio	1	-0.0877193	0.0750877	0.242716
Sun et al.	Q9UJA9	Wald ratio	1	-0.0309825	0.026522	0.242733
Ferkingstad et al.	Q16831	Wald ratio	1	0.256875	0.22	0.242963
Gudjonsson et al.	P54315	Wald ratio	1	0.148429	0.127133	0.243003
Sun et al.	Q99731	Wald ratio	1	-0.259434	0.222642	0.243916
Ferkingstad et al.	Q9UJA9	Wald ratio	1	0.0333333	0.0286111	0.243999
Sun et al.	Q9UJA9	Wald ratio	1	0.0303797	0.0260759	0.243999
Gudjonsson et al.	Q504Y2	Wald ratio	1	0.151385	0.129998	0.244216
Gudjonsson et al.	Q6P4F1	Wald ratio	1	-0.50513	0.433894	0.244351
Ferkingstad et al.	Q16288	Inverse variance weighted	2	0.100805	0.0866164	0.2445
Sun et al.	P02008	Wald ratio	1	-0.0242218	0.0208171	0.244606
Ferkingstad et al.	P02008	Wald ratio	1	0.0336486	0.0289189	0.244606
Sun et al.	P02008	Wald ratio	1	0.0282955	0.0243182	0.244606
Sun et al.	P01133	Wald ratio	1	0.0896296	0.077037	0.244642
Sun et al.	Q6UXD5	Wald ratio	1	-0.162667	0.14	0.245274
Suhre et al.	P48357	Wald ratio	1	-0.0215714	0.0185714	0.245423
Sun et al.	P10145	Wald ratio	1	0.307643	0.264968	0.245618
Ferkingstad et al.	P20591	Wald ratio	1	-0.0709091	0.0612121	0.246694
Sun et al.	P0DUB6,P0DTE7,P0DTE8	Wald ratio	1	0.0735219	0.0634961	0.246907
Gilly et al.	Q9NQ25	Wald ratio	1	0.0366584	0.0316708	0.247076
Sun et al.	Q9NQ25	Wald ratio	1	-0.0315451	0.0272532	0.247076
Ferkingstad et al.	Q9NQ25	Wald ratio	1	0.0231496	0.02	0.247076
Sun et al.	Q9NQ25	Wald ratio	1	0.0233333	0.0201587	0.247076
Gudjonsson et al.	O14786	Wald ratio	1	0.0998309	0.0863166	0.24745
Ferkingstad et al.	P02654	Wald ratio	1	-0.621	0.537	0.247508
Ferkingstad et al.	Q9NS18	Wald ratio	1	-0.283529	0.245294	0.247732
Sun et al.	Q6UWN8	Wald ratio	1	0.0650704	0.056338	0.24809
Ferkingstad et al.	Q96BR1	Wald ratio	1	-0.502174	0.435217	0.248563
Sun et al.	O60437	Wald ratio	1	-0.265441	0.230147	0.248765
Ferkingstad et al.	O95236	Wald ratio	1	-0.0301	0.0261	0.248805
Sun et al.	P07358	Wald ratio	1	0.0482143	0.0418651	0.249461
Sun et al.	P27695	Wald ratio	1	0.0604592	0.052551	0.249944
Sun et al.	P05452	Wald ratio	1	-0.112389	0.0977876	0.250424
Sun et al.	Q9NZJ5	Wald ratio	1	0.200833	0.175	0.251126
Ferkingstad et al.	Q9NQR4	Wald ratio	1	0.30125	0.2625	0.251126
Ferkingstad et al.	P10643	Wald ratio	1	-0.0951852	0.082963	0.251249
Sun et al.	Q5VVQ6	Wald ratio	1	0.180556	0.157407	0.251357
Ferkingstad et al.	O95149	Wald ratio	1	0.187333	0.163333	0.251407
Sun et al.	Q96BQ1	Wald ratio	1	-0.0783333	0.0683333	0.251654
Gudjonsson et al.	P08571	Wald ratio	1	-0.137707	0.120181	0.251864
Suhre et al.	Q16549	Wald ratio	1	0.0269889	0.023565	0.252085
Sun et al.	Q7Z6P3	Wald ratio	1	0.186806	0.163194	0.252341
GenMap	P16860	Wald ratio	1	-0.0744361	0.0650376	0.252413
Sun et al.	P19957	Wald ratio	1	0.0692754	0.0605797	0.252814
Pietzner et al.	Q6ZRP7	Wald ratio	1	-0.174709	0.153078	0.253743
Sun et al.	Q6ZMM2	Wald ratio	1	-0.0693267	0.0608479	0.25456
Gudjonsson et al.	P10643	Wald ratio	1	-0.0789144	0.0693209	0.254956
Gudjonsson et al.	P05164	Inverse variance weighted	2	0.1007	0.0886521	0.255998
Sun et al.	P78325	Wald ratio	1	0.0553521	0.0487324	0.256024
Sun et al.	O95994	Wald ratio	1	0.223762	0.19703	0.256091
Sun et al.	Q8WX77	Wald ratio	1	-0.0605096	0.0532909	0.256183
Gudjonsson et al.	Q8IZF2	Wald ratio	1	-0.0325804	0.0287185	0.256596
Sun et al.	P01009	Wald ratio	1	-0.145283	0.128302	0.257486
Sun et al.	O15169	Wald ratio	1	0.509091	0.45	0.257923
Gudjonsson et al.	P56470	Wald ratio	1	0.148186	0.130986	0.257923
Ferkingstad et al.	P00738	Wald ratio	1	-0.0314865	0.0278378	0.258026
Sun et al.	P00738	Wald ratio	1	-0.0267816	0.0236782	0.258026
Suhre et al.	Q96F46	Wald ratio	1	-0.0230769	0.0204103	0.258201
Ferkingstad et al.	Q969T7	Wald ratio	1	0.035	0.0309677	0.258388
Suhre et al.	Q10588	Inverse variance weighted	2	0.0194274	0.0171903	0.25842
Sun et al.	Q9BQ16	Wald ratio	1	0.0848235	0.0750588	0.258437
Sun et al.	O75061	Wald ratio	1	0.309589	0.273973	0.258476
Sun et al.	Q6P2H3	Wald ratio	1	-0.322857	0.285714	0.258476
Sun et al.	Q07108	Wald ratio	1	0.358824	0.317647	0.258632
Sun et al.	Q8N0Z9	Wald ratio	1	-0.0317295	0.0280884	0.258632
Sun et al.	P19883	Wald ratio	1	0.151562	0.134375	0.259359
Ferkingstad et al.	Q15485	Inverse variance weighted	2	-0.0456362	0.0405102	0.259939
Sun et al.	P05164	Wald ratio	1	0.108448	0.0962672	0.259941
Gudjonsson et al.	Q9BT88	Wald ratio	1	0.071057	0.0631359	0.260394
Gudjonsson et al.	P78333	Inverse variance weighted	2	-0.0279244	0.024812	0.260403
Gudjonsson et al.	P35968	Inverse variance weighted	2	-0.0825432	0.0733638	0.260538
Gilly et al.	Q15166	Wald ratio	1	-0.0603217	0.0536193	0.260589
Suhre et al.	Q9UHX3	Wald ratio	1	0.0851852	0.0757576	0.260825
Sun et al.	P09529	Wald ratio	1	-0.063662	0.0566197	0.260853
Gudjonsson et al.	P09529	Wald ratio	1	0.066804	0.0594142	0.260853
Ferkingstad et al.	Q9P2E7	Inverse variance weighted	2	0.160165	0.142499	0.261024
Ferkingstad et al.	O00626	Wald ratio	1	-0.114737	0.102105	0.261136
Gudjonsson et al.	O00626	Wald ratio	1	-0.104906	0.0933568	0.261136
Sun et al.	O95479	Wald ratio	1	0.0409211	0.0364474	0.261546
Ferkingstad et al.	P10646	Wald ratio	1	0.323333	0.288148	0.261817
Sun et al.	P04275	Wald ratio	1	0.205319	0.182979	0.261823
Ferkingstad et al.	P60484	Wald ratio	1	-0.581538	0.518462	0.262006
Ferkingstad et al.	Q08188	Wald ratio	1	0.0641667	0.0572222	0.262135
Ferkingstad et al.	Q99747	Wald ratio	1	0.318571	0.284286	0.262457
Sun et al.	Q15485	Wald ratio	1	-0.0504762	0.0450794	0.262834
Ferkingstad et al.	Q8IV08	Wald ratio	1	0.430714	0.385	0.263252
Ferkingstad et al.	Q2MKA7	Inverse variance weighted	2	-0.102388	0.0915345	0.263323
Sun et al.	P07949	Wald ratio	1	0.0646154	0.0578022	0.263622
Ferkingstad et al.	Q9UJ70	Inverse variance weighted	2	0.116258	0.104228	0.264672
Gudjonsson et al.	P40121	Wald ratio	1	-0.077602	0.0695924	0.264811
Sun et al.	Q9UBV2	Wald ratio	1	0.0785362	0.070477	0.265128
Sun et al.	P61764	Wald ratio	1	-0.410526	0.368421	0.265157
Sun et al.	Q92752	Wald ratio	1	-0.0616438	0.0553425	0.265339
Ferkingstad et al.	Q92752	Wald ratio	1	0.173077	0.155385	0.265339
Sun et al.	Q11128	Wald ratio	1	0.0405172	0.0363793	0.265389
Sun et al.	P34947	Wald ratio	1	0.0861183	0.0773779	0.265727
Sun et al.	Q14246	Wald ratio	1	-0.0814732	0.0732143	0.265792
Sun et al.	O43598	Wald ratio	1	-0.0654945	0.0589011	0.266164
Sun et al.	Q96PE7	Wald ratio	1	0.119022	0.107065	0.266278
Ferkingstad et al.	P21815	Wald ratio	1	-0.243333	0.218889	0.266278
Sun et al.	Q96MK3	Wald ratio	1	-0.0991342	0.0891775	0.266288
Sun et al.	P28838	Wald ratio	1	0.461585	0.415244	0.26631
Sun et al.	Q13478	Wald ratio	1	-0.0233593	0.0210234	0.266521
Sun et al.	Q9BY49	Wald ratio	1	-0.082774	0.0744966	0.266521
Sun et al.	Q6UWJ8	Wald ratio	1	-0.0491049	0.0442455	0.267074
Sun et al.	Q12794	Wald ratio	1	-0.0675277	0.0608856	0.267391
Sun et al.	Q6PI73	Wald ratio	1	-0.024557	0.0221519	0.267615
Ferkingstad et al.	Q9NP81	Wald ratio	1	-0.205455	0.185455	0.26793
Ferkingstad et al.	Q9BXJ4	Wald ratio	1	-0.182778	0.165	0.267972
Sun et al.	Q8N729	Wald ratio	1	-0.0646512	0.0583721	0.268048
Suhre et al.	P01034	Wald ratio	1	-0.0567775	0.0514066	0.269386
Ferkingstad et al.	P42702	Wald ratio	1	-0.0862963	0.0781481	0.269478
Sun et al.	P35442	Wald ratio	1	-0.0580595	0.0525822	0.269521
Sun et al.	P35442	Wald ratio	1	0.0458025	0.0414815	0.269521
Ferkingstad et al.	P04278	Wald ratio	1	0.112353	0.101765	0.269573
Sun et al.	Q9H7Z7	Wald ratio	1	-0.32766	0.296809	0.269618
Ferkingstad et al.	Q8NHW4	Wald ratio	1	-0.303077	0.274615	0.269749
Gudjonsson et al.	O14960	Wald ratio	1	0.0618145	0.0560722	0.270284
Gudjonsson et al.	Q15238	Wald ratio	1	-0.0726017	0.0658906	0.270526
Ferkingstad et al.	O14879	Wald ratio	1	-0.28	0.254444	0.271142
Gudjonsson et al.	P01133	Wald ratio	1	0.0540822	0.0491657	0.271332
Sun et al.	P00750	Wald ratio	1	0.268013	0.244108	0.272235
Ferkingstad et al.	P00750	Wald ratio	1	-0.134915	0.122881	0.272235
Gudjonsson et al.	Q92832	Wald ratio	1	0.0551079	0.0501995	0.272302
Sun et al.	Q15818	Wald ratio	1	-0.0384522	0.0350665	0.272837
Ferkingstad et al.	P20062	Wald ratio	1	-0.0148387	0.0135484	0.273412
Sun et al.	Q9P0G3	Wald ratio	1	0.0574627	0.0524876	0.27361
Sun et al.	Q9P0G3	Wald ratio	1	-0.0405263	0.0370175	0.27361
Gudjonsson et al.	Q9P0G3	Wald ratio	1	-0.0530195	0.048429	0.27361
Sun et al.	P04278	Wald ratio	1	-0.06875	0.0628676	0.274145
Ferkingstad et al.	Q96PE7	Wald ratio	1	-0.35375	0.32375	0.274541
Sun et al.	P62736	Wald ratio	1	0.340385	0.311538	0.274573
Sun et al.	P32455	Wald ratio	1	0.0526355	0.0481928	0.274751
Ferkingstad et al.	P09529	Inverse variance weighted	2	0.0637819	0.0584665	0.27531
Ferkingstad et al.	Q6PI73	Inverse variance weighted	2	0.0667007	0.0611653	0.275493
Ferkingstad et al.	O00764	Wald ratio	1	-0.139231	0.127692	0.275554
Sun et al.	P06727	Wald ratio	1	-0.134559	0.123529	0.276028
Sun et al.	P20062	Wald ratio	1	-0.0254167	0.0233333	0.276028
Gudjonsson et al.	P61244	Wald ratio	1	-0.170462	0.156578	0.276299
Sun et al.	Q96DZ1	Wald ratio	1	-0.124286	0.114286	0.276816
Sun et al.	Q2UY09	Wald ratio	1	-0.0285878	0.0262916	0.276888
Folkersen et al.	P16860	Wald ratio	1	-0.0984211	0.0905263	0.276944
Ferkingstad et al.	Q13508	Wald ratio	1	-0.764667	0.703333	0.276947
Sun et al.	O14879	Wald ratio	1	0.213675	0.196581	0.277056
Gudjonsson et al.	P36405	Wald ratio	1	-0.0824122	0.0758412	0.277195
Ferkingstad et al.	Q9BQR3	Inverse variance weighted	2	-0.161605	0.148921	0.277845
Sun et al.	P0C862	Wald ratio	1	-0.023915	0.0220549	0.278215
Gudjonsson et al.	Q9Y251	Wald ratio	1	0.0486251	0.0448557	0.27835
Sun et al.	P04745	Wald ratio	1	-0.0559615	0.0516346	0.278454
Suhre et al.	O15041	Inverse variance weighted	2	-0.0373787	0.0345011	0.278628
Sun et al.	O76070	Wald ratio	1	0.0236867	0.021872	0.278822
Sun et al.	Q13451	Wald ratio	1	-0.105213	0.0971564	0.278841
Ferkingstad et al.	P55145	Wald ratio	1	-0.276667	0.255556	0.278982
Sun et al.	Q9NRG1	Wald ratio	1	-0.0876941	0.0810036	0.278988
Gudjonsson et al.	P13686	Wald ratio	1	0.124967	0.115516	0.279333
Suhre et al.	Q9Y336	Wald ratio	1	-0.0277487	0.0256545	0.279416
Ferkingstad et al.	O43488	Wald ratio	1	0.150667	0.139333	0.279546
Sun et al.	Q9Y2V2	Wald ratio	1	-0.264198	0.244444	0.279782
Ferkingstad et al.	P08571	Wald ratio	1	-0.106842	0.0989474	0.280237
Sun et al.	Q9H6S3	Wald ratio	1	-0.0619289	0.0573604	0.2803
Ferkingstad et al.	P10912	Wald ratio	1	0.123	0.114	0.280611
Ferkingstad et al.	Q8N729	Wald ratio	1	-0.0509259	0.0472222	0.280841
Sun et al.	O15269	Wald ratio	1	-0.125933	0.116874	0.281254
Gudjonsson et al.	Q9BW91	Wald ratio	1	-0.0863269	0.0801185	0.281261
Sun et al.	Q9Y2J8	Wald ratio	1	-0.174219	0.161719	0.281349
Ferkingstad et al.	Q6EMK4	Wald ratio	1	-0.29875	0.2775	0.281669
Sun et al.	O60825	Wald ratio	1	0.108602	0.101075	0.282613
Sun et al.	Q7Z6M1	Wald ratio	1	-0.145673	0.135577	0.282613
Sun et al.	Q495A1	Wald ratio	1	-0.245745	0.228723	0.282635
Ferkingstad et al.	P48507	Inverse variance weighted	2	0.213631	0.198904	0.282805
Ferkingstad et al.	P46531	Wald ratio	1	0.228889	0.213333	0.283309
Sun et al.	Q15389	Wald ratio	1	-0.103743	0.0967914	0.283799
Sun et al.	P50914	Wald ratio	1	-0.400741	0.374074	0.28404
Sun et al.	Q01459	Wald ratio	1	-0.0471587	0.044059	0.284461
Sun et al.	Q10588	Wald ratio	1	-0.0170844	0.0159631	0.284508
Sun et al.	P19022	Wald ratio	1	0.239583	0.223958	0.284724
Sun et al.	Q8TF65	Wald ratio	1	-0.087291	0.0816054	0.284767
GenMap	P08571	Wald ratio	1	-0.0605422	0.0566265	0.285003
Sun et al.	Q86UD1	Wald ratio	1	-0.0554412	0.0519118	0.285526
Sun et al.	O14960	Wald ratio	1	-0.0224335	0.0210393	0.286304
Sun et al.	Q9Y4X3	Wald ratio	1	-0.0929487	0.0871795	0.286344
Gudjonsson et al.	Q9Y4X3	Wald ratio	1	0.0913622	0.0856914	0.286344
Gilly et al.	P78324	Wald ratio	1	0.0448718	0.042094	0.286428
Gudjonsson et al.	Q9H013	Wald ratio	1	0.0760897	0.0714655	0.287009
Sun et al.	P04216	Wald ratio	1	-0.0718546	0.0675676	0.287579
Sun et al.	Q5T2D2	Wald ratio	1	0.0471014	0.0443478	0.288194
Ferkingstad et al.	P49862	Inverse variance weighted	2	0.0675356	0.0636193	0.288436
Gudjonsson et al.	P21266	Wald ratio	1	0.128535	0.121176	0.288813
Sun et al.	Q96CG8	Wald ratio	1	-0.133758	0.126115	0.288869
Sun et al.	P05156	Wald ratio	1	-0.0680645	0.0641935	0.289007
Suhre et al.	P05156	Wald ratio	1	-0.0586111	0.0552778	0.289007
Ferkingstad et al.	Q9H7M9	Wald ratio	1	-0.0555556	0.0524444	0.289453
Sun et al.	Q9H7M9	Wald ratio	1	-0.0925926	0.0874074	0.289453
Gudjonsson et al.	P03973	Wald ratio	1	0.14649	0.138393	0.289823
Ferkingstad et al.	P15814	Wald ratio	1	-0.0685	0.0648333	0.290715
Gudjonsson et al.	P15814	Wald ratio	1	-0.0735031	0.0695686	0.290715
Sun et al.	P01034	Wald ratio	1	0.0687296	0.0651466	0.291425
Sun et al.	P14317	Wald ratio	1	-0.286916	0.271963	0.291433
Suhre et al.	Q9BWP8	Wald ratio	1	0.0391989	0.037196	0.291953
Gilly et al.	Q9UEW3	Wald ratio	1	-0.10289	0.0976879	0.292224
Suhre et al.	Q13478	Wald ratio	1	0.02	0.018995	0.292382
Sun et al.	P58107	Wald ratio	1	-0.0640832	0.0608696	0.292435
Ferkingstad et al.	P11766	Wald ratio	1	0.152778	0.145278	0.292972
Sun et al.	Q9BQ51	Wald ratio	1	0.0582051	0.0553846	0.293293
Suhre et al.	Q9BQ51	Wald ratio	1	0.0433206	0.0412214	0.293293
Ferkingstad et al.	P59901	Inverse variance weighted	2	-0.112557	0.107171	0.293601
Sun et al.	Q8TD46	Wald ratio	1	-0.118333	0.112778	0.294058
Ferkingstad et al.	P62820	Wald ratio	1	0.321667	0.306667	0.294218
Gudjonsson et al.	O43184	Wald ratio	1	-0.117925	0.11254	0.294709
Sun et al.	Q8TDQ0	Wald ratio	1	0.0364384	0.0347945	0.294987
Gudjonsson et al.	Q8N729	Wald ratio	1	-0.0514639	0.0491509	0.295072
Sun et al.	P15085	Wald ratio	1	-0.124206	0.118651	0.295181
Sun et al.	P02747	Wald ratio	1	0.0521296	0.0498148	0.295345
Sun et al.	Q16891	Wald ratio	1	0.180702	0.172807	0.295706
Sun et al.	Q8WXI8	Wald ratio	1	-0.0418511	0.0400402	0.295918
Sun et al.	P02654	Wald ratio	1	0.06997	0.066967	0.296096
Ferkingstad et al.	Q9HCY8	Wald ratio	1	0.235556	0.225556	0.29633
Ferkingstad et al.	O15394	Inverse variance weighted	4	-0.0510854	0.0489699	0.296856
Sun et al.	O75792	Wald ratio	1	0.207143	0.198639	0.297037
Ferkingstad et al.	P31151	Wald ratio	1	-0.0257143	0.0246703	0.297265
Sun et al.	Q14242	Wald ratio	1	0.0527607	0.0506414	0.297481
Sun et al.	P02776	Wald ratio	1	-0.226738	0.217647	0.297519
Sun et al.	Q92854	Wald ratio	1	-0.255435	0.245652	0.298422
Ferkingstad et al.	Q15057	Wald ratio	1	-0.4	0.385	0.298823
Suhre et al.	P09341	Wald ratio	1	-0.0219151	0.0211254	0.299557
Sun et al.	Q06418	Wald ratio	1	0.0348297	0.0335913	0.299798
Sun et al.	Q9NZH8	Wald ratio	1	-0.22	0.212381	0.300261
Sun et al.	O14867	Wald ratio	1	-0.454348	0.43913	0.300831
Sun et al.	P22079	Wald ratio	1	-0.0855172	0.0827586	0.301448
Ferkingstad et al.	P22079	Wald ratio	1	0.0855172	0.0827586	0.301448
Ferkingstad et al.	P30626	Wald ratio	1	-0.180714	0.175	0.301766
Ferkingstad et al.	P36405	Wald ratio	1	-0.11875	0.115	0.301787
Sun et al.	O43927	Wald ratio	1	0.407955	0.395455	0.302255
Ferkingstad et al.	Q96P31	Wald ratio	1	-0.03	0.0291071	0.302693
Sun et al.	Q96P31	Wald ratio	1	-0.0316981	0.0307547	0.302693
Ferkingstad et al.	P24593	Wald ratio	1	-0.404	0.392	0.302723
Ferkingstad et al.	P20618	Wald ratio	1	0.0545161	0.0529032	0.302781
Sun et al.	Q16549	Wald ratio	1	-0.0637333	0.0618667	0.302929
Ferkingstad et al.	O60507	Wald ratio	1	-0.105	0.102	0.303286
Sun et al.	O15123	Wald ratio	1	-0.144966	0.14094	0.303681
Ferkingstad et al.	O15123	Wald ratio	1	0.166154	0.161538	0.303681
Ferkingstad et al.	P0DJI9	Inverse variance weighted	3	-0.0674952	0.0656572	0.303953
Sun et al.	Q9H3K6	Wald ratio	1	0.281967	0.27459	0.304484
Sun et al.	Q9BVM4	Wald ratio	1	0.0452703	0.0441441	0.305123
Suhre et al.	O14625	Wald ratio	1	0.0504559	0.0492401	0.305509
Sun et al.	Q8TEU8	Wald ratio	1	-0.0323881	0.0316418	0.306031
Ferkingstad et al.	Q9UBX5	Wald ratio	1	-0.2725	0.26625	0.306084
Sun et al.	P48357	Wald ratio	1	0.0985185	0.0962963	0.306271
Ferkingstad et al.	P47972	Wald ratio	1	0.1875	0.183333	0.306437
Ferkingstad et al.	P17516	Wald ratio	1	0.0424242	0.0415152	0.306829
Ferkingstad et al.	P22894	Inverse variance weighted	3	0.0851888	0.0833823	0.306939
Sun et al.	P29279	Wald ratio	1	-0.0714286	0.0699708	0.307333
Gilly et al.	Q8IYS5	Inverse variance weighted	2	-0.0333512	0.0326862	0.307565
Sun et al.	Q9NWQ8	Wald ratio	1	-0.291667	0.286111	0.308005
Sun et al.	Q96AT9	Wald ratio	1	-0.388889	0.381481	0.308005
Ferkingstad et al.	P10124	Inverse variance weighted	2	0.0786488	0.0771711	0.308133
Ferkingstad et al.	P06734	Inverse variance weighted	2	0.0566051	0.0556365	0.308958
Sun et al.	P16860	Wald ratio	1	-0.0606897	0.0596552	0.308991
Gudjonsson et al.	P07360	Wald ratio	1	-0.0607633	0.0597299	0.30901
Sun et al.	P20062	Wald ratio	1	-0.0399679	0.0393258	0.309474
Ferkingstad et al.	Q8TDQ0	Wald ratio	1	0.0395385	0.0389231	0.30972
Sun et al.	Q92832	Wald ratio	1	-0.0592497	0.0583441	0.309858
Sun et al.	Q92832	Wald ratio	1	0.0412613	0.0406306	0.309858
Ferkingstad et al.	Q14749	Wald ratio	1	0.0918182	0.0904545	0.31007
Sun et al.	Q93070	Wald ratio	1	-0.0277027	0.0272973	0.310177
Gudjonsson et al.	Q93070	Wald ratio	1	-0.029929	0.029491	0.310177
Ferkingstad et al.	P61244	Wald ratio	1	-0.116667	0.115	0.310348
Gudjonsson et al.	Q96P31	Wald ratio	1	-0.025426	0.0251178	0.311409
Gilly et al.	Q96JA1	Wald ratio	1	-0.0248011	0.0245358	0.312107
Sun et al.	Q96JA1	Wald ratio	1	0.021897	0.0216628	0.312107
Sun et al.	O60749	Wald ratio	1	-0.208333	0.20625	0.312447
Gudjonsson et al.	Q96EK6	Wald ratio	1	0.138442	0.137071	0.312495
Sun et al.	Q9P013	Wald ratio	1	-0.336508	0.333333	0.312723
Ferkingstad et al.	P20849	Wald ratio	1	0.312857	0.31	0.312871
Gudjonsson et al.	P04118	Wald ratio	1	0.0472728	0.0468508	0.31297
Sun et al.	Q9H7M9	Wald ratio	1	0.0537246	0.0532731	0.313227
Gudjonsson et al.	Q9H7M9	Wald ratio	1	-0.112856	0.111908	0.313227
Sun et al.	P55145	Wald ratio	1	0.249485	0.247423	0.313294
Ferkingstad et al.	Q06481	Wald ratio	1	0.158214	0.1575	0.315121
Gudjonsson et al.	Q06481	Wald ratio	1	0.0700179	0.0697018	0.315121
Ferkingstad et al.	P48723	Wald ratio	1	0.208182	0.207273	0.315193
Sun et al.	Q7Z5L3	Wald ratio	1	0.0918216	0.0914498	0.315347
Sun et al.	P05160	Wald ratio	1	0.0499083	0.0497248	0.315528
Suhre et al.	Q4KMG0	Wald ratio	1	0.0428227	0.0427021	0.315945
Ferkingstad et al.	Q8N1Q1	Wald ratio	1	0.07	0.0698276	0.316117
Sun et al.	O15263	Wald ratio	1	-0.307229	0.307229	0.317311
Sun et al.	P50502	Wald ratio	1	0.380769	0.380769	0.317311
Sun et al.	P19440	Wald ratio	1	-0.086	0.086	0.317311
Ferkingstad et al.	P32321	Wald ratio	1	-0.25125	0.25125	0.317311
Sun et al.	P10720	Wald ratio	1	-0.0438776	0.0438776	0.317311
Gudjonsson et al.	P01137	Wald ratio	1	-0.0658355	0.0658355	0.317311
Suhre et al.	Q15118	Wald ratio	1	-0.0346154	0.0346154	0.317311
Gudjonsson et al.	Q9HDC9	Inverse variance weighted	2	0.0899033	0.0901525	0.31865
Ferkingstad et al.	P07093	Inverse variance weighted	2	0.18197	0.182624	0.319045
GenMap	P27169	Inverse variance weighted	5	0.0187949	0.0188667	0.319157
Sun et al.	Q9BWV1	Wald ratio	1	-0.126866	0.127363	0.319205
Ferkingstad et al.	Q01974	Wald ratio	1	0.139333	0.14	0.31962
Ferkingstad et al.	Q9UGV2	Wald ratio	1	-0.378636	0.380455	0.319629
Ferkingstad et al.	P13385	Wald ratio	1	0.142857	0.143571	0.319724
Sun et al.	P30047	Wald ratio	1	0.178378	0.179279	0.319748
Gudjonsson et al.	Q14749	Wald ratio	1	0.0504743	0.0507292	0.319748
Suhre et al.	Q9UIK4	Wald ratio	1	0.0435013	0.0437666	0.320252
Sun et al.	P20700	Wald ratio	1	0.0815	0.082125	0.321007
Gudjonsson et al.	P20700	Wald ratio	1	0.131684	0.132694	0.321007
Ferkingstad et al.	Q14956	Wald ratio	1	-0.1925	0.194	0.321067
Ferkingstad et al.	Q16549	Wald ratio	1	0.0280488	0.0282927	0.3215
Ferkingstad et al.	P04114	Wald ratio	1	-0.23	0.232222	0.321964
Ferkingstad et al.	P58335	Wald ratio	1	-0.0922727	0.0931818	0.322055
Gudjonsson et al.	P01034	Wald ratio	1	-0.0674829	0.0681477	0.322055
Suhre et al.	Q8N1Q1	Wald ratio	1	0.0541667	0.0547043	0.32209
Sun et al.	Q7L8A9	Wald ratio	1	-0.183721	0.185581	0.322186
Sun et al.	Q01344	Wald ratio	1	-0.0582	0.0588	0.322274
Sun et al.	Q01344	Wald ratio	1	0.0570588	0.0576471	0.322274
Ferkingstad et al.	P37235	Wald ratio	1	-0.1975	0.2	0.323398
Ferkingstad et al.	Q9H2U2	Wald ratio	1	-0.237	0.24	0.323398
Ferkingstad et al.	P43378	Wald ratio	1	-0.318571	0.322857	0.323777
Ferkingstad et al.	Q8TCV5	Wald ratio	1	-0.365	0.37	0.323894
Sun et al.	Q8NI22	Wald ratio	1	-0.149315	0.15137	0.323924
Sun et al.	Q9GZZ8	Wald ratio	1	0.291781	0.29589	0.324079
Sun et al.	Q9UJ71	Wald ratio	1	0.0449462	0.0455914	0.324207
Sun et al.	P17643	Wald ratio	1	0.262338	0.266234	0.324444
Sun et al.	P08727	Wald ratio	1	0.135135	0.137162	0.324515
Ferkingstad et al.	Q9H3S1	Wald ratio	1	-0.117647	0.119412	0.324515
Ferkingstad et al.	Q96FQ6	Wald ratio	1	-0.105263	0.106842	0.324515
Ferkingstad et al.	Q93070	Wald ratio	1	-0.0225	0.0228409	0.324587
Ferkingstad et al.	Q15555	Wald ratio	1	0.131333	0.133333	0.324624
Ferkingstad et al.	Q9HD15	Wald ratio	1	-0.138333	0.140833	0.325977
Sun et al.	Q96I82	Wald ratio	1	-0.0291667	0.0296948	0.325995
Ferkingstad et al.	P04155	Inverse variance weighted	2	0.058282	0.0593679	0.326243
Sun et al.	Q96P31	Wald ratio	1	0.0166144	0.0169279	0.326355
Suhre et al.	Q96P31	Wald ratio	1	-0.0235207	0.0239645	0.326355
Sun et al.	P23276	Wald ratio	1	0.0796325	0.0811639	0.326528
Ferkingstad et al.	P40121	Wald ratio	1	-0.0719835	0.0733884	0.326664
Gudjonsson et al.	Q9UBX8	Wald ratio	1	-0.0424231	0.0432942	0.327146
Sun et al.	Q08708	Wald ratio	1	0.0482963	0.0493333	0.32759
Sun et al.	P31949	Wald ratio	1	0.127742	0.130645	0.328184
Sun et al.	P23229	Wald ratio	1	0.093722	0.0959641	0.32875
Ferkingstad et al.	Q15063	Inverse variance weighted	3	0.104567	0.107083	0.328812
Suhre et al.	P12259	Wald ratio	1	0.0340828	0.0349112	0.32893
Sun et al.	Q16819	Wald ratio	1	0.106989	0.109677	0.329317
Sun et al.	Q8N1Q1	Wald ratio	1	-0.0770874	0.0790291	0.329347
Ferkingstad et al.	O75629	Inverse variance weighted	2	0.109132	0.111883	0.329354
Ferkingstad et al.	P13647	Wald ratio	1	0.1375	0.14125	0.330329
Ferkingstad et al.	Q9NQ79	Inverse variance weighted	3	-0.0452972	0.0465651	0.330666
Ferkingstad et al.	P16860	Wald ratio	1	0.1548	0.1592	0.330871
Ferkingstad et al.	Q49AH0	Inverse variance weighted	2	-0.0550492	0.0566282	0.330993
Ferkingstad et al.	P20061	Inverse variance weighted	3	-0.0422902	0.0435038	0.330999
Suhre et al.	Q02083	Inverse variance weighted	2	0.0561132	0.0577514	0.331233
Gudjonsson et al.	Q01344	Inverse variance weighted	2	0.0480162	0.0494629	0.331672
Ferkingstad et al.	Q9Y6N7	Wald ratio	1	0.198	0.204	0.331753
Sun et al.	Q8NFP4	Wald ratio	1	0.0177449	0.0182994	0.332198
Ferkingstad et al.	Q8NFP4	Wald ratio	1	-0.0181132	0.0186792	0.332198
Gudjonsson et al.	Q9BWV1	Wald ratio	1	0.107242	0.110702	0.33267
Ferkingstad et al.	Q03692	Wald ratio	1	-0.0848	0.0876	0.333026
Gudjonsson et al.	P02747	Wald ratio	1	0.0500027	0.0516616	0.333099
Sun et al.	Q13822	Wald ratio	1	0.0708	0.0732	0.333438
Sun et al.	O95379	Wald ratio	1	0.254783	0.263478	0.333546
Ferkingstad et al.	O95379	Wald ratio	1	-0.133182	0.137727	0.333546
Sun et al.	Q13508	Wald ratio	1	0.0658824	0.0682353	0.334286
Gudjonsson et al.	Q13508	Wald ratio	1	0.0905113	0.0937438	0.334286
Gudjonsson et al.	O43240	Inverse variance weighted	2	0.0548926	0.0568778	0.334496
Ferkingstad et al.	Q8N2Q7	Inverse variance weighted	2	0.14639	0.151687	0.334505
Sun et al.	P05156	Wald ratio	1	0.0959799	0.0994975	0.334722
Gudjonsson et al.	P05156	Wald ratio	1	-0.0674004	0.0698706	0.334722
Ferkingstad et al.	P04264	Wald ratio	1	0.2725	0.2825	0.334744
Ferkingstad et al.	Q8TBM8	Wald ratio	1	-0.34	0.3525	0.334776
Ferkingstad et al.	Q8IX30	Wald ratio	1	-0.0788889	0.0818519	0.335146
Ferkingstad et al.	P14780	Wald ratio	1	-0.213529	0.221765	0.335615
Sun et al.	P14780	Wald ratio	1	-0.0585484	0.0608065	0.335615
Sun et al.	O75629	Wald ratio	1	-0.106639	0.110788	0.335775
Sun et al.	O75629	Wald ratio	1	0.0829032	0.086129	0.335775
Sun et al.	Q9NS85	Wald ratio	1	0.101186	0.105254	0.336375
Gudjonsson et al.	Q9NS85	Wald ratio	1	0.0995315	0.103533	0.336375
Sun et al.	Q9H1U4	Wald ratio	1	0.0521472	0.0542945	0.336828
Sun et al.	O60496	Wald ratio	1	-0.359259	0.374074	0.336856
Gudjonsson et al.	O15296	Wald ratio	1	0.12727	0.132518	0.336856
Sun et al.	Q6BAA4	Wald ratio	1	-0.0245614	0.0255848	0.337055
Sun et al.	O14523	Wald ratio	1	0.362264	0.377358	0.337055
Sun et al.	Q8NBP7	Wald ratio	1	0.0556646	0.0579839	0.337055
Sun et al.	Q9UGC7	Wald ratio	1	0.111176	0.115882	0.337362
Gudjonsson et al.	P04275	Inverse variance weighted	2	-0.0722846	0.0753536	0.337422
Sun et al.	P49767	Wald ratio	1	0.0590805	0.0616092	0.337581
Ferkingstad et al.	P49767	Wald ratio	1	0.257	0.268	0.337581
Gudjonsson et al.	P49767	Wald ratio	1	0.0513764	0.0535754	0.337581
Sun et al.	P10643	Wald ratio	1	-0.0367515	0.0383345	0.337706
Sun et al.	Q4KMG0	Wald ratio	1	0.0410843	0.0428916	0.338131
Sun et al.	Q13591	Wald ratio	1	-0.0229371	0.023986	0.338937
Sun et al.	Q9UHA7	Wald ratio	1	-0.326415	0.341509	0.339173
Sun et al.	Q00722	Wald ratio	1	0.140789	0.147368	0.339397
Sun et al.	Q2M296	Wald ratio	1	0.0410256	0.0429487	0.339464
Sun et al.	Q8WW22	Wald ratio	1	-0.161538	0.169231	0.339808
Ferkingstad et al.	Q6NW40	Wald ratio	1	-0.135	0.141429	0.339808
Gudjonsson et al.	Q5T2D2	Wald ratio	1	0.0245447	0.0257589	0.34066
Gudjonsson et al.	P14543	Inverse variance weighted	2	-0.0526494	0.0552643	0.34075
Sun et al.	P36871	Wald ratio	1	-0.0831034	0.0872414	0.340808
Gudjonsson et al.	Q13478	Wald ratio	1	0.0348263	0.0365676	0.340904
Sun et al.	P07108	Wald ratio	1	-0.0746082	0.0783699	0.341097
Sun et al.	Q13261	Wald ratio	1	-0.0690476	0.072619	0.341696
Suhre et al.	Q9HCN6	Wald ratio	1	0.0322679	0.0339422	0.341771
Gudjonsson et al.	Q8NBI6	Wald ratio	1	-0.112436	0.118322	0.341986
Sun et al.	Q6NW40	Wald ratio	1	0.109942	0.115789	0.342369
Gudjonsson et al.	P29323	Wald ratio	1	-0.0837091	0.0882926	0.343085
Sun et al.	Q86VW0	Wald ratio	1	0.193204	0.203883	0.343323
Ferkingstad et al.	Q9BYH1	Inverse variance weighted	5	-0.132867	0.140257	0.343481
Sun et al.	Q92619	Wald ratio	1	-0.225352	0.238028	0.343768
Sun et al.	P08519	Wald ratio	1	0.0368421	0.0389197	0.343833
Sun et al.	Q9NQ38	Wald ratio	1	0.0377724	0.0399516	0.344427
Ferkingstad et al.	P21709	Inverse variance weighted	3	0.0373509	0.0396437	0.346108
Ferkingstad et al.	P13686	Inverse variance weighted	2	0.0735162	0.0780801	0.346423
Gudjonsson et al.	P51884	Wald ratio	1	-0.113972	0.121054	0.34645
Ferkingstad et al.	P05156	Wald ratio	1	-0.0945	0.1005	0.347064
Ferkingstad et al.	Q06323	Wald ratio	1	0.366667	0.39	0.34713
Sun et al.	O95825	Wald ratio	1	-0.156911	0.166938	0.347251
Sun et al.	Q02763	Wald ratio	1	0.0480732	0.0511561	0.347353
Sun et al.	P09601	Wald ratio	1	-0.210494	0.224074	0.347529
Suhre et al.	P35442	Wald ratio	1	0.0510708	0.0543657	0.347529
Sun et al.	Q8WWQ8	Wald ratio	1	0.0482188	0.0513995	0.348183
Sun et al.	P47874	Wald ratio	1	0.113315	0.120924	0.348718
Sun et al.	P29323	Wald ratio	1	-0.0560656	0.0598361	0.348766
Suhre et al.	P29323	Wald ratio	1	-0.0646503	0.0689981	0.348766
Sun et al.	P03956	Wald ratio	1	0.0420131	0.0448578	0.348972
Folkersen et al.	P03956	Wald ratio	1	-0.06	0.0640625	0.348972
Sun et al.	Q15714	Wald ratio	1	-0.340299	0.364179	0.350084
Sun et al.	Q15113	Wald ratio	1	-0.0738095	0.0790476	0.350441
Gilly et al.	Q9NPH0	Inverse variance weighted	2	-0.0325768	0.0348971	0.350557
Sun et al.	O15305	Wald ratio	1	0.096112	0.10311	0.351271
Sun et al.	P47972	Wald ratio	1	-0.0605341	0.0649852	0.351591
Ferkingstad et al.	Q8NBI6	Wald ratio	1	-0.0945	0.1015	0.351836
Sun et al.	P09237	Wald ratio	1	0.0702403	0.0756007	0.35284
Gudjonsson et al.	P09237	Wald ratio	1	-0.0763429	0.0821691	0.35284
Suhre et al.	P09237	Wald ratio	1	-0.0568862	0.0612275	0.35284
Gudjonsson et al.	P00747	Wald ratio	1	0.0958653	0.103211	0.352979
Gudjonsson et al.	Q96LA6	Wald ratio	1	-0.0523085	0.0563582	0.353333
Sun et al.	Q8N6Q3	Wald ratio	1	-0.0406667	0.0438333	0.353534
Ferkingstad et al.	Q9NWX6	Wald ratio	1	-0.0516216	0.0556757	0.353831
Sun et al.	Q6UX27	Wald ratio	1	0.0198946	0.0214756	0.354248
GenMap	P03952	Inverse variance weighted	2	0.0732274	0.0790533	0.354287
Gudjonsson et al.	Q2I0M5	Wald ratio	1	0.110205	0.119092	0.354772
Ferkingstad et al.	Q08708	Inverse variance weighted	2	0.120609	0.130567	0.355625
Gudjonsson et al.	Q16549	Inverse variance weighted	2	0.0194687	0.0211046	0.356275
Ferkingstad et al.	P04118	Inverse variance weighted	2	-0.0751593	0.081484	0.35633
Sun et al.	Q9Y4K4	Wald ratio	1	0.100514	0.108997	0.35644
Gudjonsson et al.	Q15113	Wald ratio	1	-0.100919	0.109494	0.356692
Ferkingstad et al.	Q15113	Wald ratio	1	-0.095625	0.10375	0.356692
Gudjonsson et al.	Q92859	Wald ratio	1	0.111876	0.121449	0.356955
Sun et al.	P0C7L1	Wald ratio	1	0.0352052	0.0382289	0.357101
Sun et al.	P04183	Wald ratio	1	0.258104	0.280428	0.357368
Ferkingstad et al.	P09237	Inverse variance weighted	3	-0.0589272	0.0640749	0.35775
Sun et al.	O14828	Wald ratio	1	-0.2125	0.23125	0.358138
Pietzner et al.	Q9H4F8	Inverse variance weighted	2	0.0580964	0.0633537	0.359134
Ferkingstad et al.	P08697	Wald ratio	1	-0.142353	0.155294	0.359317
Sun et al.	O60664	Wald ratio	1	-0.247619	0.270238	0.35951
Ferkingstad et al.	Q9BY49	Wald ratio	1	0.211333	0.230667	0.35957
Ferkingstad et al.	P04275	Inverse variance weighted	2	-0.120931	0.132012	0.359635
Ferkingstad et al.	Q10588	Inverse variance weighted	2	0.0203084	0.0221766	0.359794
Sun et al.	Q96LA6	Wald ratio	1	-0.0584615	0.0638462	0.359844
Suhre et al.	P10147	Wald ratio	1	-0.0415061	0.045359	0.360161
Sun et al.	P13796	Wald ratio	1	-0.0208017	0.0227367	0.360247
Sun et al.	P56851	Wald ratio	1	0.118405	0.129448	0.360353
Sun et al.	Q96AP7	Wald ratio	1	0.07125	0.0779167	0.360486
Suhre et al.	Q96AP7	Wald ratio	1	0.0510448	0.0558209	0.360486
Ferkingstad et al.	Q8WXD2	Inverse variance weighted	2	-0.0408874	0.0447206	0.360568
Sun et al.	P02730	Wald ratio	1	-0.313014	0.342466	0.360717
Gudjonsson et al.	P36222	Wald ratio	1	0.0186348	0.0203947	0.360872
Sun et al.	O95544	Wald ratio	1	0.0670635	0.0734127	0.360973
Sun et al.	P08697	Wald ratio	1	0.113146	0.123944	0.361306
Gudjonsson et al.	P22079	Wald ratio	1	0.0794161	0.0869967	0.361315
Sun et al.	Q9UK85	Wald ratio	1	0.0134677	0.0147581	0.36147
Gudjonsson et al.	Q5QGZ9	Wald ratio	1	0.011946	0.0130946	0.361621
Ferkingstad et al.	Q16222	Wald ratio	1	0.29	0.318333	0.362298
Sun et al.	P23515	Wald ratio	1	-0.205469	0.225781	0.362804
Ferkingstad et al.	O75882	Wald ratio	1	-0.08	0.0880435	0.363539
Sun et al.	Q9Y3D6	Wald ratio	1	-0.112181	0.123513	0.363743
Sun et al.	O15394	Wald ratio	1	0.0352941	0.0388592	0.363743
Sun et al.	Q9H2K0	Wald ratio	1	0.208134	0.229187	0.363803
Sun et al.	P01215	Wald ratio	1	0.4925	0.5425	0.363966
GenMap	P13591	Inverse variance weighted	3	-0.0641816	0.070776	0.364499
Sun et al.	P05121	Wald ratio	1	0.204587	0.225688	0.364669
Sun et al.	Q96EE4	Wald ratio	1	-0.0574074	0.0633333	0.364707
Ferkingstad et al.	P12259	Inverse variance weighted	2	0.0509237	0.0561816	0.364717
Ferkingstad et al.	P27352	Wald ratio	1	-0.153393	0.169286	0.364873
Sun et al.	Q96MK3	Wald ratio	1	-0.0859459	0.0948649	0.364945
Gudjonsson et al.	P07148	Wald ratio	1	-0.0713722	0.0788851	0.365592
Ferkingstad et al.	Q04760	Wald ratio	1	-0.141875	0.156875	0.365793
Sun et al.	P07359	Wald ratio	1	-0.23463	0.259533	0.36597
Ferkingstad et al.	Q96BS2	Wald ratio	1	-0.0350943	0.0388679	0.366572
Ferkingstad et al.	Q5T2D2	Inverse variance weighted	2	0.0351445	0.0389356	0.366722
Gudjonsson et al.	P41217	Wald ratio	1	-0.101083	0.111999	0.366769
Sun et al.	O95407	Wald ratio	1	0.0523333	0.058	0.366898
Sun et al.	Q99523	Wald ratio	1	-0.120109	0.133152	0.367035
Sun et al.	P04626	Wald ratio	1	0.0860738	0.0954698	0.367279
Gudjonsson et al.	O75023	Inverse variance weighted	2	0.0183417	0.0203472	0.367356
Sun et al.	Q5QGZ9	Wald ratio	1	0.01232	0.01368	0.367809
Sun et al.	P80098	Wald ratio	1	0.157732	0.175258	0.36812
Ferkingstad et al.	Q15797	Wald ratio	1	-0.36	0.4	0.36812
Sun et al.	Q15113	Wald ratio	1	0.0899408	0.1	0.368435
Sun et al.	P36222	Wald ratio	1	0.0172816	0.0192233	0.368658
Sun et al.	P51124	Wald ratio	1	-0.0927907	0.103256	0.36884
Ferkingstad et al.	P37023	Inverse variance weighted	2	0.103526	0.115214	0.368889
Sun et al.	Q96LA6	Wald ratio	1	0.0432749	0.0482456	0.369735
Ferkingstad et al.	P78314	Wald ratio	1	-0.0569231	0.0634615	0.369735
Ferkingstad et al.	Q96LA6	Wald ratio	1	-0.0389474	0.0434211	0.369735
Gudjonsson et al.	Q01638	Wald ratio	1	0.0244299	0.0272361	0.369735
Ferkingstad et al.	Q13478	Wald ratio	1	0.0810345	0.0903448	0.369747
Sun et al.	Q96HD1	Wald ratio	1	0.0202752	0.0226606	0.370928
Gudjonsson et al.	P05121	Wald ratio	1	-0.131251	0.146762	0.371157
Gudjonsson et al.	Q9Y561	Wald ratio	1	-0.0953314	0.106598	0.371157
Ferkingstad et al.	O43813	Wald ratio	1	-0.252857	0.282857	0.371354
Sun et al.	O76076	Wald ratio	1	-0.0931217	0.104233	0.371642
Sun et al.	O75888	Wald ratio	1	0.0555911	0.0623003	0.372228
Sun et al.	P12830	Wald ratio	1	-0.317021	0.355319	0.372277
Sun et al.	Q9UDT6	Wald ratio	1	0.160606	0.180087	0.372486
Ferkingstad et al.	Q8N6G6	Inverse variance weighted	4	0.0645153	0.0723461	0.372522
Sun et al.	P02458	Wald ratio	1	0.0246594	0.0276567	0.372594
Ferkingstad et al.	P02458	Wald ratio	1	-0.0258571	0.029	0.372594
Sun et al.	P26447	Wald ratio	1	-0.0868	0.0974	0.372838
Ferkingstad et al.	P01730	Wald ratio	1	-0.376667	0.423333	0.373593
Gudjonsson et al.	P16035	Wald ratio	1	0.076403	0.0860221	0.374445
Ferkingstad et al.	P35968	Inverse variance weighted	3	-0.0705383	0.0794235	0.374472
Sun et al.	Q15828	Wald ratio	1	-0.0957895	0.10807	0.375422
Ferkingstad et al.	Q14242	Wald ratio	1	0.0778571	0.0878571	0.375521
Gudjonsson et al.	Q14242	Wald ratio	1	0.103318	0.116588	0.375521
Gudjonsson et al.	P05160	Wald ratio	1	-0.0532353	0.060083	0.375602
Gudjonsson et al.	Q9NTU7	Inverse variance weighted	2	-0.0665813	0.0752126	0.376026
Sun et al.	P34913	Wald ratio	1	0.196121	0.221552	0.376041
Gilly et al.	Q06418	Wald ratio	1	-0.0360082	0.0407407	0.376783
Ferkingstad et al.	P36222	Wald ratio	1	0.0175	0.0198	0.376783
Sun et al.	Q6NW40	Wald ratio	1	-0.0795455	0.09	0.376783
Sun et al.	P56159	Wald ratio	1	0.0742308	0.0842308	0.378167
Sun et al.	P24394	Wald ratio	1	0.0591362	0.0671096	0.378216
Ferkingstad et al.	P28332	Wald ratio	1	0.125278	0.142222	0.378394
Ferkingstad et al.	P10147	Wald ratio	1	-0.0468182	0.0531818	0.378674
Ferkingstad et al.	P16619	Wald ratio	1	-0.228889	0.26	0.378674
Gudjonsson et al.	P10147	Wald ratio	1	-0.0307438	0.0349226	0.378674
Gudjonsson et al.	P16619	Wald ratio	1	-0.0471191	0.0535236	0.378674
Gudjonsson et al.	P55774	Wald ratio	1	-0.0232078	0.0263622	0.378674
Sun et al.	P06756	Wald ratio	1	0.122436	0.139103	0.378759
Sun et al.	Q6UX06	Wald ratio	1	0.0228374	0.0259516	0.378859
Sun et al.	O00462	Wald ratio	1	0.0275	0.03125	0.378859
Ferkingstad et al.	Q13753	Wald ratio	1	-0.0316129	0.0359677	0.379443
Sun et al.	Q13753	Wald ratio	1	-0.0316129	0.0359677	0.379443
Gudjonsson et al.	Q13753	Wald ratio	1	-0.0305565	0.0347658	0.379443
Sun et al.	Q92844	Wald ratio	1	0.368085	0.419149	0.37985
Ferkingstad et al.	P08246	Wald ratio	1	0.0717778	0.0817778	0.380097
Ferkingstad et al.	P23515	Wald ratio	1	0.215	0.245	0.380187
Ferkingstad et al.	Q8NCW5	Wald ratio	1	-0.0922222	0.105185	0.380617
Sun et al.	Q8IUK5	Wald ratio	1	-0.0766488	0.0875223	0.381158
Ferkingstad et al.	P45877	Wald ratio	1	0.0419048	0.0478571	0.381236
Sun et al.	Q15762	Wald ratio	1	-0.0540541	0.0617761	0.381574
Ferkingstad et al.	P21291	Wald ratio	1	-0.181	0.207	0.381903
Gudjonsson et al.	Q4KMG0	Wald ratio	1	0.0467991	0.0535707	0.382339
Sun et al.	P22307	Wald ratio	1	0.385417	0.441667	0.382859
Pietzner et al.	Q5GFL6	Inverse variance weighted	2	-0.121537	0.139291	0.382914
Sun et al.	Q8N129	Wald ratio	1	0.101141	0.11597	0.383137
Ferkingstad et al.	Q86UD1	Inverse variance weighted	2	0.063395	0.0726963	0.38318
Sun et al.	O60911	Wald ratio	1	-0.0907455	0.104113	0.383424
Gudjonsson et al.	O60911	Wald ratio	1	0.119095	0.136639	0.383424
Sun et al.	P05090	Wald ratio	1	0.108015	0.124237	0.384611
Sun et al.	Q8N668	Wald ratio	1	-0.0731778	0.0842566	0.385114
Sun et al.	Q9BZE9	Wald ratio	1	-0.0909524	0.104762	0.385295
Gudjonsson et al.	P32019	Wald ratio	1	0.0366228	0.0423235	0.386871
Sun et al.	P30046	Wald ratio	1	0.090404	0.104545	0.387185
Pietzner et al.	O94973	Wald ratio	1	0.242122	0.280016	0.387219
Sun et al.	Q9NXV2	Inverse variance weighted	2	0.0920376	0.106531	0.387614
Ferkingstad et al.	P35442	Inverse variance weighted	4	0.0851621	0.0986376	0.387927
Ferkingstad et al.	Q969X2	Wald ratio	1	-0.308	0.357	0.388278
Gudjonsson et al.	P80098	Inverse variance weighted	2	-0.017544	0.0203384	0.388354
Sun et al.	Q9UHC6	Wald ratio	1	-0.0437209	0.0506977	0.388476
Sun et al.	Q9BXN2	Wald ratio	1	-0.0166452	0.0193445	0.389533
Sun et al.	O95183	Wald ratio	1	-0.215116	0.25	0.389533
Ferkingstad et al.	A6NH11	Inverse variance weighted	3	-0.115118	0.133881	0.389869
Sun et al.	O00391	Wald ratio	1	0.0273234	0.0317844	0.389982
Sun et al.	P05413	Wald ratio	1	-0.21978	0.256044	0.390689
Sun et al.	Q14624	Wald ratio	1	0.0557692	0.065	0.390899
Ferkingstad et al.	P01031	Wald ratio	1	-0.102353	0.119412	0.391366
Sun et al.	P22455	Wald ratio	1	-0.019799	0.0231156	0.391709
Gudjonsson et al.	Q96FJ2	Wald ratio	1	-0.128599	0.150152	0.391744
Sun et al.	Q6UY09	Wald ratio	1	-0.112222	0.131111	0.392035
Sun et al.	Q9BX67	Wald ratio	1	0.152212	0.177876	0.392152
Sun et al.	Q9H5Y7	Wald ratio	1	-0.0455382	0.0532578	0.392522
Sun et al.	Q9NRS6	Wald ratio	1	-0.0400773	0.0469072	0.392886
Sun et al.	Q03252	Wald ratio	1	0.472449	0.553061	0.39297
Ferkingstad et al.	Q8TEU8	Wald ratio	1	0.0341509	0.04	0.39323
Gudjonsson et al.	Q8TEU8	Wald ratio	1	0.0379914	0.0444983	0.39323
Ferkingstad et al.	P53602	Inverse variance weighted	2	-0.347135	0.407046	0.393762
Sun et al.	Q16270	Wald ratio	1	-0.0526718	0.0618321	0.394296
Ferkingstad et al.	Q99959	Wald ratio	1	0.222083	0.260833	0.394526
Sun et al.	P10147	Wald ratio	1	-0.028169	0.0330986	0.394734
Ferkingstad et al.	Q9HDC9	Inverse variance weighted	2	0.174773	0.205401	0.394834
Ferkingstad et al.	P04745	Inverse variance weighted	4	-0.0702959	0.0826277	0.394906
Gudjonsson et al.	P05451	Inverse variance weighted	2	-0.120736	0.142071	0.395423
Sun et al.	Q02487	Wald ratio	1	-0.0790274	0.0930091	0.395507
Sun et al.	P13500	Wald ratio	1	-0.234783	0.276812	0.396345
Ferkingstad et al.	Q9UBR2	Wald ratio	1	0.187273	0.220909	0.396585
Sun et al.	Q9UKW4	Wald ratio	1	0.257407	0.303704	0.396683
Gudjonsson et al.	P06396	Wald ratio	1	-0.0512862	0.0605818	0.39724
Ferkingstad et al.	Q8TDX7	Wald ratio	1	0.155286	0.183571	0.397601
Ferkingstad et al.	P26992	Inverse variance weighted	3	-0.0726866	0.0859421	0.397686
Ferkingstad et al.	Q96FJ2	Wald ratio	1	-0.291667	0.345	0.397882
Sun et al.	Q96IQ7	Wald ratio	1	0.0763285	0.0903382	0.398156
Gudjonsson et al.	Q96AP7	Wald ratio	1	0.0841867	0.0996387	0.398156
Sun et al.	P52888	Wald ratio	1	-0.0736842	0.087218	0.398207
Sun et al.	Q969H8	Wald ratio	1	-0.162585	0.192517	0.398377
Sun et al.	Q14626	Wald ratio	1	-0.0541176	0.0641176	0.398649
Ferkingstad et al.	Q8WUF8	Wald ratio	1	-0.216	0.256	0.398809
Ferkingstad et al.	O00757	Wald ratio	1	-0.1215	0.144	0.398809
Sun et al.	Q8IV38	Wald ratio	1	-0.217857	0.258333	0.399051
[truncated: 2,323 more rows]

## Sheet: Supplementary Table 6
Results of the Additional Analyses of MR
Uniprot	Method	Number of SNP	β	SE	P-value
O43557	MR Egger	8	0.0228891354625351	0.0874393364120364	0.802252160419501
O43557	Weighted median	8	0.0453970708478196	0.0592057128147122	0.443219215876606
O43557	Simple mode	8	0.04089799838519	0.0903713655108776	0.664561539802757
O43557	Weighted mode	8	0.0461030603292712	0.0624392415315432	0.484305465383762
P13236	MR Egger	4	-0.573644	0.277838792170228	0.174981084244449
P13236	Weighted median	4	0.049447148396176	0.194816517021666	0.79963930095633
P13236	Simple mode	4	0.391023393585564	0.297676006063511	0.280411431303995
P13236	Weighted mode	4	0.335601664668153	0.31356185168737	0.362947005557806
Q99733	MR Egger	3	-0.40513	0.262350648264917	0.365844084572961
Q99733	Weighted median	3	-0.0912805	0.0871552574533779	0.294946334805669
Q99733	Simple mode	3	-0.143078	0.157822722242568	0.460322027304818
Q99733	Weighted mode	3	-0.114066	0.0872943554112228	0.321368782617105
P15907	MR Egger	4	-0.245411	0.204823383684841	0.3535815664083
P15907	Weighted median	4	-0.0636442	0.102401310937832	0.534258987887001
P15907	Simple mode	4	0.0391563242731215	0.171733075664573	0.834297579348709
P15907	Weighted mode	4	-0.0694784	0.113043700058836	0.582280878382464
Q9UBX7	MR Egger	4	-0.128075	0.157622646245361	0.501820720211848
Q9UBX7	Weighted median	4	-0.0930144	0.0736511577876378	0.206623491390879
Q9UBX7	Simple mode	4	-0.0955498	0.141280340468706	0.547315087352631
Q9UBX7	Weighted mode	4	-0.106384	0.0766296757026978	0.259179483467269
P18428	MR Egger	7	0.0143598708350675	0.0794768410973415	0.863714029372591
P18428	Weighted median	7	-0.0220625	0.0587533903543229	0.70728157637805
P18428	Simple mode	7	-0.0604008	0.0764353426913314	0.45948237012196
P18428	Weighted mode	7	-0.048082	0.0576866844233624	0.43647870892661
Q13508	MR Egger	4	0.137373983108816	0.22220064395777	0.599439751940953
Q13508	Weighted median	4	0.076126376596529	0.07140158115014	0.28634583355216
Q13508	Simple mode	4	0.0783430256269999	0.0990741405312801	0.486835797353816
Q13508	Weighted mode	4	0.0708432543675341	0.0751515386404135	0.415392816317243
P29536	MR Egger	12	-0.713464	0.591500916154861	0.255504932754525
P29536	Weighted median	12	0.0120885098713673	0.0598367488040607	0.839897301533763
P29536	Simple mode	12	0.0533761248438885	0.077802490430951	0.506886293221027
P29536	Weighted mode	12	0.0198404070608812	0.0630903331237344	0.759043613894823
P21128	MR Egger	6	-0.262347	0.171950139879608	0.201776699705115
P21128	Weighted median	6	-0.275913	0.0808481486146636	0.000643165745302225
P21128	Simple mode	6	-0.283974	0.130822230999692	0.0820716832678488
P21128	Weighted mode	6	-0.272081	0.0904290478164662	0.0297971646391174
Q8NFP4	MR Egger	26	-0.0249954	0.0365305550038384	0.500382700971888
Q8NFP4	Weighted median	26	-0.00761962	0.0309172631023759	0.805332352061879
Q8NFP4	Simple mode	26	0.0127266324387196	0.0557634899329739	0.82132762238701
Q8NFP4	Weighted mode	26	-0.0136421	0.0386356155846987	0.72697522236558
P14902	MR Egger	20	-0.129182	0.14497672780404	0.38465549911442
P14902	Weighted median	20	0.0479336862244371	0.0474068105122349	0.311961906587007
P14902	Simple mode	20	0.197147764850394	0.0710146365003951	0.0120319971260904
P14902	Weighted mode	20	0.0512777400827132	0.0448291416106452	0.266893720800942
P21757	MR Egger	4	-0.260829	0.205000793362264	0.331168556759344
P21757	Weighted median	4	-0.0929087	0.0815852105327101	0.25478931199798
P21757	Simple mode	4	0.279976329788248	0.202820785318572	0.26133350859684
P21757	Weighted mode	4	-0.151805	0.0934082862549157	0.202594220318213
Q8NBJ7	MR Egger	3	-0.00678668	0.200417527445643	0.978450573191054
Q8NBJ7	Weighted median	3	-0.0736075	0.0710104630802178	0.299934763115416
Q8NBJ7	Simple mode	3	-0.150478	0.100607208005349	0.273376276254087
Q8NBJ7	Weighted mode	3	-0.0763783	0.0729615400872157	0.405042734263718
P17181	MR Egger	7	-0.0704197	0.129415028539914	0.609722760392422
P17181	Weighted median	7	-0.0684919	0.0507033372168018	0.176748201260938
P17181	Simple mode	7	0.125525015963374	0.18611419661035	0.525144170837711
P17181	Weighted mode	7	-0.0741843	0.0545001267688075	0.22235812587558
P02750	MR Egger	6	0.138770158935581	0.241113687236638	0.595755359752579
P02750	Weighted median	6	0.110101452150086	0.0840884572077038	0.190414891077992
P02750	Simple mode	6	0.0592669017450341	0.159894198708714	0.72607333463471
P02750	Weighted mode	6	0.0977326982154076	0.0954251028305871	0.352720864951417
P09417	MR Egger	5	0.0693279659315659	0.10378184402398	0.551922084688236
P09417	Weighted median	5	-0.0652568	0.0541421786640911	0.228092976915291
P09417	Simple mode	5	-0.103783	0.147940563041536	0.521646826143628
P09417	Weighted mode	5	-0.0650356	0.0582154306752756	0.326498852885192
Q9C035	MR Egger	6	0.042695648870624	0.117251877269545	0.734188469260572
Q9C035	Weighted median	6	0.0101894341623824	0.0623189893736266	0.870121243426717
Q9C035	Simple mode	6	0.141183987769759	0.118909099809722	0.288425971022165
Q9C035	Weighted mode	6	-0.0331406	0.0732858724297994	0.670060832731241
P15692	MR Egger	19	-0.00662437	0.0453037708613292	0.88546662151927
P15692	Weighted median	19	-0.0117436	0.0349099737457996	0.736571823250094
P15692	Simple mode	19	-0.00912173	0.0901698973849813	0.920540509039718
P15692	Weighted mode	19	-0.00631	0.0355093745138792	0.860943416578713
P14902	Weighted median	4	0.028	0.0477032984730176	0.557229558778312
[truncated: 2,730 more rows]

## Sheet: Supplementary Table 7
Heterogeneity Analyses
[truncated: 2,132 more rows]

## Sheet: Supplementary Table 8
Horizontal Pleiotropy Analyses
[truncated: 718 more rows]

[truncated: 5 more sheets: Supplementary Table 9, Supplementary Table 10, Supplementary Table 11, Supplementary Table 12, Supplementary Table 13]
